# Supplementary material for: Genome-Wide Identification and Transcriptional Expression Profiles of PP2C in the Barley (Hordeum vulgare L.) Pan-Genome
Source: Genes (Basel). 2022 May 7;13(5):834. doi: 10.3390/genes13050834 (PMC9140614; doi:10.3390/genes13050834)
Supplement: Supplementary file 1 [file genes-13-00834-s001.zip]

Archive with 2 entries (2 files):
- Supplememtary Tables.xlsx
- Supplementary Figures.pdf
