# Supplementary material for: Genome-Wide Identification and Transcriptional Expression Profiles of PP2C in the Barley (Hordeum vulgare L.) Pan-Genome
Source: Genes (Basel). 2022 May 7;13(5):834. doi: 10.3390/genes13050834 (PMC9140614; doi:10.3390/genes13050834)
Supplement: Supplementary file 1 [file genes-13-00834-s001.zip › Supplememtary Tables.xlsx]

## Sheet: Table S1
Table S1. RNA-seq data used in this study.
SRA ID
SRR7589264.1
SRR7589280.1
SRR7589318.1
SRR7589262.1
SRR7589279.1
SRR7589319.1
SRR7589266.1
SRR7589278.1
SRR7589265.1
SRR7589277.1
SRR7589316.1
SRR7589268.1
SRR7589276.1
SRR7589317.1
SRR7589267.1
SRR7589275.1
SRR7589314.1
SRR9017717.1
SRR9017729.1
SRR9017730.1
SRR9017741.1
SRR9017743.1
SRR9017744.1
SRR9017716.1
SRR9017742.1
SRR9017718.1
SRR9017747.1
SRR9017748.1
SRR9017720.1
SRR9017721.1
SRR9017722.1
SRR9017739.1
SRR9017745.1
SRR9017746.1
SRR9017719.1
SRR9017723.1
SRR9017724.1
SRR9017733.1
SRR9017734.1
SRR9017740.1
SRR9017725.1
SRR9017726.1
SRR9017727.1
SRR9017731.1
SRR9017732.1
SRR9017737.1
SRR9017713.1
SRR9017714.1
SRR9017728.1
SRR9017735.1
SRR9017736.1
SRR9017738.1
SRR2379887.1
SRR2380048.1
SRR7589270.1
SRR7589274.1
SRR7589315.1
SRR7589273.1
SRR7589281.1
SRR7589312.1
SRR7589261.1
SRR7589272.1
SRR7589313.1
SRR3137105.1
SRR3137106.1
SRR3137107.1
SRR3137125.1
SRR3137127.1
SRR3137130.1
SRR3137115.1
SRR3137118.1
SRR3137119.1
SRR3137138.1
SRR3137139.1
SRR3137140.1
SRR3137109.1
SRR3137110.1
SRR3137111.1
SRR3137131.1
SRR3137134.1
SRR3137137.1
SRR3137120.1
SRR3137121.1
SRR3137122.1
SRR3137146.1
SRR3137149.1
SRR3137150.1
SRR7589260.1
SRR7589271.1
SRR7589310.1
SRR7589288.1
SRR7589302.1
SRR7589311.1
SRR7589289.1
SRR7589300.1
SRR7589286.1
SRR7589301.1
SRR7589303.1
SRR7589287.1
SRR7589298.1
SRR7589304.1
SRR7589299.1
SRR7589305.1
SRR7589292.1
SRR7589296.1
SRR7589306.1
SRR7589293.1
SRR7589297.1
SRR7589307.1
SRR7589263.1
SRR7589290.1
SRR7589294.1
SRR3137027.1
SRR3137028.1
SRR3137073.1
SRR3137074.1
SRR3137075.1
SRR3137062.1
SRR3137064.1
SRR3137066.1
SRR3137095.1
SRR3137096.1
SRR3137097.1
SRR3137030.1
SRR3137052.1
SRR3137061.1
SRR3137076.1
SRR3137082.1
SRR3137094.1
SRR3137070.1
SRR3137071.1
SRR3137072.1
SRR3137098.1
SRR3137103.1
SRR3137104.1
SRR2379393.1
SRR2379577.1
SRR7589269.1
SRR7589291.1
SRR7589295.1
SRR7589282.1
SRR7589284.1
SRR7589308.1
SRR7589283.1
SRR7589285.1
SRR7589309.1
SRR10324711.1
SRR10324710.1
SRR10324709.1
SRR10324733.1
SRR10324732.1
SRR10324731.1
SRR10324714.1
SRR10324713.1
SRR10324712.1
SRR10324708.1
SRR10324734.1
SRR10324737.1
SRR10324736.1
SRR10324725.1
SRR10324723.1
SRR10324722.1
SRR10324721.1
SRR10324717.1
SRR10324716.1
SRR10324715.1
SRR10324727.1
SRR10324726.1
SRR10324724.1
SRR10324720.1
SRR10324719.1
SRR10324718.1
SRR10324730.1
SRR10324729.1
SRR10324728.1
SRR12823650.1
SRR12823649.1
SRR12823638.1
SRR12823627.1
SRR12823623.1
SRR12823622.1
SRR12823621.1
SRR12823620.1
SRR12823619.1
SRR12823618.1
SRR12823648.1
SRR12823647.1
SRR12823646.1
SRR12823645.1
SRR12823644.1
SRR12823643.1
SRR12823642.1
SRR12823641.1
SRR12823640.1
SRR12823639.1
SRR12823637.1
SRR12823636.1
SRR12823635.1
SRR12823634.1
SRR12823633.1
SRR12823632.1
SRR12823631.1
SRR12823630.1
SRR12823629.1
SRR12823628.1
SRR12823626.1
SRR12823625.1
SRR12823624.1
SRR6433028.1
SRR6433027.1
SRR6433026.1
SRR6433025.1
SRR6433032.1
SRR6433031.1
SRR6433030.1
SRR6433029.1
SRR6433024.1
SRR6433023.1
SRR6433016.1
SRR6433015.1
SRR3499152.1
SRR3499155.1
SRR7177893.1
SRR7177894.1
SRR7177895.1
SRR7177896.1
SRR7177897.1
SRR7177898.1
SRR7177899.1
SRR7177900.1
SRR7177891.1
SRR7177892.1
SRR7177907.1
SRR7177908.1
SRR7177909.1
SRR7177910.1
SRR7177903.1
SRR15255793
SRR15255792
SRR15255781
SRR15255749
SRR15255791
SRR15255790
SRR15255789
SRR15255788
SRR15255787
SRR15255770
SRR15255759
SRR15255753
SRR15255752
SRR15255751
SRR15255750
SRR12489198.1
SRR12489199.1
SRR12489200.1
SRR12489201.1
SRR12489202.1
SRR12489203.1
SRR12489204.1
SRR12489205.1
SRR12489206.1
SRR12489207.1
SRR12489208.1
SRR12489209.1
SRR12489210.1
SRR12489211.1
SRR12489212.1
SRR12489213.1
SRR12489214.1
SRR12489215.1
SRR12489216.1
SRR12489217.1
SRR12489218.1
SRR12489219.1
SRR12489220.1
SRR12489221.1
SRR13765035.1
SRR13765036.1
SRR13765037.1
SRR13765038.1
SRR13765039.1
SRR13765040.1
SRR13765041.1
SRR13765042.1
SRR13765043.1
SRR13765044.1
SRR13765045.1
SRR13765046.1
SRR13765047.1
SRR13765048.1
SRR13765049.1
SRR13765050.1
SRR13765051.1
SRR13765052.1
SRR15255786
SRR15255785
SRR15255784
SRR15255776
SRR15255775
SRR15255774
SRR15255773
SRR15255772
SRR15255771
SRR15255783
SRR15255782
SRR15255780
SRR15255779
SRR15255778
SRR15255777
SRR3499219.1
SRR3499223.1
SRR14241142.1
SRR14241141.1
SRR14241140.1
SRR14241139.1
SRR14241138.1
SRR14241137.1
SRR8437477.1
SRR8437472.1
SRR8437473.1
SRR8437470.1
SRR8437471.1
SRR8437468.1
SRR8437469.1
SRR8437466.1
SRR8437467.1
SRR8437474.1
SRR8437475.1
SRR8437465.1
SRR15255769
SRR15255768
SRR15255767
SRR15255760
SRR15255758
SRR15255757
SRR15255756
SRR15255755
SRR15255754
SRR15255766
SRR15255765
SRR15255764
SRR15255763
SRR15255762
SRR15255761
SRR3499249.1
SRR14241145.1
SRR14241144.1
SRR14241143.1
SRR8437464.1
SRR8437463.1
SRR8437462.1
SRR8437461.1
SRR8437460.1
SRR8437459.1
SRR8437458.1
SRR8437457.1
SRR8437456.1
SRR3500650.1
SRR3500683.1
SRR5992404.1
SRR5992405.1
SRR5992402.1
SRR5992410.1
SRR5992411.1
SRR5992408.1
SRR5992403.1
SRR5992412.1
SRR5992413.1
SRR5992409.1
SRR5992406.1
SRR5992407.1
SRR8437484.1
SRR8437485.1
SRR8437482.1
SRR8437483.1
SRR8437480.1
SRR8437481.1
SRR8437478.1
SRR8437479.1
SRR8437476.1
SRR13172106.1
SRR13172105.1
SRR13172094.1
SRR13172083.1
SRR13172082.1
SRR13172081.1
SRR13172080.1
SRR13172079.1
SRR13172078.1
SRR13172077.1
SRR13172104.1
SRR13172103.1
SRR13172102.1
SRR13172101.1
SRR13172100.1
SRR7177904.1
SRR7177905.1
SRR7177906.1
SRR7177901.1
SRR7177902.1
SRR7177884.1
SRR7177883.1
SRR7177886.1
SRR7177885.1
SRR7177888.1
SRR7177890.1
SRR7177889.1
SRR7177882.1
SRR7177881.1
SRR13172099.1
SRR13172098.1
SRR13172097.1
SRR13172096.1
SRR13172095.1
SRR13172093.1
SRR13172092.1
SRR13172091.1
SRR13172090.1
SRR13172089.1
SRR13172088.1
SRR13172087.1
SRR13172086.1
SRR13172085.1
SRR13172084.1
SRR5452107.1
SRR5452105.1
SRR5452103.1
SRR5452108.1
SRR5452106.1
SRR5452104.1
SRR5452101.1
SRR5452099.1
SRR5452097.1
SRR5452102.1
SRR5452100.1
SRR5452098.1
SRR5452131.1
SRR5452129.1
SRR5452127.1
SRR5452132.1
SRR5452130.1
SRR5452128.1
SRR5452125.1
SRR5452123.1
SRR5452121.1
SRR5452126.1
SRR5452124.1
SRR5452122.1
SRR8053407.1
SRR8053406.1
SRR8053402.1
SRR8053434.1
SRR8053404.1
SRR8053409.1
SRR8053408.1
SRR8053403.1
SRR8053451.1
SRR8053450.1
SRR8053427.1
SRR8053424.1
SRR8053425.1
SRR8053428.1
SRR8053429.1
SRR8053426.1
SRR8053422.1
SRR8053423.1
SRR8053431.1
SRR8053437.1
SRR8053435.1
SRR8053444.1
SRR8053432.1
SRR8053448.1
SRR8053447.1
SRR8053443.1
SRR8053446.1
SRR8053445.1
SRR8053419.1
SRR8053420.1
SRR8053436.1
SRR8053441.1
SRR8053418.1
SRR8053421.1
SRR8053414.1
SRR8053415.1
SRR8053412.1
SRR8053413.1
SRR8053401.1
SRR8053416.1
SRR8053417.1
SRR8053405.1
SRR8053442.1
SRR8053438.1
SRR8053430.1
SRR8053439.1
SRR8053410.1
SRR8053399.1
SRR8053433.1
SRR8053411.1
SRR8053400.1
SRR8053458.1
SRR8053454.1
SRR8053453.1
SRR8053452.1
SRR8053457.1
SRR8053456.1
SRR8053455.1
SRR6125595.1
SRR6125592.1
SRR6125602.1
SRR6125605.1
SRR6125604.1
SRR6125606.1
SRR5452119.1
SRR5452117.1
SRR5452115.1
SRR5452120.1
SRR5452118.1
SRR5452116.1
SRR5452113.1
SRR5452111.1
SRR5452109.1
SRR5452114.1
SRR5452112.1
SRR5452110.1

## Sheet: Table S2
Table S2. Primer used for quantitative real-time PCR.
GeneID	forward	backward
2H01G098600.1	TTGGAAGAAAGGTTGGGTAGGA	GCGTATGGAGAAGAACAGTGGC
2H01G689800.1	ACTTGCTGTTTCTCGTGCTT	TTCCTCTGGGTCTTGTATCG
3H01G111900.1	TTGGAGGCTGTGTTATCTATTG	TCAGGGTTCCAGTCTTCTCA
4H01G412600.1	TTGGCGATTCGGGATTACTG	TGCCCACCTCCTTTGCTCTA
6H01G195000.1	GACGGCATTCTTTGGTGTTT	CCTCTCTGTCCTCGCATCAT
7H01G456500.1	CTGCTTTGGCTGCTGTTCT	ATTCTCGTTCGCTCATTCTTT
7H01G675500.1	CAAAGAGGCTGGCGAGAA	CCTGCTTTCAGTATCCGTTC
TUBα	CCATCAAGACCAAGCGCACTA	CATACCCTCACCCACATACCA
HSP90	AGAGCAAGATGGAGGAGGTCG	AGCAGATGAAAGCAATAAGCA

## Sheet: Table S3
Table S3. Information of PP2C gene family in barley pan-genome accessions.
GeneID	Seq	Size	Theoretical pI	Molecular weight (average)	Subcellular Location
Horvu_AKASHIN_1H01G032400.1	MGNRAARLATPCFASGGRSAVDAAGEDGGGGSVGVGQILSFDGYEAFDGATIHGVLLPSNQSTVGTASSSLSRSASSSCDSSSSFSFRTLQPGLFSGSLDYCASPSSSSSGPNSGVLSSAASRRGARTEEDIMADLYATRRRRRCQLELDEAASVSPLLDRLRRAIASALRVGRAAKKQPAVTTLATSTNGDGGAIRSKGVNGHAAEDKVQWARGKAGEDRVHVVVSEERGWMFVGIYDGFNGPDATDYLVANLYASVCRELPGDDHPPPEDAGHEQRRPPPSSCNGRDNADLRRRGRHGEVLDALARALRRTEEGYFAEAEARAAECPELAMMGSCVLVLLMKGADVYSMNVGDSRAVLAHRAEPDLTSVIMPPRHRHQHSADGHVTEEIRRQFDECD…	582	6.28	63309.9	Chloroplast
Horvu_AKASHIN_1H01G096800.1	MVAEAEVMHQQPAPVLEVQYRRCVAKGAGMSAVAVPEVEVEVAVELPRMGLANTDGATSVSAETLQFVPNIRSGSFADIGPRRYMEDEHIRIDDLSAHLGSLLVCPLPSAFYGVFDGHGGPDAAAYMKRHAMRFLFEDREFPQALQVDDIFLQSVEECIRSAFLQADLALADNLDISRSSGTTALAALVFGRQLLVANTGDCRAVLCRRGIAMEMSRDHRANYAEECERVAASGGYIEDGYLNGVLSVTRALGDWDMKVPDCSTSPLIAEPEFQQATLGEDDEFLIMGCDGIWDVMTSQHAVSVVRRGLRQHDDPERCARELVMEAKRLETADNLTVIVVCFGSELGSPPQPPATVAARPRSCKGLSPEALCNLRSWLETDR	382	4.75	41705.3	Cytosol
Horvu_AKASHIN_1H01G130000.1	MTKMELMPLMEGREEIEQTLSEIDRRTPDALRSAFRLGYRSHSSSSKYPDMDAFIASVLPPPVSKDEIPSARVDCFCDVNASRALKMDWASCYVPHNDHDAHFGVADPGVIGVADGVGAYSAKGVDAGAFSRSLMASAHQDALETAPRPICPYTLLQRAYEGAASSDVQGASTVVLVSLVGDTLRWANMGDSGFAVLRGGAIVHRSRPQLARFNCPLQLAAKGADSITQAEVGETPVRDGDIVVVATDGLFDNMFDAELERVVRMGTALSFSPKNMADIIAGIAYEMSWSKDKDSPFSVGYRNYTGTQRCGGKEDDITVVVAFIVSTPRVGVDKVEDDDAALNSDWMDQVKRSKVAYQLKNVPGPSLAAKSDSEHSGNRRNTLQRSNSGPISRARGRWY	399	5.48	43193.5	Chloroplast
Horvu_AKASHIN_1H01G314600.1	MSGGVEPETPPSSGGGGATGSPMARKPPRHQLTAIRHCASSARIAAASTDLGLDSGTLSLISPTEIRPSFLPVYRSGSYANIGPKTYMEDEHVCIDSLIEHLGMRTPAIPAPGAFYGVFDGHGGTDAVCFVRKNLLKFIIEDGHFPNSMEKAIRSAFLKADHAIADSHSLDRSSGTTALTALIFGRTLLVANAGDCRAVLGKRGRAVELSKDHKPSCKSEKLRIENLGGIVFDGYLNGQLSVARAIGDWHVKGSKGSISPLTPEPEFQEVRLTEEDEFLIIGCDGLWDVMTSQCAVSMVRKELMAHNDPERCSRELVQEALRRDTCDNLTAVVVCFSADPPPQIEIPRFRVRRSISMEGLHMLKGALDSNA	371	6.32	39994.6	Chloroplast
Horvu_AKASHIN_1H01G318800.1	MLSSAMDYLRSCWGPTSSPDGRPRKGVDVAGRQDGLLWYKDAGQLVAGEFSMAVVQANNLLEDHSQVESGSLSTTDPDLQGSFVGVYDGHGGPETARYINDHMFNHLKGYASEQKCMSVDVIRKAFRATEEGFLSLVSNQWSMRPQLAAVGSCCLVGVICAGTLYVANVGDSRAILGRLVKGTGEVVAMQLSAEHNASFEEVRREMQAMHPDDPHIVVLKHNVWRVKGIIQITRSIGDVYLKRPEFNREPLHSKFRLPETFRRPLLSSEPAITVHQIQLTDQFIIFASDGLWEHLSNQKAVELVHSSPRNGIARKLVKAAMQEAAKKREMRYSDLKKIDRGVRRHFHDDITVVVVFFDSNAIAMDAWSRPTVSLRGGGVALPANSLAPFSGS	392	8.23	43327.4	Chloroplast
Horvu_AKASHIN_1H01G356800.1	MRQISSMLQGLARSMSLGKERKEAEEGHGTVLRSSGTLWGEGSETFAAVCSRRGEKGTNQDTSIVWEGYGCQDDTIFCGVFDGHGQWGHYVAKAVRESLPQSLLCRWQEAVALTSLIDGEKKLSDCQFDLLKQSYLAAAAAVDEELRRNRRLDAVNSGCTALSIVKQGELMVIANVGDSRAVLATMSDDGDVTAVQLTVDFKPDLPQEKARIMQCKGRVHCLGDEPGVHRVWLPDREAPGLAMSRAFGDYCVKDCGVISAPEVTQRRVTARDQFVILATDGVWDVLSNEEAVRIVAATPDREKAAKRLVECAVRGWRRKRRGIAVDDCSAVCLFFHSPAS	340	6.13	37251.3	Chloroplast
Horvu_AKASHIN_1H01G357000.1	MRQLSSLLQGLARSMALGKERKEEGQGTVLRTSGTLWGEGSETFAAVWSRRGEKGTNQDCSVVWEGFGCQEDTIFCGIFDGHGQWGHYVSKAVRDSLPPSLLCRWQEAVALTSLIDGEKKLGDCQFDLWKQSYLAAAAAVDEELRRSRRLDAVNSGSTALSIVKKGDTMVIANVGDSRAVLGTMSDDGSIAAVQLTIDFKPNLPQEKARIVQCKGRVYCHDDEPGMHRVWLPDREAPGLAMSRAFGDYCVKDYGVISAPEVTQRRINARDQFVILATDGVWDVISNEEAVQIVAGTPDREKAAKRLVQCAVRAWRRKRRGYAVDDCSAICLFFHSPPS	338	6.94	37261.3	Chloroplast
Horvu_AKASHIN_1H01G496300.1	MAAAAAICGEDEPAPRDPAAAAECAAAGGGVERLDLGDGRAALVAGGKRSVYLMECEPVWGCVATPGRGGEMEDACAAVPRFADVPVRLLARRQDLDGLGLDADALRLPSHLFAVFDGHGGSEVSNYCRERLHVVLSKELRRPPKDLGEMSDVDMKEHWDDLFTKCFQTVDDEVSGLASRLVDGEPRLEPIAAENVGSTAVAVVVCSSHVVVANCGDSRIVLSRGKEPVALSIDQKPDRKDERARIEAAGGKVIQWNGHRVSGILAMSRSIGDRYLKPYIIPKPEVTVVPRAKDDDCLILASDGLWDVVSNEEACKVARRQIQQWHKNNSVTTSSSDGGDGSTDPAAQAAADYLVRLALKKGSQDNITVIVVDLKPRRKSKNNS	384	5.43	41109.5	Chloroplast
Horvu_AKASHIN_1H01G512800.1	MAELPLAGGLLDLRPGKLSPKPPPLPMPCRRSPPRPQVAAAVASPCRAVPELHSTTELADGSVVFHFARPPVKDPAEPTASGPGPGHADASASRPELRVDEPNPHAAADAAEISLASPEAPQQAVSSASAGVEAEAGLVSGRAAPPADCQLETDGNGLELGALEESETVEAGTAAPAGLEEVDADAGASSERAITLDFDTAVGADSRGDDQGATESGATIPPPAGEVHNNVDCEKNTSEVKSSDRTVPVASSALLLTSGAAILPHPSKVATGGEDAYFIEHNGWFGVADGVGQWSFEGINAGLYARELMDGCKKVIAESGGGCELAPEQVLSKAAAEARSPGSSTVLVAHFDGQLLHASNIGDSGFLVIRNGEVHAKTKPMVYGFNFPHQIEKGVDPLT…	500	4.62	51278	Peroxisome
Horvu_AKASHIN_1H01G560000.1	MRQAVGAGEEGLPRKVVLAAGDAGEEGLPRKMVLAAGDADGAARRRRRLELRRHGRKVASGEDEPARKATDGSESESSADVGWLPACLSHGAVSVIGRRREMEDAVAVERTFLAPPCGGGDEGSGGEEDFFAVYDGHGGARVAEACRERMHVVLAEEVARLRCRPGARGWKEALEASFARVDGEVVGSAAAGADADADEESRSRTVGSTAVVAVVGRRRIVVANCGDSRAVLSRGGVAVPLSTDHKPDRPDELQRVEAAGGRVINWNGSRVLGVLSTSRSIGDYYLKPYVSAEPEVTAVERTDKDEFLVLASDGLWDVVSNEAACRVARSCLTGRAAAAFPESVSGRTAADAAALLAELAISRGSKDNISVVVVELKRLKSRVGRRRAVGSEVQL	395	6.32	41587.6	Nuclear
Horvu_AKASHIN_1H01G578000.1	MVHDGAVKDHHHQQQREEQQEEESSPDIPATSASAVVAEAGAGVVGAAGTSKPGSDKRLGVRHPVKYRRFRVKGKAMAEPGVTPAHQPLEEELEEGEGEVEEEASSPEREVRAGVVEVEVEMEVSSSSAAAVEMEVEEGADMDVSPAAAVAMVDSEHSSEEDDDEEEVSSPVLALPDQARGRLVATLVVPKDQDLEKEKKEKERQRERERADEVGYMSGGCKSDDGNLSCGYSSFRGKRASMEDFFDIKSSKIDDKQINLFGIFDGHGGSRAAEYLKEHLFENLMKHPQFMSDTKLAISETYKKTDSDFLESEINTHRDDGSTASTAVLLGNHLYVANVGDSRAVISKSGKAIALSDDHKPNRSDERKRIESAGGIVMWAGTWRVGGVLAMSRAFGNRL…	495	4.7	53822.4	Nuclear
Horvu_AKASHIN_1H01G589000.1	MDALGAALPRLALADADADPGPDDACGSPCSVASDCSSVASADFEGLFSPSGADAGPPSLLSDDLPAAAAEAATVPCRSVFALDSPPLWGLQSVCGRRPEMEDAAAVVPRFHRVPLWMVAGDGAAVDGLDRASFRLPAHFFAVYDGHGGAEVADYCRDKLHTALVQELRAAEGRDDLSSLDSKKQWEKAFVDCFCRVDAEVEAPDTAGSTAVAAVVCSSHIIVSNCGDSRAVLCRGKAPLPLSLDHKPNREDEYARIEALGGKVIQWNGYRVLGVLAMSRSIGDRYLKPYIIPVPEVTVVARAREDECLILASDGLWDVLSNDEVCDAARKRILLWHKKNAAASSSSSRGGDGASPDPAAQAAAEYLSKLALQKGSKDNITVLVVDLKAHRKLRSKTHN…	402	5.27	42585	Chloroplast
Horvu_AKASHIN_2H01G001400.1	MVMASAGVNNLPEGPIDSDECRLRRRRLEPRRYVHAASASSSSSAPAPAPAPEEGEAVQPSSSASSEGSGSGSEERLQLPQVQVQVQVQVQGEASGAAPQLLPPSKANSNSKVQVQWPVAFGSVALAGRLREMEDTVSVRPSLCAWADGSPMHFFAVFDGHGGPHAAALCREQMHTILAEELAGAAAAFNNDDDRQSEIVAWRGALWRSFARADGLAGLACACGRGSVPSCSCPLSGAHKGAIVGSTAVVALLVRDRLIVANCGDSRAVLSRAGVAVPLSHDHKPDRPDEMARIKAAGGKVIFINGARVRGILAMSRALGHKVLKPEVICEPEITITERSEDDDCLILASDGLWDVISNKVACDVARQCLEDGSPTRAPAAGAPTAPAISQEEEPRCFR…	428	5.91	44756.6	Nuclear
Horvu_AKASHIN_2H01G086400.1	MSCAVAPGSPVFSPSRLGLLTPLDQLHHHHHGASFLPSSPLRPFAPLRARIVHHDPSPCAAQPPPAAKPADPSSVAAAPAKAPVKRRRPAPLLVPAAVTVAPAVLEAAAASGVDEVAEQGDGFAAFCRRGKGRKRVEMEDRHVAAVALGGDRAQALFAVFDGHGGKRAAEFAADNMPRIVAEELERSTRGGGGAGRAAVEGAVRRAYLRTDEEFSSSSNSKNREQAGGGACCVTALLRDGGRQLVVSGAGDCRAVLSRAGRAEALTDDHRASRQDERDRIEALKGGLVLNCRGTWRVQGSLAVTRGIGDAHLKPWVVAEPETTTVDVGADCELLILASDGLWDKVGNQEAVDAASSFTSDLPAACRRLVDMAVSRGSSDDISVLVVQLQRRPLR	394	8.61	41275.7	Chloroplast
Horvu_AKASHIN_2H01G093100.1	MASAERERRKLPPALPLATLIGRELRAGGSERPALRYGHAGFAKRGEDYFLVKPDCLRVPGDPSTAFSVFAVFDGHNGVSAAVFSKEHLLEHVMSALPPDIGGREEWLQALPRALVAGFVKADIDFQRKGEVSGTTATLVVVDGFTVTVASVGDSRCILDTQGGELQLLTVDHRLEENVEERERVTASGGEVGRLNLFGGQEVGPLRCWPGGLCLSRSIGDMDVGEYIVPVPHVKQVKLSSVGGRLIMASDGIWDALSNEAAAQSCRGLPAELAAKLVVKQALKKCGLKDDTTCVVVDIIPSDHRLTSPQLSPKRNQNKLKSLLFRRRSHSSVGKFGGKSASIGSVEELFEEGSAMLEERLGRNLSLKAASPPSRCAICQVDQEPFEGLMEENGGSHCS…	433	7.51	46605.3	Chloroplast
Horvu_AKASHIN_2H01G155900.1	MGCAHGKCCLPRGDGGGQRRDGGGVPGGRGGSALGRAAVPGAGLVLEYATLTVDGLYPDSPGRESQDAHLVATRFAADPDLHLFAVFDGHGACGAACSGFARDALPRLLLLAAEDDGAGGSLLATDPAGAFRAAMIGVNEEMHAAAAVDDSMSGTTAVAALVAGATLHVANVGDSRAVAGVWRDGRVAAEDLSWDQTPFRADERARVKACGARVMSVEQVEGVRDPDAEGWLADEGDPPRVWARDGLYPGTAFTRSLGDLAAEGVGVIADPEVKTVEITPAHLFFVVASDGVFEFLSSQEVVDMVAMHQDPRDACAAIAAESYKLWLEHENRTDDITIIIVHIRDAQNSGPAGSDKENSSSTGAPIALHTVQSELPVFVPSELPVFVPSEASHLNGVAA…	469	4.9	48849.5	Cytosol
Horvu_AKASHIN_2H01G253000.1	MGNCAARGDTAVTAAGAGGEDGKRRRGRWKAPREDQLGTVPGRIFSNDGRSRTASVFTQQGRKGINQDAMLIWDGFGGEEDGVLCGVFDGHGPHGHLVARRVRDSLPLRLMSAARASPKTGLDMPATAWRKAFTRAYKAMDKDLRSHPSLDSFCSGSTAVTVLKLGSDLYMANIGDSRAVLGSRDAAAGGMAAVQLTVDLKPDVPSEAERIKKCRGRVFALQDEPEVPRVWLPFDDAPGLAMARAFGDFCLKDYGVISVPEFFHWPLTDKDQFVILASDGVWDVLSNQEAVDIVSSSPSRSKAARTLVEAANREWKTKYPTSRTDDCAVVCLYLDGKMDHERDSTASMDNISIEDDSVADPNEVQEQQEPALTRNFTVRTVPGSAQEKALAGADAKISG…	431	5.76	46616.3	Peroxisome
Horvu_AKASHIN_2H01G295000.1	MASAQAQRKVGNQDDGLHGAEQEAVRATGRGKSKASARKVTYGFHLVEGRMPHGMEDRHVAEFRRLDDGNEVGLFGVFDGHSGADVATYLRNHLFDNILGEPDFWEDPMKAIRRAYHRTDRKVLKKKKVTVDGQERPRRGGSTAVTVILLNVENLVVANVGDSRAVVCEAGRARQLSVDHEPLRERDAIESRGGFVTEMHGDVPRVDASLAMSRAFGDRRLKEHISSDPDVTIEDISDDTELVVVASDGLWKVMSNQEAVDEVRDTRDARKAAVKLVDSAVDRGSKDDIACVVVRIH	297	6.14	32798.8	Cytosol
Horvu_AKASHIN_2H01G303000.1	MAGKEIYHKMKDKVKDAFSSSGPETGKGKTKLSGRRVKHGYHLVKGKSNHPMEDYLVAEYRQVGEHDLGLFAIFDGHLGHTVPDFLRAHLFDNILSEPEFLSDTKNAIRKAYLLTDEKILEKAAELGRGGSTAVTAILISSNDSVKLVVANIGDSRAVISKNGKAEQLSVDHEPSMERQIIEEKGGFVSNLPGDVPRVDGQLAVARAFGDRSLKKHLSSEPHVAEEVIDESSDFLILASDGLWKVMTNQEAVDEIKDIRDAQAAAKHLTEQAVNRKSKDDISCVVVNFHC	290	6.12	31853	Cytosol
Horvu_AKASHIN_2H01G379700.1	MVAVAAGRRPVLSRRRSGCGAGQQQLQHPQAQQQRMLAVAVAARVAAAKPAATEAALYGGGGGDGCCVDFLVCLLRGLGVTPASTGPAQFKWAARPLRRKRHGGSSPRGTSAEGRRPELIRGAPGRFAGNGACASASLYTMQGKKGVNQDAMVVVENFGSKDGTIFCGVFDGHGPQGHLVSKMVRDLLPVKLSANIGRDEYKELSINNVTNGTAEGDTVKTVVEDTDAALEAVENGGYPEIFTALRTSFLRAFYVMDRDLKSHKNIDCLFSGSTAVTLIKQGQDLIIGNLGDSRAILATKDEGNHLVALQLTVDLKPSIPSEAARIRERKGRVFSLPNEPDVTRVWLPKYNSPGLAMARAFGDFCLKNYGVISVPDVSYHHITEKDEFIVLATDGVWDV…	528	8.81	56316.9	Chloroplast
Horvu_AKASHIN_2H01G409200.1	MVDDLFYEGNTDHSISSEDEETLVRSCSNLSVSFGYHCNSYQSFPLESDEHDTSPQMRFESNAMMKSRNGSFTCLSGAAISANFTLANTNICKGLIGEEILPELDSPNSFRKIVSSPSMSRLDLLSTSQGSPASTESSIFEISKNLWRSSAPTTVSSNFLTGTEVKMAGGAAGEDRVQAVCSEKNGWLICGIYDGFNGRDAADFLAVTLYDNIVYYLYLLECRIKQQDGLYSSSEDSLNGVKSELTLAMEIAENEDVKLSESFRAGVLNCLTSAVEQAENDFLCMVEQDMDDRPDLVSVGSCVLVVLLQGTDLCILNLGDSRAVLASMPYAEMDTVKATQLTEIHSLENPLEYQKLLADHPNDSKVVMGNKVKGKLKVTRAFGVGYLKQKKFNDALMGI…	519	4.78	57083.4	Nuclear
Horvu_AKASHIN_2H01G450900.1	MAVEAAEARTPRRRHGSMALGDLLLREASAERADAAGGERPGVAAGQAARARKGEDYALLKQSCERHPGASFSAFAMFDGHNGAAAAVYAKERLLANVLGCVPAHLTRDEWLAALPRALVAGFVKTDKDFQTRAHSSGTTVTLVIIDGSVVTAASVGDSRCVLEAEGSIYYMSADHRFDASGEEVGRVTECGGEVGRLNIVGGAEIGPLRCWPGGLCLSRSIGDQDVGEFIIPVPFVKQIKLSSAGGRLIISSDGVWDALTAEMAFSCARGLAPEAAADQIVKEAVDSKGLRDDTTCIVIDIIPPEKPKSTIHSRKKARNGFSLLKNIFIRKKTSDTLSHADTERTSEPDLVEEVFEDGCPSLLRWLDSEYPIRNMFKLFVCAICQVELESGQGISIHE…	444	5.89	47550.8	Nuclear
Horvu_AKASHIN_2H01G454200.1	MARFCCFGAGCSELTGHASASSGKGKGCQGQVKVSYGFSLVRGKTNHPMEDFHVAELAEVKGNELGLFAIYDGHLGDTVPAYLQKNLFPNILNEEEFWTHPDRAITKAYEKTDQAILSHTPDLGQGGSTAVTAILINGRKLWVANVGDSRAVLLKGGEAIQMSIDHDPNAERGAIENRGGFVSNMPGDVPRVCGQLAVSRAFGDRNLKSLLKSEPDVKVEDIDHTAELVVLASDGVWKVMNNREAVDVVKKYKDPQTAAKQLIAEAVKRDSKDDISCVVVRFKM	284	6.25	30770	Cytosol
Horvu_AKASHIN_2H01G588100.1	MVGRMERQTVSTSSASCSPSAASSSSSSSCGGRKRPDILNMIRSAACLNSSSTDTGKGRSKQSSTKVTHGFHLVEGKSGHDMEDYHVAEYKCDKNHELGLFAIFDGHLGDRVPSYLRANLFSNILKEPLFWTDPQEAIKNAYGSTNKYILENAKQLGPGGSTAVTAIVVDGKDMWIANVGDSRAVLCERGAANQITVDHEPHISNERQRIEQQGGFVTTFPGDVPRVNGQLAVARAFGDHSLKTHLSSEPDIRHVPINSSIEFVILASDGLWKVMKNQEAVDLVKSTKDPQAAAKRLTTEALARKSKDDISCIVIRFRC	319	8.41	34689	Chloroplast
Horvu_AKASHIN_2H01G617500.1	MWPWLEKIASACWDRVRRFAPTRRDEDGGSGSGSGADADDLLLWSRDLGRHAAGDFSFAVVQANEVLEDHSQVETGAAATFVGVYDGHGGAEASRFISNHLSAHLVRLAQESGTVSENVVRSAFSATEEGFLSLVRRTHLIKPSISAIGSCCLVGVIWRKTLYLANLGDSRAVVGCLVGSNKIVAEQLTRDHNASVEEVRQELRSLHPDDSQIVVLKNGVWRIKGIIQVSRSIGDAYLKKQEFALDPSITRFHLSEPLRRPVLTSEPSISTRPICPQDSFVIFASDGLWEHLTNQQAVEIVHNNPREGIARRLIKAALKEAARKREMRYNDITKLEKGVRRFFHDDITVVVVFIDHGLLQEGNASAPELSVRGFVESGGSSSFSGLNSIS	390	6.51	42833.3	Nuclear
Horvu_AKASHIN_2H01G662100.1	MGYLSTVIGHPTDGSPVSGGGLSQNSKFSYGYASSLGKRPSMEDFYETRIESVDGQLIGLFGVFDGHGGAKVAEYVKHNLFSHLLRHPKFMSDTKVAIDDSYKSTDSEFLESDSTQNQCGSTASTAVLVGDRLFVANVGDSRAIICRAGNAVPVSKDHKPDQTDERQRIEEAGGFVMWAGTWRVGGVLAVSRAFGDKLLKQYVVVDPEIREEIVDESLEFLILASDGLWDVVSNEEAVDMTRSIQDPEEAAKRLLQEAYKRESSDNITCVVVRFFHGQGSSGPA	284	4.93	30940.5	Nuclear
Horvu_AKASHIN_3H01G107700.1	MAASTASRLSPPRLHAAPNHPLRRSRFSPLRAAKLEAVLSIGTHVIPHPRKVETGGEDAFFVGGDGGGVFAIADGVSGWAEKNVNPALFSRELMANSSTFIKDGEVSQDPQILLMKAHAATSSIGSATVIVAMLEKTGTLKIASVGDCGLKVIRKGQVMFSTCPQEHYFDCPYQLSSEAIGQTSQDALVCTVNLMEGDMIVSGSDGFFDNIFDQEILAIINESPGTDEAAKALAELARKHSVDVTFDSPYSMEARSRGFDVPWWKKLLGAKLVGGKMDDITVIVAQVKTVVIPDDEGSGVEPEKVGGEQLAAAGVASTEQNE	322	5.07	34145.7	Chloroplast
Horvu_AKASHIN_3H01G246500.1	MEGREEIQQTLSEIDKRTPDAVRSAFRLGYRSPSSSSKYPDMDAFIASVLRPPVSLDELQSAWDDCFLDVDPSRALKMDSASCYVPHSDHDVHFGVADPGVISVADGVGAYSAKVVDAGAFSRRLMASAHQDALETAPRPICPYTLLQRAYEGATSSDVQGASTAVLVSLVRDTLRWANVGDSGFVVLRGGAIVHRSRPQLAHFNCPLQLAAKGAESITQAEVGETLVRDGDIIVVATDGLFDNMWNSSVSCGWAPRWASRPRTWQISLPAWPTRCRGAKTRTRPLALVTGITRGLNAAAERRMTSPSSSASSSPPHGRAWTRLKMMMHL	330	8.23	35779.5	Nuclear
Horvu_AKASHIN_3H01G268000.1	MSSSSAAEQHRHHAVGGGELVPLGALIKEESRTERQAVTRSRICAREDGGVGGEVGEVETRRPLLRYGCAAQSKKGEDFFLLRTDCARPSTSSSSSTTSHPPTFAVFAVLDGHNGDAAAIYTRDNLLNHVLSAMPRGLSREEWLHSLPRGLVAGFVKTDKEFQTKGQTSGTTATFVIIDGWTITVASVGDSRCILDAQGGAVSLLTVDHRLEENVEERERVTASGGEVGRLSVVGGAEIGPLRCWPGGLCLSRSIGDIDVGEFIVPVPYVKQVKLSNTGGRLIIASDGIWDALSSDTAAKCCRGLPAELAAKQVVKEALKTRGLKDDTTCVVVDIIPSDQTIRPLSPPKKMNKLKSLIFRKKTKDQPNKLTKQLSSAGMVEEIFEEGSAILSERLGNDS…	466	7.52	49810.5	Nuclear
Horvu_AKASHIN_3H01G276500.1	MGLVEVPPEETNRCVRGCCRSDAIPLHLPAASFSLLSPIARGSESTVYEARLGGERAAAKKPVLSTSDDLDKFHYQLQLLCELDHPGLAKLIAAHARPPNYLMFFEFFEPPNLADKIHVEEWSPSIQQVVMIASYLAKTLQYLQIFGIVHRDIKPANILLDKDLLPHLADFGLAMYQKDIKSVSAVNWKSSGKPTGGFYKKNMVGTLIYMAPEILRKGLHTEKSDVYSFAISINELLTGVVPYTDLRAEAQAHTVLEMTYTEQQLTSAVVSQGLRPALALLESGSPPSLLSLIQCSWDSDPERRPSFGDIIEELNVIQKHLVTYSCPLSSGSMDMSQNSKAEAHHYQEALNWFKQGELLTKKANKLDYAVNPWSGSFDQSSLSVYHPTLSWGSFATCGR…	657	5.92	72636	Cytosol
Horvu_AKASHIN_3H01G284000.1	MALLSPRVPRLPLAAHCAGAGAGILRCCGRLAASAARCQVTASGSVAAGSSSSSELEAIRWGSAKLQGAREEMEDEVVLRPESLLHGFSFAAVLDGHAGFSTVQFLRDELFKECAAALDGGAVLNTKNLEAITDSIRRAFATVDANLSTWLQQMDKEDDSGATATALFLRNDVLVVSHIGDSCLQVISRGGRPQSLTNFHRPYGNNKTSLEEVKRIRAAGGWIHDGRICGDISVSRAFGDIRFKTRKNEMLVKGVKEGRWTEKFVSRIKFNGDLIISSPDVSLVELGPDAEFVLVATDGLWDYIKSTEAVAFVRDQLRQHGDVQRACEALGEKALDRRSQDNISIVIADLGRTNWQELAVPRPNVLLELSQAIATVGAVSVGIWISWLLTLQ	392	6.21	42426.3	Chloroplast
Horvu_AKASHIN_3H01G292000.1	MEDVAVAALAAASTPVFSPATAGLTLIAAAAAEPIAAVVAGAMEGVPVTFSVPPVRTTTDDGLPTGGEGGEASAAGSPCSVTSDCSSVASADFEGVGLGFFAAGVEGGAVVFEDSAASAATVEAEARVAAGGRSVFAVECVPLWGFTSICGRRPEMEDAVVAVPRFFGLPLWMLTGNNMVDGLDPISFRLPSHFFGVYDGHGGAQVADYCRDRLHAALVEELSRIEGSVSGANLGAVEFKKQWEKAFVDCFSRVDDEVAGKVSRGGGGNVGTSSVTGTAMADPVAPETVGSTAVVAVICSSHIIVSNCGDSRAVLCRGKQPVPLSVDHKPNREDEYARIEAEGGKVIQWNGYRVFGVLAMSRSIGDRYLKPWIIPVPEVTIVPRAKDDECLILASDGLW…	477	4.99	49614.2	Mitochondrion
Horvu_AKASHIN_3H01G313800.1	MVPDGGAKDQEASTSSSPPAAAIARAARPPRPVSFKTKRIVVWNPLKHRRFRVGGTRTMVEASSSAQAVRGAREVGEATTAAAVMGPPKEDGKGHRCGGWKSEDGSLHCGYSSLRGRRASMEDFYDMRSSKMDAKKINLFGVFDGHGGSCAAEYLKEHLFENLLKHSAFITDTKTAISESYTRTDTDFLDAETNIHREDGSTASTAILIDNHLYVANVGDSRAVISKAGKAIALSDDHKPDRSDERERIENAGGVVTFSGTWRVGGVLAMSRAFGDRLLKRFVVAEPEIQEQEIDDELEYLILASDGLWDVVSNEHAVAFVKGEVCPEAAARKLTEIAFARGSTDNITCIVIEFHRANMVNK	362	6.29	39389.2	Nuclear
Horvu_AKASHIN_3H01G339300.1	MSSETSKRDHARELLAADRKLMTVARTARRRRLEVRRLGRTASAAAEDEGAKRVRPAPDSSSDSSDSAKVAPEPPLAASRCSACVSHGAVSVIGRRREMEDAVAVAAPFLADTAAVEGSGDVEHGAGEEGFFAVYDGHGGSRVAEACRSRMHLVLAEEVRLRRPRPEGGGQGRAVDNEADGARWKEAMTACFARVDGEVGVDDGTDTGEQTVGSTAVVAVVGPRRIVVANCGDSRAVLSRGGVPVPLSSDHKPDRPDEMERVEAAGGKVINWNGYRILGVLATSRSIGDYYLKPYVIAEPEVTVMDRTDKDEFLILASDGLWDVVSNDVACKIARNCLSGRAASKYPESVSGSTAADAAALLVELAMARGSKDNISVVVVELRRLKSRAAAVIKDNRS	398	6.37	42207.4	Chloroplast
Horvu_AKASHIN_3H01G388300.1	MAAAVFAGDGAAARGGCSAECAGGIERPPDLGSRAGDGCGKRSVYLMECVPLWGCAAARGRAAEMEDACAAVPRFAALPARMLASSRELDGIGGDFDAAELRLPAHLFGVYDGHGGSEVANYCRDKIHVVLREVLRDGRGLEELGEVGEVDVKESWEKVFGDCFQKVDDEVSGKAIRFSNGVTELRPEPIAADNVGSTAVVAIVCSSHVITANCGDSRVVLCRGKEPIALSVDHKPDGKDERARIEAAGGKVIDWNGYRVSGILAMSRSIGDRYLKPFLIPKPEVSVVPRAKDDDCLILASDGLWDVMSNEDACKVARRQILLWYKNNNDGANSDGGSEPTMNPAAKAAADCLVRLALMKGSGDNISVIVIDLKSRKKPKGKS	383	5.59	40588.2	Cytosol
Horvu_AKASHIN_3H01G511000.1	MAEICCQEAKSPPATAATVATVSASAAAAAAVASSVMDRRRRRLELKRFRLATDLEQSAAEYAGARKRPRIPRTVSGPCPDAASASENTERCPRYGFSSVCGRRREMEDAVSIRPGFLPGPGKSHFFGVFDGHGCSHVATTCQELMHEAVAEEHDKAEEPVWKEVMERSFARLDERAANWATTRSSEEPACRCEQKMPSRCDHVGSTAVVAVVNPTQIVVANAGDSRAVLSRAGVPVALSVDHKPDRPDELERIQAAGGRVIYWDGARVLGVLAMSRAIGDGYLKPFVTAEPEVTVTERSDADDCLILASDGLWDVVTNEMACDVARACFRSNGPPGPPQAQPGGEAKTSEGVSKAESDQACSDAAMLLAKLALARGSSDNVSVVVVDLRRGS	393	5.78	41866.1	Nuclear
Horvu_AKASHIN_3H01G700600.1	MVGQTMMRIVRPCFKPSLPDGAQVVSAGGGTREGLLWYRDAGRHACGDFSMAVVQANQLLEDASQLEAGPLVAADGPCGTFVGVYDGHGGPETARFVADNLFHHLKKFATERQTVSSDVIRRSYAATEEGFLNLVRKQWLIKPQIASVGTCCLVGIINEGVLYIANTGDSRAVLGRLERGAKDIKAVQLSSEHNASFEAVRDELRQLHPDDPRIVVLKHNVWRVKGIIQVSRTIGDAYLKSSEFNREPLLARFRIPGPFHKPILCPEPSIEEHRLCAEDQFVIFASDGLWEHLSNQEAVDIVHCSPRNGIARRLVKAALREAAKKREMRYSDLKKIDRGVRRHFHDDITVVVLFMEPALISRRLYGGPLLSLRGGGSMPTFAQKC	385	8.93	42683.1	Chloroplast
Horvu_AKASHIN_4H01G094600.1	MLLYTVQFLCSVVASFARLVRALRKAMASVLCSPPVPVPAATTTSPASAPLSMRRKVHPPALGVAAGDAHALRDQREACREQLLIAPAVDAFAACNGGGGAAQQVGSAKKAAWGARKRPSMLLIPVAPQAVEVAAGWGAVVAEKEAEVEVEGQGFSLASRRGARHAMEDAYGVITHKDSQLAFYGVYDGHGGRAAVDFVSDHLGKNVVAAVLATTTTEAEPPSTDAVMAAIRAAYLATDSELVKQGLRGGSCAATALVKDGDVYVANLGDCRAVMCCDGVATAVTSDHTAARDDERSRIENSGGYVSCGSNGVWRVQDCLAVSRAFGDADLKRWVISEPEIRRVPLTAGSEFLVLASDGLWNKVSNQEAVDAVSRSSATGCCKELVDMARCRGSRDDIT…	410	6.66	42963.9	Chloroplast
Horvu_AKASHIN_4H01G236700.1	MGSCLPADQRPMEVTALPGKVGGGRRRGEEAPGRIAGIGTGNVACLFTRQGKKGTNQDAMVAWENFNGRSDTVFCGVFDGHGPHGHLVARKVRDTLPLKLCDLIYDDYGASPISNSDGSVLEESLSPYPDAGDKSPTFTAQKEEHLEFFDSMKESFRKAFRVMDKELKLHRNIDSICSGTTAVTLIKQGQDLFVGNLGDSRAVLGTRDQNGHLVAHQLTVDLKPDHPREARRIKRCNGRVFAHQDEPDVARLWLPNCNSPGLAMARAFGDFCLKDFGLISVPEVTYRRIMEKDQFIVLATDGVWDVLSNQEVVEVVASCSGRSGAARAVVDLANQTWKFKYPTSKTDDCAVICLFLSKDAAAGGLSGLSVASKGIGSNPRMPTRLRTPQHFSKRVIPED…	438	6.8	47799.1	Cytosol
Horvu_AKASHIN_4H01G277000.1	MDGDATAKCSAGEENDRIKYAASSMRGFRYEMEDALTAVLDLDGCSSTSFFGVYDGHGGADVALYCSRQFHIELIKEPDYRKNLHTALEHVYFRIDEKLKRSDEWKREPAHSPGNSTLKKLLKAALCAVKDRYVPPQHEGTTACVALIRGNQIFVANVGDSRCVLSRNGQANDLSIDHKPDLQHERERIERAGGQVTRDGNPQRDISGRIVRVDVGIHRVGGILAISRAIGDFQFKRNKTLSPAQQIVTCCPDIHTVDITDDAEFLIIASDGIWEAKTSQEAVDFVKQRLQSGETDLSVICERLLDSCLGRRMSDNMSVILVQFKASARIRSSPGANPTATAEARADEIKVNIELGGQSSNTNANEEGGQSSNPNANEDDDGSVNGCVGCFSRMDLFDA…	402	5.26	44042.1	Chloroplast
Horvu_AKASHIN_4H01G282000.1	MEGASNEEMLPPALPLATLIGRELRGGGSERPLVRYGHSGFAKRGEDYFLVKPDCLRIPGDPSSSFSVFAVFDGHNGVSAAVFSKEHLLDDVMNAVPQGISREDWLQVLPRALVAGFVKTDIDFQRKGEMSGTTATLVVIDGFTVTVASVGDSRCILDTQGGVVSLLTVDHRLEENAEERERVTASGGEVSRLNLCGGQQVGPLRCWPGGLCLSRSIGDTDVGEFIVPIPHVKQVKLSSAGGRLIIASDGIWDAVSSEIAAQACRGLPAELAAKLVVKQALKTTGLKDDTTCVVVDIIPSDHCSTPPPSSPKQNQNKLRSLLFGRRSHSSVGKLGNKQKSASFGFVEELFEEGSAMLEERLGRNSLSKAILPPFRCAICQVDQVPFEDLITDNGGGYCS…	433	6.22	46162.6	Chloroplast
Horvu_AKASHIN_4H01G291700.1	MSCSVAIPSSPVFSPSRRPLSCKAASASPESVSVSVSSPAPSTAGSPLRPFGLLRAQIRDEASPSPKTSSAAPSGSVLKRRRPAPLMVPVDGAAAAAAAAAAVAAVESDPSNEVEEEGDEFAAYCRRGRGRRRVEMEDRHVAKLALGGDPQVALFAVFDGHGGKNAAEFAAQNMPKFMAEEVRKVDAGHSDEIEGAVKKCYLKTDDEFLKREESGGACCVTALIQKGGLTVSNTGDCRAVLSRAGTAEALTSDHRASREDERERIENLGGFVVNNRGTWRVQGSLAVSRGIGDAHLKQWVVADPDTRTLLVDPQCEFLVLASDGLWDKVDNQEAIDIARPLCIGNDKASSMAACRRLVETAGSRGSTDDISVLIIQLHKFSGSS	384	5.97	40515.5	Chloroplast
Horvu_AKASHIN_4H01G316800.1	MSEICCDVPAGAGAEGKGADCQDGSRAARRRRMEIRRHRLVAERGAEETSRKRRKLEEEPSSTDEEEIEPAKYGVTSVCGRRRDMEDSVSLRPEFLPGHHFFGVFDGHGCSHVATSCGERMHEIVADEARSSGSDDAERWTGVMERSFARMDAEAVGSRSRASGAEAAPNCRCELQLPKCDHVGSTAVVAVVGPRHLIVANCGDSRAVICRGGAAIPLSSDHKPDRPDELERIQAAGGRVIFWDGARVFGVLAMSRAIGDSYLKPFVIPDPEVRVLERKDGEDEFLILASDGLWDVVSNEVACHVVRSCVRSKAKRRGGRSSPTSNLSPRQSSGSGSSSGDEAQNESGGCAAGAGSESDDEEVDEACAEAAILLTKLAIARQSPDNVSVVVVNLRRRPRF	400	5.71	43044	Nuclear
Horvu_AKASHIN_4H01G379700.1	MRGSRWCCCCFGRGGGGAGRSGSVADDGLVWDVGLKAHASGEYSVAVAQANEALEDQAQVLVSPASTLVGVYDGHGGPDAARFVNARLFSLIQELASQSGGLSAQVIKRAFGATEEEFMGMVEKSWPSQPRLMSVGSCCLVGAIEDGTLHVANLGDSRAVLGRLASTAGKKRRARAVVAERLSRDHNVADEEVRREVAEAHPDDPHIVMSSHGVWRIKGIIQVSRSIGDAYLKRPDLCSPAVMQSLCPFPLRRPVMSAVPSVTSRRLRPGDQFIIFASDGLWEQLSDDAAVGIVSRSPRKGVAMRLVRAAQLEAARKKDMRYESIAAIEKGRRRRFHDDITVVVLFLDNRCEGTPQSTVGAGEIDGTRAPVDVFSLGPDDHGDDPTRPVLR	391	8.08	42049.7	Chloroplast
Horvu_AKASHIN_4H01G396700.1	MAEVPGAAGALGSRPREVVDAPERAPAPPRELPSAADAVKEAPGSWEVSGAADADKAAGPCSGAELGSAEPGASDARLEAPVARIHQQKLGCGSTGSDEAAAISHIPSPVEPSPSEASSNSDTNATTGTIGGSSSPVEAPQAEAAVASSELGVESRGVFDGQNGLIQGESESRAGGVLRGEGAGTEPEAPEASTPQAKEGVDRMETSLDDSEASDGSTTQEDSDTDVETESSSSSAGEQDTGYRVHVPLMEQVIREVSGENNASEAKSSDRMDSVAVSTLVLASGAAMLPHPSKVHTGGEDAYFIACDGWFGVADGVGQWSFEGINAGLYARELMDSSKKIAMENQGPPGMRTEEVLAKAAVEARSPGSSTVLVAHFDGQVLHVSNIGDSGLLVIRNGQ…	526	4.39	54048	Cytosol
Horvu_AKASHIN_4H01G456800.1	MAAVMDYFRSCWGARSRSGRRGKKGSDAAGRQDGLLWYKDAGQAATGEFSMAVVQANNLLEDQSQVESGSLSMADPGPQGTFVGVYDGHGGPETSRFINDNMFHHLRRFATEHKCMSADVIRKAFQATEDGFLSVVSKEWSVKPQIAAVGSCCLVGVICSGTLYIANAGDSRAVLGRLVKATGQVVAMQLSAEHNACYEEVRQELQSSHPHDPQIVVLKHNVWRVKGLIQISRSIGDVYLKRPEYNRTPLHSKFRLRETFKKPILSSEPAIAVHQIQPSDQFVIFASDGLWEHLSNQEAVDLVQTNPRNGIARKLVKAAMQEAAKKREMRYSDLKKIERGVRRHFHDDITVVVVFLDASAVSRAGWSKSPSVSVRGGGVSVPANSLAPFSAPTMVSSTY	399	9.3	43787.8	Chloroplast
Horvu_AKASHIN_4H01G527200.1	MGNGITKNSGNTSASVVSSDQVPGDIHGNSFMYVPIAIAFNKSPMGTVLSSKTPFFSLFGAAINANQATSSSMPSFRLLNELMGPQSSGCTVKSSCSFAAAPLQATPTRSSMYGRFFNSSGTASTIANQLAGRPFMSAMSSRCCNERPINKFLDASASKLDFRVPHNKLLSEGPSEASVMDSSSNGNHHSPPSHNVQWTQGMAGEDRFQVALSEEHGWVFVGIYDGFIGPDATDYLFANLHVAVHHALKGVLWDNIQCNEPATTADHLFFLDGGNHSPEFDRKPAKRSRTEHREADNSATSGGGLPIHDKVLKALEQALRETEEAFFEAAEQGAADNPEIGLMGSCVLVMLMKGEDVYVMNVGDSRAMLVSRREPSRNNIHGKVVAQDLQQSKTKIMHS…	584	6.39	64147.4	Nuclear
Horvu_AKASHIN_5H01G104400.1	MLRWLARPAERCLGRGGCGCGSGAGGGGDGLLWHAELRPHASGEYSFAVAQANESLEDQGQVATSPASTFVGVYDGHGGPEASRFLSSRLFPNLHKFATEQGGVSTDAIKKAFHATEEEFLHLVKGTWLKRPKIASVGSCCLVGAIANNKLYVANLGDSRAVLGHRGANGRGVVAERLSNDHNVSDEAVRKEVSQQHPDDSHIVVYSRGVWRIKGIIQVSRSFGDVYLKKPEFARDPIFQQYVCPVPLKRAVITAEPSIKVRQIGQQDLFVIFASDGLWEQLTDKAAVEIVFRNPRAGIARRLVRAAISEAARKREMRYADMQHIERGIKRHFHDDITVVVLYLDSHKHVVQTKFGNLDSFKFTNAPVDIFSSSGGTVEPTVL	383	9.06	41965.7	Cytosol
Horvu_AKASHIN_5H01G112500.1	MVAGPEVMHQVVPMLEASFRRFPVKGVDEVVVGVGVSTPPPVDSPSQVDLQVPDLVKTPLETLQFVPKIRSGSFADIGPRRYMEDEHIRIDNLSGHLGSLLLCPSPNAFYGVFDGHGGSDAAAYMKRHAMKLFFEDSEFPEGLQEDEYFSESVANSIRKAFLSADLALADDSVISRSSGTTALTALIFGRQLLVANAGDCRAVLCRKGMAMEMSCDHRPTYEAERQRVTECGGYIEDGYLNGVLSVTRALGDWDMKMPQGSASPLIAEPEFQQTILTEDDEFLIIGCDGIWDVMTSQQAVTLVRKGLRRHDDPERCARELAMEAKRLQTFDNLTVIVICFASELGGCLPPSEQASSRRIRSCKSLSAEALCNLRRLLESDQ	381	4.91	41886.7	Cytoskeleton
Horvu_AKASHIN_5H01G287000.1	MTHQKREASSSNEDWESKRPKGAATSTEKDCHVETASSQEANGEKRDTSQKGSNLPLDPCISDEKSTTISKVPSQQEMILTSIEADAAEDKGCRHTMEDAWVVLPDASMGSPGNLRCAHFAIYDGHGGRLAAEYAQKHLHPHVIAAGLPRELINGKVAKKAIIEGFRRTDESLLQESAEGNWQDGATAVCVWVLGQTVIVANAGDAKAVLARSTSTDGEGAVADIKNPLKAIVLTREHKAIFPQERSRIQKAGGSVGPNGRLQGRIEVSRALGDRHFKKVGLIATPDVHSFELTMKDHFIILGCDGLWGVFGPSDAVEFVQQQLKETSSATLAVRRLVKEAVRERRCKDNCTAVLIVFKH	360	6.9	39089.2	Nuclear
Horvu_AKASHIN_5H01G292200.1	MSMAQVCCDSASSAVVVGAEAEARARARAGRRRRAGDAAARWKVAAEVPQGADEAAATRKRRAAGGEVVAAKRHGFTSVAGRRREMEDAVSIREAFTVPAEEGKPERDFYGVFDGHGCSHVADACRERMHELVAEELAGAARPESWTAAMVRSFARMDAEVTAGGGGDSASCRCEVNKCDHVGSTAVVAVVEEQRVLVANCGDSRAVLCRDGAPVVLSSDHKPDRPDELERIEAAGGRVIFWEGARVLGVLAMSRAIGDGYLKPFVTAVPEVTVTDRAAGDECLILASDGLWDVVSNETACQVARACLRRGRERWCAEAAAMLTKMALTKNSSDNISVVVVDLRPKNHL	349	6.22	37148	Peroxisome
Horvu_AKASHIN_5H01G371500.1	MAMAAETVPLGVLLRREVTSERMERPDVLCGEASRSRKGEDVTLLLADAGQRVAGDPSTSFSVFALFDGHHGSGAAIYAKNNLLNNVLRATPSGLTRDEWLAVLPRSLVAAFVKTDKDLQAAAESSGTTVTFVIIDEWVVTVASVGDSRCILESADGSLYHLSADHRFDSNRDEVERVTACGSKVGKLNVVGGPEVGPLRCWPGGLCLSRSIGDIDVGECIIPVPHVKQVKLSNAGGRIIIASDGVWDDLTFEMALECSRGYPSDIAANRIVNEATLPRGLRDDTTCIVVDILPPEKLAPSPPAKWQGKTVLNNMFRVDLKNNMFRRKNSDASFKIDREYAEPDVVEEIFEDGSAMLSRRLSTGYALRNMFEPSSCAICQFRLKSGQGISIHANPLQQE…	429	5.91	46804.3	Chloroplast
Horvu_AKASHIN_5H01G495600.1	MGTYLSTPKTDKQSADGEGVRVRYGLASMQGWRTTMEDAHTAVPQLDECTSFFAVYDGHGGKAVAKFCAKHLHMQFLRNELSSSGDLASSARKAFLRMDEMMKGQRGWRELAELGEKGPKFAGMLESMIWSPKGGDADKIVDGWQTEEGPHSDFSGPTCGSTACVAIIRNDQLVVANAGDSRCVISRKGQAHDLSRDHKPELESEKERIQNAGGYIVAGRVNGSLNLTRAIGDMEMKENKLLPAEKQTVSAEPEVNTVTLSEDDEFIVLACDGIWDCMSSQQVVDFVHEKLNTEESLSAVCEKVLDRCLAPESGGEGCDNMTMILVVLKKPTNSAATSSPEQSVVTPTNSAATSSPEQSAVTPTKSAATSSLEQSAVTNEEMRPSEPDAPMTPLSK	396	4.96	42688.8	Chloroplast
Horvu_AKASHIN_5H01G541500.1	MLRAVARCCGHWPPGAAAADGMLWQTELRPHAAGEFSMAAAQANLVMEDQAQVLASPAATLVGVYDGHGGPDASRFLRSALFPHVQRFAKEQGGVTPEAIRRAFGAAEEDFLHEVRQAWPKRPRMAAVGSCCLLGAIAGDTLYVANLGDSRAVLGRRVVGGGVAVAERLSTDHNVASEEVRMEVSSQNPDDGQIVVHTRGAWRIKGIIQVSRSIGDVYLKKPEYSLDPLFRQIGPVIALKRPALSAEPQIHVRKLKPTDQFIIFASDGLWEHLSDDAAVQIVFKNPRTGIANRLVRSALKEATKKREVSVHDLRTIERGVRRHFHDDISVVVVYLDRHRGRRQTKVVDSSSNCTSAPVDIYSSSSSVQSAQPRQAYRDSG	380	9.33	41502.2	Chloroplast
Horvu_AKASHIN_5H01G610300.1	MLAGSGGGSSSSSHLSSPSSHRDLRGGRSFLFGNTWFMLSAYPARLLHTADRRAPAAAFVAAAIHRTPRVVRAHGGTGQGLLQRGIVMAACGYAFGRADLGAAAKRQLDKDSSVVAHASRVVAMGSAGSAARPDVSFRYRGVEYCKKVGVSLRCREQWGPARTFWTSAVGPGRQLSFSVDPWARDFSTSCAAPYSAGAAESQLTLDEALQEKQTDNSTVAADEKSPAPEKLKLVSGSCYLPHPAKEATGGEDGHFICIDEQAIGVADGVGGWADHGVDAGLYAKELMSKSISAIKDEPEGAIDPSRVLEKAFTGTKARGSSTACIITLKEQGLHAVNLGDSGFIVVRDGRTVLKSPSQQHDFNFTYQLESGGGSDLPSSADVFHYSVAPGDVIIAGTDG…	479	6.9	50204.1	Chloroplast
Horvu_AKASHIN_5H01G632100.1	MGNSLACFCCAGGAVAAAKTRRRHVAPAALPSDPAYDEGLGHSFCYVRPDKLPPPHCYYPAAADDGDLLVPDAKAAAEEATTFRAISGAALSANVSTPLSTSALLLLPDDSTASSGFESSESFAAVPLQPVPRFPSGPISSAPFSGGFLSGPIERGFLSGPLDAALLSGPLPGAVSSGRMGGGGGGAVPAMRRSLSHGGRRIRDFTRALLARTDRFQGHPDLGSPDAAAAVAACGGDSNGLQWAQGKAGEDRVHVVVSEERGWVFVGIYDGFNGPDATDFLVSNLYAAVHRELRGLLWEQSQEDQPGSAPSTTAPDHQDQCTRRRRARRSRPPRSGSGSVDDNDQRQWRCEWERDCSSLKPPTQPPPPPRSNGENDHIAVLKALARALRKTEDAYLGIA…	640	5.57	68904.3	Chloroplast
Horvu_AKASHIN_5H01G652600.1	MLGALLRFLSACGGSWQTSPAPPHAAPASDPASDSSASASDGRDGLLWWRDLARCAAGDVSAALVQANHTLEDQCRLHSAPPLGTLLAVFDGHAGHAAARFACDHFLPNLLEAASGPGGVTADAIRDAFAATEAAFIAQVSSQWDTNPDLATVGSCCLVGVVHDRTLFVANLGDSRAVLGKKVGRSGQIVAEQLSTEHNANDEAIRQELMAQHPDDPQIVALKHGVWRVKGIIQVSRSLGDAYLKDAKYNTERIKPKFRVSEPFSRPIMSAEPTIVSHSIQPNDCFVIFASDGLWEHLTNQEAVEIVHNNQRAGSAKRLIKAALQEAARKREMRYSDLMRIDKKVRRHFHDDITVIVLFINHELLAKGNAQVPPLSIRSALDH	383	6.49	41433.9	Cytosol
Horvu_AKASHIN_6H01G116300.1	MSPAIALRRAAAWLLRGGAGAGAPRAASSATLPGLGGAPLSTARGLQGREAAGFLGIWGGPAAGGVSGGVSWWFRCAASSVPRPGLLVEQLLVGGGRSFATGAAPVEVSFSPAAREADVSQPEKSVGASDKTMLGDRSLKLVSGVCYLPHPDKEETGGEDAHFIWDEQAIGIADGVGGWASYGIDAGQYARDIMSNAVTAIEEEPKDSIDLTRVLEKAHSSTTVPGSSTACIIALTDQELQAINLGDSGFIVIRDGCTLCRSPVQQHDFNFSYQLESGNSNDLPNAAQVFKVPVASGDVIVAGTDGLFDNLYNNDITAVVVHATRAGLEPQVAAQKIAALARQRAQDKNRQSPFSTAAQDAGFRYYGGKLDDITVVVSYVTAFGNS	386	5.04	39980.7	Chloroplast
Horvu_AKASHIN_6H01G129400.1	MHERSPGPSLAAAATRLRSASLVLLLLSLSLLAGPARCWWCREDDEGCSLMGFRGDDSPATGGGISEKGRFSYGFASCAGKRASMEDFYETRVDDVDGETVGLFGVFDGHGGARAAEYVKKHLFSNLIKHPKFMTDTKAAIAETFNHTDSEFLKADSSHTRDAGSTASTAILVGGRLVVANVGDSRAVVSKGGKAIAVSRDHKPDQTDERQRIEEAGGFVMWAGTWRVGGVLAVSRAFGDKLLKQYVVADPEIKEEVVDSSLEFLILASDGLWDVVTNDEAVAMVKPIEDPEQAAKGLLQEASRRGSADNITVVIVRFLDGTTTSAGDGPSEEVAKDQSEDVAKDQSS	348	4.98	37119.5	Chloroplast
Horvu_AKASHIN_6H01G240100.1	MGICASSEHLGQQGQDADESIVYVMDEEGGGGASSPRKVASLFSQKGKKGPNQDAVILCQGFGMEDGVFCGVFDGHGRCGHLVSKLVRDYLPFMVLSHRNALLLADAEANADDPVFSDASPSSSADSSGNSSPHPSQMLEEWTEACTNAFKAMDNELKLQANMDCAFSGTTAVCAIKQGKDLIIANLGDSRAVLATMSGACYLKAVQLTTDQKPGLPEEAERIKRCEGRVFALREEPGVMRVWLPGENLPGLAMARALGDSRLKHHGVISTPQVTGHRISEADLFIILATDGVWDVLSNEEVVSIVCATPRKQHASKAVAEAAVQRWKTKYPSSRVDDCSAVCLFLHDAAARKI	354	5.5	37863.9	Chloroplast
Horvu_AKASHIN_6H01G241400.1	MGCSPSKCCFCSHFKGCLQSHGCLDQTPESPRESRGKSSWRRAKTDASASDGSSDDLDGGDGFNQMNITRESNVGINRLSRVSSQFLPPEGSRKVRVPLGNYDLRYSYLSQRGYYPESLDKPNQDSFCIHTPFGTSPDDHFFGVFDGHGEYGAQCSQFVQRRLCENLLRDSRFHTDAVQALHSAFLATNSQLHADSLDDSMSGTTAITILVRGKTLYIANTGDSRALIAEKRGEDIIAVDLSIDQTPYRTDEVERVKECGARVLTLDQIEGLKNPYVQCWGNEESDDGDPPRLWVENGMYPGTAFTRSIGDSVAESIGVVANPEIFILELSASHPFFVIASDGVFEFLSSQTVVDMIAKYKDPRDACAAIVAESYRLWLQYETRTDDITIILVHINGLT…	1086	5.19	121108	Chloroplast
Horvu_AKASHIN_6H01G252400.1	MVEAAAGRRSGTSPRRPSGGGEQQQPLVAVALGTRVVMVTSAPPAGGGGEGGRAAADGRCLDDLLGCLLGVLRALGFPWAAPPQRQPRPVPPRVTIPSTADGRRLAAELMRIPGRIAGNGACAVASLYTMQGKKGVNQDAMIVWEKFCSRDDTIFCGVFDGHGPYGHLVAKRVRDLLPVKLGADMGTDGGRETPTSNMEGNTNEVCLPVNPERKETTTSEQDGEYPEIFTTFRTSFLRAFHIMDRDLKLHKNIDCFFSGTTAVAVLKQGHNLIIGNLGDSRAILGTRNEDGQLIAVQLTVDLKPNIPSEAQRIRQHRGRIFALPEEPEVARVWLPKYNSPGLAMARAFGDFCLKEYGLISMPEVSCHRVTEKDEFVVLATDGVWDVLSNIEVVSIISRS…	489	7.59	52494.7	Chloroplast
Horvu_AKASHIN_6H01G270600.1	MSTRSRSVQGNVGGGGSTAGGSAVPLAVLLRREVVSERTAAERPELQHGLFSQAKKGEDFVFLKPDCERLPGVPSSSFSAFGLFDGHNGNGAAIYTKENLLNNILGAVPADLNREDWLAALPRAMVAAFVKTDKDFQTVARSSGTTVTFVIIDGLVVTVASVGDSRCVLEAEGSIYQLSSDHRFDASKEEVDRVTEAGGDVGRLNVVGGAEIGPLRCWPGGLCLSRTIGDQDVGEFIVPVPLVKQVKLSTAGGRLIISSDGVWDALTAEQALNCSRGLPPEAAAEQIVKEAVHSKGLRDDTTCIVVDLVPEKGNPAMSAPKKQPGMGVFKNMFRKKTSSDSSSHADREYMDPDVVEEIFEDECALLSRRLDSEYPVRNMFKLFICAICQVELKPNQGIS…	447	5.42	48123.3	Chloroplast
Horvu_AKASHIN_6H01G277300.1	MVCIGRLRALVLRAAAGAGRRRWARVLCGRAVDVCVTPRARGHGWRGFRAVAGARTKMMLDSSDSDSGTPAGQLQLQRRAAAAGTQPQDGGYASAGWQREDGKLKCGYSSFRGKRATMEDFYDVKLTEIDGHTVSLFGVFDGHGGSRAAEYLKEHLFENLMKHPKFLTDTKLAISETYQKTDADFLESESSAFRDDGSTASTAVLVGDHLYVANVGDSRAVISKAGKARALSVDHKPNRTDERKRIENAGGVVIWAGTWRVGGVLAMSRAFGNRLLKPFVVAEPEIQEELVNGELESLVLASDGLWDAVENEEAVSLAKTEDVPESAARKLTEIAYSRGSADNITCIVVQFHHDKTAG	358	7.69	38786.7	Chloroplast
Horvu_AKASHIN_6H01G324200.1	MEALEPIHQTLSEIDKRIPDTLPADYGLEKRASRSSEDAIASVFPLYLEPPHRKRDDGSASQRDGEESQALRMNWASCYVPRHDEDAHFGLHEAGVVGVADGVGGYRKHDVDASAFSRELMRSAFQQVLAIEPGTPVCPYTLLERACEETVASGADGGSTAVILSLAGTALRWAFIGDSAFAVFRDGKVVHRSQRQQKRFNCPFHLSATGKGDCVSKADVGQMAVRHGDVVVLGTDGLFDNMFDAELEVIVRMGTALGVSPKNMANVVAGMAYEMSMSKIKDSPYSTDSRRLQGGQRLGGKPDDITVVVAFIVSLYS	317	5.51	34325.7	Nuclear
Horvu_AKASHIN_6H01G373600.1	MGSGASRLLTACACSRPAPASVDAEPCLDDALGHSFCYASAAAYSSSFRHGISGAALSANSSVPVPLYLSSAAAGAGSMPQNYSSAFHTSSSFSSAPLQLSNLSSGPLFLSGPIDRGAQLSGPLDAAVPFSGPLPTKPTKRTSSSSRGLSSRFRKPLFGSLRRSVSEKHQPALMVPLRQDDGVQWAHGRAGEDRVHVVVSEDQRWLFVGIYDGFNGPEAPDFLVANLYRFLLRELRGIFYEEADRDSKRLWQFLADGDDDDNELDFSGSGRFAMSLARLKERRFNMWAHAAAVGDDEISREWGPKKLEAAPAVRDHGAVLGALTRALASAEAAYLDMTDQSMGIHPELAVTGACLLVALVRDDDVYVMNLGDSRAVVAQRADDDHGCGLGAMRMDDIGV…	597	5.34	65133.3	Chloroplast
Horvu_AKASHIN_6H01G510800.1	MCVEGFEDAQIERPADFVMERVCENTVSIDFKQTTMVTVIGESWHNFVPTIRSGDWSDIGGRDYMEDAHVCIPNLAKNFGFNMVDDEVISFYGVFDGHGGKDAAQYVRDNLPRVIVEDAAFPLELEKAVRRSFVQTDSQFAEKCSLHDGLSSGTTALTAMIFGRSLLVANAGDCRAVLSRRGAAIEMSKDHRACCLNERKRVESLGGYVDDGYLNGQLAVTRALGDWHLDGLKEMGEPGGPLSAEPELKMMTLTKDDEFLIIGSDGIWDFFSNQNSVDFARRRLQEHNDLRRCCKEIVEEAIRRGATDNLTAVMVAFHQEAPPQIRVSRMGRVERSISAEGLHSLRVLLEGQ	352	5.01	39203.3	Chloroplast
Horvu_AKASHIN_7H01G037700.1	MKMFSCFGIRTRPAQPALAKEQSVVGINNVPAAGDGCHLRSPVAKEAEGSGALVRAAWRGAYGAAGKSREHGVTMHDTVSMRPSFCTWVDGSRMHFFAVFDGHGGPVVSALLRDQMHAILAEELTRAAAAYRKKQHQNEEAELCAWKGALRQSFARADELAASAVPRGTTMGSTAVVALVVGGRILVANCGDSRAVLCRAGRAVPLSQDHKQPARPDEMAAGGVMHHNDGPTWSRALGHTFLNPEITCEPDITITARSDDDDCLILASNGLWGVISNQKACYVARKCLEDKSKNVNAPAGKEEEVRCVCAAIRLTNLAINEHSHDDISVVVLDLKVRC	338	7.96	36214.3	Chloroplast
Horvu_AKASHIN_7H01G037800.1	MGNGGLNNVPAAGEQGADAAVASEGGELQSPPPSSGYYASSEGSDGYLTGAEEGESSLAVPALPQPPAPAAAAVWPLAFGSASHKGQDDDEKMMEDTVSLRPFFCAWVDGSPMHFFAVFDGHGGPRVSALCRDQMHAILAEELAVAATAYRKEHPEKDEEAERRAWEAALKRSFERADALGMGLSESGWPVVGSTAVVALVVGGSILVANCGDSRAVLCRAGHAIPLSEDHKLERADERARVKAAGGKVWRSSDEQLRVGGLAMSRALGHRLLKPAVICEPDITMTTRSEDDDCMILASDGLWDVIENQKACNVASNSLEIEHQGAPGGGAPIGQEEEVGCVHAASLLVNMAIHGKSPDDISVVVLDLKARG	372	4.78	38881.5	Chloroplast
Horvu_AKASHIN_7H01G138500.1	MRADDAGRPDSSHAGAQKPAELPSPHMESVCENTTTADFKQSNFSNFLPSVRSGGWSDIGSRQYMEDTHVCIADLAKNFGYPTVDKEVVSFYGVFDGHGGKDAAHFVRDNLPRVIVEDADFPLELEKVVSRSFVHIDSQFADKCSHQRALSSGTTALTAMIFGRSLLVANAGDCRAVLSRCGIAMEMSMDHRPCSLSEKLRVESLGGYVDDGYLNGLLGVTRALGDWHLEGMKEASRPGGGPLSAEPEIKLTTLTKDDEFLVIGSDGLWDVFSNQNAVDFARRRLQEHNDVKLCCREIVEEAIRRGATDNLTAVLVSFHLVAPPQIKASQPRRVARSISADGLNSLRILLGSQ	353	5.58	38495.3	Cytosol
Horvu_AKASHIN_7H01G267100.1	MGSCLSTQPGDEPAWPLRWRKRPRGEHEGAAAGGAFFSGGGGGKKLPGEGEMTEEELARVAGRTCANGASAAACLHTQQGRKGTNQDAMVVWENFNSSDSIFCGVFDGHGPYGHFVAKKVRDSLPVKLLAQWKTSANGGTSPHLNGSISGSLNSEETTSAVDDDWGESADVEGSDTLPETFLPLKQSYLKAFKLMDKELKMHPTIDCFCSGSTAVTLVKQGWDLVVGNLGDSRAVMATRDAANNLTAVQLTVDLKPNLPKEAERIQQCRGRVFALQDEPEVSRVWLPNNDSPGLAMARAFGDFCLKDYGLISVPQISYRRLTEKDEFIILATDGVWDVLSNKEAIDIVAAAPSRATASRALVDCAVRSWRLKFPTSKSDDCAAVCLFLDHEKSPNLVEE…	521	5.21	56678.5	Nuclear
Horvu_AKASHIN_7H01G427200.1	MARAAAANLRGLVGIAAAGRRRVTASVATPRGSPGGRGFRAVASGSGGRTTPESPSSSSPALPQLQPRRGLATRRAVLRNLISGGLESEDGKLSCGYSSFKGRRPTMEDRYDVKFAKMKGQSISLFGVFDGHAGALAAEYLKEHLLDNLIEHPQFLKNTKLALKTTFLKTDADFLESVTTPYREDGSTALAAVLVGDQIYVANVGDSRAIALKGGKAIPLSDDHKPNLKNERTRIENAGGGVSYDGFTWRVDGILAMSRAFGNRSLKNYVIAEPDIQETQVSSDLEYLVLATDGLWDVVQNEDVISLMRATDEPEAAAVKLTEMAHSRHSSDNITCIVVRFHH	343	8.97	36911.7	Chloroplast
Horvu_AKASHIN_7H01G463600.1	MEELRLGSGGGGGGRGKPPIPSSASARKPVLSRHASFVRPPLNNTKSETERTFESTDVEYIPVVRSGGWADIGSRSAMEDVYICCDNFLQDFGPENCEEGPSSFYGVFDGHGGKHAADFVCSNLPRFIVEGDGFPGEIEKAVSSAFLQTDAAFADACSVNSSLASGTTALAALIIGRSLLVANAGDCRAVVCCRGKAIEMSRDHKPSCNREKMRIEASGGYVYDGYLNGLLNVARAIGDWHMEGMKACDGLGPLSAEPEVMMRNLTEEDEFLIIGCDGIWDVFRSQNAVDFARRRLQEHNDPIACCKELVDEAIKRKSGDNLSVVVVCFNSIAPPVLTAPRPRVQRSISAEGLKELQGFLDSLAD	365	5.05	39265.3	Cytosol
Horvu_AKASHIN_7H01G474300.1	MEALPQIRQTLSEISSRTPEALRIAVGIRFGSLPSSAAAGREDVARYAASLARQLQPRVRRNQPPTGPALRMNAASCYLPEHDEDAHFFHAVAGVIGVADGVGGCRLEGLDAAAFSRGLMASALSEVVASSSAAPSPGHICPYALLDKAYQQTAASGTPAASTAVIVSLAGRVFRWAYVGDSGFAVFRDGRILHRSSPQQSYFNCPFQLSSDSRDRYKVRDAAVGEIAVEEGDVVVVASDGLFDNVFDVMLEMIVQSGLALSFTPQNMADIIANQAYAAARRTEDTPFSIAAREYGRDKTGGKMDDTTVVVAFIEAQDMA	320	5.31	34054.3	Nuclear
Horvu_AKASHIN_7H01G474400.1	MEALPQIRQTLSEISSRTPEALRIAVGIRFGSLPPSAAAGREDVARYAASLARQLQPRVRRNQPPTGPALRMNAASCYLPEHDEDAHFFHAVAGVIGVADGVGGCRLEGLDAAAFSRGLMASALSEVVASSSAAPSPGHICPYALLDKAYQQTAASGTPAASTAVIVSLAGRVLKWAYVGDSGFAVFRDGRILHRSSPQQSYFNCPFQLSSDSRDRYKVRDAAVGEIAVEEGDVVVVASDGLFDNVFDVMLEMIVQSGLALSFTPQNMADIIANQAYAAARRTQDTPFSIAAREYGRDKTGGKTDDTTVVVAFIEAQDMA	320	5.44	33971.3	Cytosol
Horvu_AKASHIN_7H01G474500.1	MEALPQIRQTLSEISSRTPEALRIAVGIRFGSLPPSAAAGREDVARYAASLARQLQPRVRRNQPPTGPALRMNAASCYLPEHDEDAHFFHAVAGVIGVADGVGGCRLEGLDAAAFSRGLMASALSEVVASSSAAPSPGHICPYALLDKAYQQTAASGTPAASTAVIVSLAGRVLKWAYVGDSGFAVFRDGRILHRSSPQQSYFNCPFQLSSDSRDRYKVRDAAVGEIAVEEGDVVVVASDGLFDNVFDVMLEMIVQSGLALSFTPQNMADIIANQAYAAARRTQDTPFSIAAREYGRDKTGGKTDDTTVVVAFIEAQDMA	320	5.44	33971.3	Cytosol
Horvu_AKASHIN_7H01G474600.1	MEALPQIRQTLSEISSRTPEALRIAVGIRFGSLPPSAAAGREDVARYAASLARQLQPRVRRNQPPTGPALRMNAASCYLPEHDEDAHFFHAVAGVIGVADGVGGCRLEGLDAAAFSRGLMASALSGVVASSSAAPSPGHICPYALLDKAYQQTAASGTPAASTAVIVSLAGRVLRWAYVGDSGFAVFRDGRILHRSSPQQSYFNCPFQLSSDSRDRYKVRDAAVGEIAVEEGDVVVVASDGLFDNVFDVMLEMIVQSGLALSFTPQNMADIIANQAYAAARRTQDTPFSIAAREYGWNKTGGKTDDTTVVVAFIEAQDMA	320	5.58	33956.3	Cytosol
Horvu_AKASHIN_7H01G551500.1	MGHRGDTRPVSGGGFSENGKFSYGYASCLGKRSSMEDFHETRIDGVDGETVGLFGVFDGHGGARAAEFVKQNLFSNLIKHPKFFTDTKSAIAETFTHTDSELLKADTAHNRDAGSTASTAILVGDRLVVANVGDSRAVICRGGDAIAVSRDHKPDQTDERQRIEDAGGFVMWAGTWRVGGVLAVSRAFGDKLLKQYVVADPEIKEEVVDSSLEFLILASDGLWDVVTNEEAVAMVKPIVDSQQAAKKLLVEATRRGSADNITCVVVRFLDQQPPAATNERPTPVVLGK	288	5.43	30982.8	Cytosol
Horvu_AKASHIN_7H01G637300.1	MGVYLSTPKTEKLSEDGENDKLKFGLSSMQGWRASMEDAHSALLDLDKDTSFFGVFDGHGGKVVAKFCAKYLHREVLKSEVYLAGDLGAAVHGAFFRMDEMMRGQRGWRELQALGDKINQFTGMIEGLIWSPRGSDSNDRHDDWAFEEGPHSDFSGPTCGSTACVAMVRNSQLVVANAGDSRCVISRNGQAYNLSRDHKPELEAERERILKAGGYIQMGRVNGTINLSRAIGDMEFKQNKFLSPDKQMLTANPDVNTVELCDDDDFLVLACDGIWDCMSSQQLVDFIHEHLKTESSLSAVCEKVLDRCLAPSTLGGEGCDNMTMILVQFKKPINHGKNASAGEKLAVEDKNASAGEQSATDDKSASSSEQSALKDKNSSAGGQSPGDIEQSANEEKNS	398	4.98	43371.3	Nuclear
Horvu_AKASHIN_7H01G672400.1	MIVTLMNFLRACWRPSSNRHARTGSDATGRQDGLLWYKDTGEHVNGDFSMAVVQANNLLEDQCQIESGPLSFLDSGPYGTFVGVYDGHGGPETACYINDNLFNHLKRFASEQNSMSADVLKKAYEATEDGFFSIVTKQWPVKPQIAAVGSCCLVGVICGGMLYVANVGDSRAVLGKHVKATGEVLAVQLSAEHNVSIESVRKELQSVHPEDRHVVVLKHNVWRVKGLIQVCRSIGDAYLKKQEFNREPLYAKFRLREPFNRPILSSEPSICVQPIQPHDEFLIFASDGLWEHLTNQEAVDIVQSSPRSGSARRLIKSALLEAAKKREMRYSDLKKIDRGVRRHFHDDITVIILYLDSSLVSRASTYRGPAVSLRGAGVSLRSSTLAPYGSQM	392	8.53	43535.6	Chloroplast
Horvu_FT11_1H01G039300.1	MGNRAARLATPCFASGGRSAVDAAGEDGGGGSVGVGQILSFDGYEAFDGATIHGVLLPSNQSTVGTASSSLSRSASSSCDSSSSFSFRTLQPGLFSGSLDYCASPSSSSSGPNSGVLSSAASRRGARTEEDIMADLYATRRRRRCQLELDEAASVSPLLDRLRRAVASALRVGRAAKKQPAVTALATSTNGDGGAIRSNGVNGHAAEDKVQWARGKAGEDRVHVVVSEERGWMFVGIYDGFNGPDATDYLVANLYASVCRELPGDDHPPPEDAGHEQRRPPSSSCNGRDNADLRRRGRHGEVLDALARALRRTEEGYFAEAEARAAECPELAMMGSCVLVLLMKGADVYSMNVGDSRAVLAHRAEPDLTSVIMPPRHRHQHSADGHVTEEIRRQFDECD…	582	6.28	63269.8	Chloroplast
Horvu_FT11_1H01G107800.1	MVAEAEVMHQQPAPVLEVQYRRCVAKGAGMSAVAVPEVEVEVAVELPRMGLANTDGATSVSAETLQFVPNIRSGSFADIGPRRYMEDEHIRIDDLSAHLGSLLVCPLPSAFYGVFDGHGGPDAAAYMKRHAMRFLFEDREFPQALQVDDIFLQSVEECIRSAFLQADLALADNLDISRSSGTTALAALVFGRQLLVANTGDCRAVLCRRGIAMEMSRDHRANYAEECERVAASGGYIEDGYLNGVLSVTRALGDWDMKVPDCSTSPLIAEPEFQQATLGEDDEFLIMGCDGIWDVMTSQHAVSVVRRGLRQHDDPERCARELVMEAKRLETADNLTVIVVCFGSELGSPPQPPATVAARPRSCKGLSPEALCNLRSWLETDR	382	4.75	41705.3	Cytosol
Horvu_FT11_1H01G325000.1	MSGGVEPETPPSSGGGGATGSPMARKPPRHQLTAIRHCASSARIAAASTDLGLDSGTLSLISPTEIRPSFLPVYRSGSYANIGPKTYMEDEHVCIDSLIEHLGMRTPAIPAPGAFYGVFDGHGGTDAVCFVRKNLLKFIIEDGHFPNSMEKAIRSAFLKADHAIADSHSLDRSSGTTALTALIFGRTLLVANAGDCRAVLGKRGRAVELSKDHKPSCKSEKLRIENLGGIVFDGYLNGQLSVARAIGDWHVKGSKGSISPLTPEPEFQEVRLTEEDEFLIIGCDGLWDVMTSQCAVSMVRKELMAHNDPERCSRELVQEALRRDTCDNLTAVVVCFSADPPPQIEIPRFRVRRSISMEGLHMLKGALDSNA	371	6.32	39994.6	Chloroplast
Horvu_FT11_1H01G329600.1	MLSSAMDYLRSCWGPTSSPDGRPRKGVDVAGRQDGLLWYKDAGQLVAGEFSMAVVQANNLLEDHSQVESGSLSTTDPDLQGSFVGVYDGHGGPETARYINDHMFNHLKGYASEQKCMSVDVIRKAFRATEEGFLSLVSNQWSMRPQLAAVGSCCLVGVICAGTLYVANVGDSRAILGRLVKGTGEVVAMQLSAEHNASFEEVRREMQAMHPDDPHIVVLKHNVWRVKGIIQITRSIGDVYLKRPEFNREPLHSKFRLPETFRRPLLSSEPAITVHQIQLTDQFIIFASDGLWEHLSNQKAVELVHSSPRNGIARKLVKAAMQEAAKKREMRYSDLKKIDRGVRRHFHDDITVVVVFFDSNAIAMDAWSRPTVSLRGGGVALPANSLAPFSGS	392	8.23	43327.4	Chloroplast
Horvu_FT11_1H01G367900.1	MRQISSMLQGLARSMSLGKERKEAEEGHGTVLRSSGTLWGEGSETFAAVCSRRGEKGTNQDTSIVWEGYGCQDDTIFCGVFDGHGQWGHYVAKAVRESLPQSLLCRWQEAVALTSLIDGEKKLSDCQFDLLKQSYLAAAAAVDEELRRSRRLDAVNSGCTALSIVKQGELMVIANVGDSRAVLATTSDDGDVTAVQLTVDFKPDLPQEKARIMQCKGRVHCLGDEPGVHRVWLPDREAPGLAMSRAFGDYCVKDCGVISAPEVTQRRVTARDQFVILATDGVWDVLSNEEAVRIVAATPDREKAAKRLVECAVRGWRRKRRGIAVDDCSAVCLFFHSPAS	340	6.13	37194.2	Chloroplast
Horvu_FT11_1H01G368100.1	MRQLSSLLQGLARSMALGKERKEEGQGTVLRTSGTLWGEGSETFAAVWSRRGEKGTNQDCSVVWEGFGCQEDTIFCGIFDGHGQWGHYVSKAVRDSLPPSLLCRWQEAVALTSLIDGEKKLGDCQFDLWKQSYLAAAAAVDEELRRSRRLDAVNSGSTALSIVKKGDTMVIANVGDSRAVLGTMSDDGSIAAVQLTIDFKPNLPQEKARIVQCKGRVCCHDDEPGMHRVWLPDREAPGLAMSRAFGDYCVKDYGVISAPEVTQRRINARDQFVILATDGVWDVISNEEAVQIVAGTPDREKAAKRLVQCAVRAWRRKRRGYAVDDCSAICLFFHSLPS	338	6.94	37217.3	Chloroplast
Horvu_FT11_1H01G505500.1	MAAAAAICGEDEPAPRDPAAAAECAAAGGGVERLDLGDGRAALVAGGKRSVYLMECEPVWGCVATPGRGGEMEDACAAVPRFADVPVRLLARRQDLDGLGLDADALRLPSHLFAVFDGHGGSEVSNYCRERLHVVLSKELRRPPKDLGEMSDVDMKEHWDDLFTKCFQTVDDEVSGLASRLVDGEPRLEPIAAENVGSTAVAVVVCSSHVVVANCGDSRIVLSRGKEPVALSIDQKPDRKDERARIEAAGGKVIQWNGHRVSGILAMSRSIGDRYLKPYIIPKPEVTVVPRAKDDDCLILASDGLWDVVSNEEACKVARRQIQQWHKNNSVTTSSSDGGDGSTDPAAQAAADYLVRLALKKGSQDNITVIVVDLKPRRKSKNNS	384	5.43	41109.5	Chloroplast
Horvu_FT11_1H01G521300.1	MAELPLAGGLLDLRPGKLSPKPPPLPMPCRRSPPRPQVAAAVASPCRAVPELHSTTELADGSVVFHFARPPVKDPAEPTASGPGPGHADASASRPELRVDEPNPHAAADAAEISLASPEAPQQAVSSASAGVEAEAGLVSGRAVPPADCQLETDGNGLELGALEESETVEAGTAAPTGLEEVDADAGASSERAITLDFDTAVGADSRGDDQGATESGATIPPPAGEVHNNVDCEKNTSEVKSSDRTVPVASSALLLTSGAAILPHPSKVATGGEDAYFIEHNGWFGVADGVGQWSFEGINAGLYARELMDGCKKVIAESGGGCELAPEQVLSKAAAEARSPGSSTVLVAHFDGQLLHASNIGDSGFLVIRNGEVHAKTKPMVYGFNFPHQIEKGVDPLT…	500	4.57	51323	Cytosol
Horvu_FT11_1H01G568400.1	MRQAVGAGEEGLPRKVVLAAGDAGEEGLPRKVVLAAGDADGAARRRRRLELRRHGRKVASGEDEPARKATDGSESESSADVGWLPACLSHGAVSVIGRRREMEDAVAVERTFLAPPCGGGDEGSGGEEDFFAVYDGHGGARVAEACRERMHVVLAEEVARLRCRPGARGWKEALEASFARVDGEVVGSAAAGADADADEESRSRTVGSTAVVAVVGRRRIVVANCGDSRAVLSRGGVAVPLSTDHKPDRPDELQRVEAAGGRVINWNGSRVLGVLSTSRSIGDYYLKPYVSAEPEVTAVERTDKDEFLVLASDGLWDVVSNEAACRVARSCLTGRAAAAFPESVSGRTAADAAALLAELAISRGSKDNISVVVVELKRLKSRVGRRRAVGSEVQL	395	6.32	41555.6	Nuclear
Horvu_FT11_1H01G587600.1	MVHDGAVKDHHHQQQREEQQEEESSPDIPATSASAVVAEAGAGVVGAAGTSKPGSDKRLGVRHPVKYRRFRVKGKAMAEPGVTPAHQPLEEELEEGEGEVEEEASSPEREVRAGVVEVEVEMEVSSSSAAAVEMEVEEGADMDVSPAAAVAMVDSEHSSEEDDDEEEVSSPVLALPDQARGRLVATLVVPKDQDLEKEKKEKERQRERERADEVGYMSGGCKSDDGNLSCGYSSFRGKRASMEDFFDIKSSKIDDKQINLFGIFDGHGGSRAAEYLKEHLFENLMKHPQFMSDTKLAISETYKKTDSDFLESEINTHRDDGSTASTAVLLGNHLYVANVGDSRAVISKSGKAIALSDDHKPNRSDERKRIESAGGIVMWAGTWRVGGVLAMSRAFGNRL…	495	4.7	53822.4	Nuclear
Horvu_FT11_1H01G602700.1	MDALGAALPRLALADADADPGPDDACGSPCSVASDCSSVASADFEGLFSPSGADAGPPSLLSDDLPAAAAEAATVPCRSVFALDSPPLWGLQSVCGRRPEMEDAAAVVPRFHRVPLWMVAGDGAAVDDLDRTSFRLPAHFFAVYDGHGGAEVADYCRDKLHTALVQELRAAEGRVGGCDDLSSLDSKKQWEKAFVDCFCRVDAEVEAPDTAGSTAVAAVVCSSHIIVSNCGDSRAVLCRGKAPLPLSLDHKPNREDEYARIEALGGKVIQWNGYRVLGVLAMSRSIGDRYLKPYIIPVPEVTVVARAREDECLILASDGLWDVLSNEEVCDAARKRILLWHKKNAAASSSSSRGGDGASPDPAAQAAAEYLSKLALQKGSKDNITVLVVDLKAHRKLRS…	406	5.02	42926.3	Chloroplast
Horvu_FT11_2H01G014500.1	MVMASAGVNNLPEGPIDSDECRLRRRRLEPRRYVHAASASSSSSAPAPAPAPEEGEAVQPSSSASSEGSGSGSEERLQVPQVQVQVQGEASGAAPQLLPPSKANSNSKVQVQWPVAFGSVALAGRLREMEDTVSVRPSLCAWADGSPMHFFAVFDGHGGPHAAALCREQMHTILAEELAGAAAAFNNDDDDDRQSEIVAWRGALWRSFARADGLAGLACACGRGSVPSCSCPLSGAHKGAIVGSTAVVALLVRDRLIVANCGDSRAVLSRAGVAVPLSHDHKPDRPDEMARIKAAGGKVIFINGARVRGILAMSRALGHKVLKPEVICEPEISITERSEDDDCLILASDGLWDVISNKVACDVARQCLEDGSPTRAPAAGAPTAPAISQEEEPRCFRAA…	426	5.68	44504.2	Nuclear
Horvu_FT11_2H01G088000.1	MSCAVAPGSPVFSPSRLGLLTPLDQLHHHHHGASFLPSSPLRPFAPLRARIAHHDPSPCAAQPPPAAKPADPSSVAAAPAKAPVKRRRPAPLLVPAAVTVAPAVLEAAAASGVDEVAEQGDGFAAFCRRGKGRKRVEMEDRHVAAVALGGDRAQALFAVFDGHGGKRAAEFAADNMPRIVAEELERSTRGGGGAGRAAVEGAVRRAYLRTDEEFSSSSNSKNREQAGGGACCVTALLRDGGRQLVVSGAGDCRAVLSRAGRAEALTDDHRASRQDERDRIEALKGGLVLNCRGTWRVQGSLAVTRGIGDAHLKPWVVAEPETTTVDVGADCELLILASDGLWDKVGNQEAVDATSSFTSDLPAACRRLVDMAVSRGSSDDISVLVVQLQRRPLR	394	8.61	41277.6	Chloroplast
Horvu_FT11_2H01G095400.1	MAGAERERRKLPPALPLATLIGRELRAGGSERPALRYGHAGFAKRGEDYFLVKPDCLRVPGDPSTAFSVFAVFDGHNGVSAAVFSKEHLLEHVMSALPPDIGGREEWLQALPRALVAGFVKADIDFQRKGEVSGTTATLVVVDGFTVTVASVGDSRCILDTQGGELQLLTVDHRLEENVEERERVTASGGEVGRLNLFGGQEVGPLRCWPGGLCLSRSIGDMDVGEYIVPVPHVKQVKLSSVGGRLIMASDGIWDALSNEAAAQSCRGLPAELAAKLVVKQALKKCGLKDDTTCVVVDIIPSDHRLTSPQLSPKRNQNKLKSLLFRRRSHSSVGKFGGKSASIGSVEELFEEGSAMLEERLGRNLSLKAASPPSRCAICQVDQEPFEGLMEENGGSHCS…	433	7.51	46575.2	Chloroplast
Horvu_FT11_2H01G158700.1	MGCAHGKCCLPRGDGGGQRRDGGGVPGGRGGSALGRAAVPGAGLVLEYATLTVDGLYPDSPGRESQDAHLVATRFAADPDLHLFAVFDGHGACGAACSGFARDALPRLLLLAAEDDGAGGSLLATDPAGAFRAAMIGVNEEMHAAAAVDDSMSGTTAVAALVAGATLHVANVGDSRAVAGVWRDGRVAAEDLSWDQTPFRADERARVKACGARVMSVEQVEGVRDPDAEGWLADEGDPPRVWARDGLYPGTAFTRSLGDLAAEGVGVIADPEVKTVEITPAHLFFVVASDGVFEFLSSQEVVDMVAMHQDPRDACAAIAAESYKLWLEHENRTDDITIIIVHIRDAQNSGPAGSDKENSSSTGAPIALHTVQSELPVFVPSELPVFVPSEASHLNGVAA…	469	4.9	48849.5	Cytosol
Horvu_FT11_2H01G254900.1	MGNCAARGDTAVTAAGAGGEDGKRRRGRWKAPREDQLGTVPGRIFSNDGRSRTASVFTQQGRKGINQDAMLIWDGFGGEEDGVLCGVFDGHGPHGHLVARRVRDSLPLRLMSAARASPKTGLDMPATAWRKAFTRAYKAMDKDLRSHPSLDSFCSGSTAVTVLKLGSDLYMANIGDSRAVLGSRDAAAGGMAAVQLTVDLKPDVPSEAERIKKCRGRVFALQDEPEVPRVWLPFDDAPGLAMARAFGDFCLKDYGVISVPEFFHWPLTDKDQFVILASDGVWDVLSNQEAVDIVSSSPSRSKAARTLVEAANREWKTKYPTSRTDDCAVVCLYLDGKMDHERDSTASMDNISIEDDSVADPNEVQEQQEPTLTRNFTVRTVPGSAQEKALAGADAKISG…	431	5.76	46646.3	Peroxisome
Horvu_FT11_2H01G296600.1	MASAQAQRKVGNQDDGLHGAEQEAVRATGRGKSKASARKVTYGFHLVEGRMPHGMEDRHVAEFRRLDDGNEVGLFGVFDGHSGADVATYLRNHLFDNILGEPDFWEDPMKAIRRAYHRTDRKVLKKKVTVDGQERPRRGGSTAVTVILLNGENLVVANVGDSRAVVCEAGRARQLSVDHEPLRERDAIESRGGFVTEMHGDVPRVDASLAMSRAFGDRRLKEHISSDPDVTIEDISDDTELVVVASDGLWKVMSNQEAVDEVRDTRDARKAAVKLVDSAVDRGSKDDIACVVVRIH	296	6.02	32628.5	Cytosol
Horvu_FT11_2H01G303900.1	MAGKEIYHKMKDKVKDAFSSSGPETGKGKTKLSGRRVKHGYHLVKGKSNHPMEDYLVAEYRQVGEHDLGLFAIFDGHLGHTVPDFLRAHLFDNILSEPEFLSDTKNAIRKAYLLTDEKILEKAAELGRGGSTAVTAILISSNDSVKLVVANIGDSRAVISKNGKAEQLSVDHEPSMERQIIEEKGGFVSNLPGDVPRVDGQLAVARAFGDRSLKKHLSSEPHVAEEVIDESSDFLILASDGLWKVMTNQEAVDEIKDIRDAQAAAKHLTEQAVNRKSKDDISCVVVNFHC	290	6.12	31853	Cytosol
Horvu_FT11_2H01G384600.1	MVAVAAGRRPVLSRRRSGCGAGQQQLQHPQAQQQRMLAVAVAARVAAAKPAATEAALYGGGGGDGCCVDFLVCLLRGLGVTPASTGPAQFKWAARPLRRKRHGGSSPRGTSAEGRRPELIRGAPGRFAGNGACASASLYTMQGKKGVNQDAMVVVENFGSKDGTIFCGVFDGHGPQGHLVSKMVRDLLPVKLSANIGRDEYKELSINNVTNGTAEGDTVKTVVEDTDAALEAVENGGYPEIFTALRTSFLRAFYVMDRDLKSHKNIDCLFSGSTAVTLIKQGQDLIIGNLGDSRAILATKDEGNHLVALQLTVDLKPSIPSEAARIRERKGRVFSLPNEPDVTRVWLPKYNSPGLAMARAFGDFCLKNYGVISVPDVSYHHITEKDEFIVLATDGVWDV…	528	8.81	56316.9	Chloroplast
Horvu_FT11_2H01G413600.1	MVDDLFYEGNTDHSISSEDEETLVRSCSNLSVSFGYHCNSYQSFPLESDEHDTSPQMRFESNAMMKSRNGSFTCLSGAAISANFTLANTNICKGLIGEEILPELDSPNSFRKIVSSPSMSRLDLLSTSQGSPASTESSIFEISKNLWRSSAPTTVSSNFLTGTEVKMAGGAAGEDRVQAVCSEKNGWLICGIYDGFNGRDAADFLAVTLYDNIVYYLYLLECRIKQQDGLYSSSEDSLNGVKSELTLAMEIAENEDVKLSESFRAGVLNCLTSAVEQAENDFLCMVEQDMDDRPDLVSVGSCVLVVLLQGTDLCILNLGDSRAVLASMPYAEMDTVKATQLTEIHSLENPLEYQKLLADHPNDSKVVMGNKVKGKLKVTRAFGVGYLKQKKFNDALMGI…	519	4.78	57083.4	Nuclear
Horvu_FT11_2H01G454900.1	MAVEAAEARTPRRRHGSMALGDLLLREASAERADAAGGERPGVAAGQAARARKGEDYALLKQSCERHPGASFSAFAMFDGHNGAAAAVYAKERLLANVLGCVPAHLARDEWLAALPRALVAGFVKTDKDFQTRAHSSGTTVTLVIIDGSVVTAASVGDSRCVLEAEGSIYYLSADHRFDASGEEVGRVTECGGEVGRLNIVGGAEIGPLRCWPGGLCLSRSIGDQDVGEFIIPVPFVKQIKLSSAGGRLIISSDGVWDALTAEMAFSCARGLAPEAAADQIVKEAVDSKGLRDDTTCIVIDIIPPEKPKSTIHSRKKARNGFSLLKNIFIRKKTSDTLSHTDTERTSEPDLVEEVFEDGCPSLLRWLDSEYPIRNMFKLFVCAICQVELESGQGISIHE…	444	5.89	47532.8	Nuclear
Horvu_FT11_2H01G458400.1	MARFCCFGAGCSELTGHASASSGKGKGCQGQVKVSYGFSLVRGKTNHPMEDFHVAELAEVKGNELGLFAIYDGHLGDTVPAYLQKNLFPNILNEEEFWTHPDRAITKAYEKTDQAILSHTPDLGQGGSTAVTAILINGRKLWVANVGDSRAVLLKGGEAIQMSIDHDPNAERGAIENRGGFVSNMPGDVPRVCGQLAVSRAFGDRNLKSLLKSEPDVKVEDIDHTAELVVLASDGVWKVMNNREAVDVVKKYKDPQTAAKQLIAEAVKRDSKDDISCVVVRFKM	284	6.25	30770	Cytosol
Horvu_FT11_2H01G590800.1	MVGRMERQTVSTSSASCSPSAASSSSSSSCGGRKRPDILNMIRSAACLNSSSTDTGKGRSKQSSTKVTHGFHLVEGKSGHDMEDYHVAEYKCDKNHELGLFAIFDGHLGDRVPSYLRANLFSNILKEPLFWTDPQEAIKNAYGSTNKYILENAKQLGPGGSTAVTAIVVDGKDMWIANVGDSRAVLCERGAANQITVDHEPHISNERQRIEQQGGFVTTFPGDVPRVNGQLAVARAFGDHSLKTHLSSEPDIRHVPINSSIEFVILASDGLWKVMKNQEAVDLVKSTKDPQAAAKRLTTEALARKSKDDISCIVIRFRC	319	8.41	34689	Chloroplast
Horvu_FT11_2H01G621300.1	MWPWLEKIASACWDRVRRFAPTRRDEDGGSGSGSGADADDLLLWSRDLGRHAAGDFSFAVVQANEVLEDHSQVETGAAATFVGVYDGHGGAEASRFISNHLSAHLVRLAQESGTVSENVVRSAFSATEEGFLSLVRRTHSIKPSISAIGSCCLVGVIWRKTLYLANLGDSRAVVGCLVGSNKIVAEQLTRDHNASVEEVRQELRSLHPDDSQIVVLKNGVWRIKGIIQVSRSIGDAYLKKQEFALDPSITRFHLSEPLRRPVLTSEPSISTRPICPQDSFVIFASDGLWEHLTNQQAVEIVHNNPREGIARRLIKAALKEAARKREMRYNDITKLEKGVRRFFHDDITVVVVFIDHGLLQEGNASAPELSVRGFVESGGSSSFSGLNSIS	390	6.51	42807.3	Nuclear
Horvu_FT11_2H01G666400.1	MGYLSTVIGHPTDGSPVSGGGLSQNSKFSYGYASSLGKRASMEDFYETRIESVDGQLIGLFGVFDGHGGAKVAEYVKHNLFSHLLRHPKFMSDTKVAIDDSYKSTDSEFLESDSTQNQCGSTASTAVLVGDRLFVANVGDSRAIICRAGNAVPVSKDHKPDQTDERQRIEEAGGFVMWAGTWRVGGVLAVSRAFGDKLLKQYVVVDPEIREEIVDESLEFLILASDGLWDVVSNEEAVDMTRSIQDPEEAAKRLLQEAYKRESSDNITCVVVRFFHGQGSSGPA	284	4.93	30914.4	Nuclear
Horvu_FT11_3H01G115300.1	MAASTASRLSPPRLHAAPNHPLRRSRFSPLRAAKLEAVLSIGTHVIPHPRKVETGGEDAFFVGGDGGGVFAIADGVSGWAEKNVNPALFSRELMANSSTFIKDEEVSQDPQILLMKAHAATSSIGSATVIVAMLEKTGTLKIASVGDCGLKVIRKGQVMFSTCPQEHYFDCPYQLSSEAIGQTSQDALVCTVNLMEGDMIVSGSDGFFDNIFDQEILAVINESPGTDEAAKALAELARKHSVDVTFDSPYSMEARSRGFDVPWWKKLLGAKLVGGKMDDITVIVAQVKTVVIPDDEGSGVEPEKVGGEQLAAAGVASTEQNE	322	5.02	34203.8	Chloroplast
Horvu_FT11_3H01G274300.1	MSSSSAAEQHRHHAVGGGELVPLGALIKEESRTERQAVTRSRICAREDGGVGGEVGEVETRRPLLRYGCAAQSKKGEDFFLLRTDCARPSTSSSSSTTSHPPTFAVFAVLDGHNGDAAAIYTRDNLLNHVLSAMPRGLSREEWLHSLPRGLVAGFVKTDKEFQTKGQTSGTTATFVIIDGWTITVASVGDSRCILDAQGGAVSLLTVDHRLEENVEERERVTASGGEVGRLSVVGGAEIGPLRCWPGGLCLSRSIGDIDVGEFIVPVPYVKQVKLSNTGGRLIIASDGIWDALSSDTAAKCCRGLPAELAAKQVVKEALKTRGLKDDTTCVVVDIIPSDQTIRPLSPPKKMNKLKSLIFRKKTKDQPNKLTKQLSSAGMVEEIFEEGSAILSERLGNDS…	466	7.52	49810.5	Nuclear
Horvu_FT11_3H01G283600.1	MGLVEVPPEETNRCVRGCCRSDAIPLHLPAASFSLLSPIARGSESTVYEARLGGERAAAKKPVLSTSDDLDKFHYQLQLLCELDHPGLAKLIAAHARPPNYLMFFEFFEPPNLADKIHVEEWSPSIQQVVMIASYLAKTLQYLQIFGIVHRDIKPANILLDKDLLPHLADFGLAMYQKDIKSVSAVNWKSSGKPTGGFYKKNMVGTLIYMAPEILRKGLHTEKSDVYSFAISINELLTGVVPYTDLRAEAQAHTVLEMTYTEQQLTSAVVSQGLRPALALLESGSPPSLLSLIQRSWDSDPERRPSFGDIIEELNVIQKHLVTYSCPLSSGSMDMSQNSKAEAHHYQEALNWFKQGELLTKKANKLDYAVNPWSGSFDQSSLSVYHPTLSWGSFATCGR…	657	5.98	72689.1	Cytosol
Horvu_FT11_3H01G290900.1	MALLSPRVPRLPLAAHCAGAGAGILRCCGRLAASAARCQVTASGSVAAGSSSSSELEAIRWGSAKLQGAREEMEDEVVLRPESLLHGFSFAAVLDGHAGFSTVQFLRDELFKECAAALDGGAVLNTKNLEAITDSIRRAFATVDANLSTWLQQMDKEDDSGATATALFLRNDVLVVSHIGDSCLQVISRGGRPQSLTNFHRPYGNNKTSLEEVKRIRAAGGWIHDGRICGDISVSRAFGDIRFKTRKNEMLVKGVKEGRWTEKFVSRIKFNGDLIISSPDVSLVELGPDAEFVLVATDGLWDYIKSTEAVAFVRDQLRQHGDVQRACEALGEKALDRRSQDNISIVIADLGRTNWQELAVPRPNVLLELSQAIATVGAVSVGIWISWLLTLQ	392	6.21	42426.3	Chloroplast
Horvu_FT11_3H01G299100.1	MEDVAVAALAAASTPVFSPATAGLTLIAAAAAEPIAAVVAGAMEGVPVTFSVPPVRTTTDDGLPTGGEGGEASAAGSPCSVTSDCSSVASADFEGVGLGFFAAGVEGGAVVFEDSAASAATVEAEARVAAGGRSVFAVECVPLWGFTSICGRRPEMEDAVVAVPRFFGLPLWMLTGNNMVDGLDPISFRLPSHFFGVYDGHGGAQVADYCRDRLHAALVEELSRIEGSVSGANLGAVEFKKQWEKAFVDCFSRVDDEVAGKVSRGGGGNVGTSSVTGTAMADPVAPETVGSTAVVAVICSSHIIVSNCGDSRAVLCRGKQPVPLSVDHKPNREDEYARIEAEGGKVIQWNGYRVFGVLAMSRSIGDRYLKPWIIPVPEVTIVPRAKDDECLILASDGLW…	477	4.99	49614.2	Mitochondrion
Horvu_FT11_3H01G320200.1	MVPDGGAKDQEASTSSSPPAAAIARAARPPRPVSFKTKRIVVWNPLKHRRFRVGGTRTMVEASSSAQAVRGAREVGEATTAAAVMGPPKEDGKGHRCGGWKSEDGSLHCGYSSLRGRRASMEDFYDMRSSKMDAKKINLFGVFDGHGGSCAAEYLKEHLFENLLKHSAFITDTKTAISESYTRTDTDFLDAETNIHREDGSTASTAILIDNHLYVANVGDSRAVISKAGKAIALSDDHKPDRSDERERIENAGGVVTFSGTWRVGGVLAMSRAFGDRLLKRFVVAEPEIQEQEIDDELEYLILASDGLWDVVSNEHAVAFVKGEVCPEAAARKLTEIAFARGSTDNITCIVIEFHRANMVNK	362	6.29	39389.2	Nuclear
Horvu_FT11_3H01G345500.1	MSSETSKRDHARELLAADRKLMTVARTARRRRLEVRRLGRTASAAAEEEGAKRVRPAPDSSSDSSDSAKVAPEPPLAASRCSACVSHGAVSVIGRRREMEDAVAVAAPFLADTAAVEGSGDVEHGAGEEGFFAVYDGHGGSRVAEACRSRMHLVLAEEVRLRRPRPERGGQGRAVDNEADGARWKEAMTACFARVDGEVGVDDGTDTGEQTVGSTAVVAVVGPRRIVVANCGDSRAVLSRGGVPVPLSSDHKPDRPDEMERVEAAGGKVINWNGYRILGVLATSRSIGDYYLKPYVIAEPEVTVMDRTDKDEFLILASDGLWDVVSNDVACKIARNCLSGRAASKYPESVSGSTAADAAALLVELAMARGSKDNISVVVVELRRLKSRAAAVIKDNRS	398	6.64	42320.6	Chloroplast
Horvu_FT11_3H01G397100.1	MAAAVFAGDGAAARGGCSAECAGGIERPPDLGSRAGDGCGKRSVYLMECVPLWGCAAARGRAAEMEDACAAVPRFAALPARMLASSRELDGIGGDFDAAELRLPAHLFGVYDGHGGSEVANYCRDKIHVVLREVLRDGRGLEELGEVGEVDVKESWEKVFGDCFQKVDDEVSGKAIRFSNGVTELRPEPIAADNVGSTAVVAIVCSSHVITANCGDSRVVLCRGKEPIALSVDHKPDGKDERARIEAAGGKVIDWNGYRVSGILAMSRSIGDRYLKPFLIPKPEVSVVPRAKDDDCLILASDGLWDVMSNEDACKVARRQILLWYKNNNDGANSDGGSEPTMNPAAKAAADCLVRLALMKGSGDNISVIVIDLKSRKKPKGKS	383	5.59	40588.2	Cytosol
Horvu_FT11_3H01G523000.1	MAEICCQEAKSPPATAATVATVSASAAAAAAVASSVMDRRRRRLELKRFRLATDLEQSAAEYAGARKRPRIPRTVSGPCPDAASASENTERCPRYGFSSVCGRRREMEDAVSIRPGFLPGPGKSHFFGVFDGHGCSHVATTCQELMHEAVAEEHDKAEEPVWKEVMERSFARLDERAANWATTRSSEEPACRCEQKMPSRCDHVGSTAVVAVVNPTQIVVANAGDSRAVLSRAGVPVALSVDHKPDRPDELERIQAAGGRVIYWDGARVLGVLAMSRAIGDGYLKPFVTAEPEVTVTERSDADDCLILASDGLWDVVTNEMACDVARACFRSNGPPGPPQAQPGGEAKTSEGVSKAESDQACSDAAMLLAKLALARGSSDNVSVVVVDLRRGS	393	5.78	41866.1	Nuclear
Horvu_FT11_3H01G711500.1	MVGQTMMRIVRPCFKPSLPDGAQVVSAGGGTREGLLWYRDAGRHACGDFSMAVVQANQLLEDASQLEAGPLVAADGPCGTFVGVYDGHGGPETARFVADNLFHHLKKFATERQTVSSDVIRRSYAATEEGFLNLVRKQWLIKPQIASVGTCCLVGIINEGVLYIANTGDSRAVLGRLERGAKDIKAVQLSSEHNASFEAVRDELRQLHPDDPRIVVLKHNVWRVKGIIQVSRTIGDAYLKSSEFNREPLLARFRIPGPFHKPILCPEPSIEEHRLCAEDQFVIFASDGLWEHLSNQEAVDIVHCSPRNGIARRLVKAALREAAKKREMRYSDLKKIDRGVRRHFHDDITVVVLFMEPALISRRLYGGPLLSLRGGGSMPTFAQKC	385	8.93	42683.1	Chloroplast
Horvu_FT11_4H01G099700.1	MLLYTVQFLCSVVASFARLVRALRKAMASVLCSPPVPVPAATTTSPASAPLSMRRKVHPPALGVAAGDAHALRDQREACREQLLIAPAVDAFAACNGGGGAVQQVGSAKKAAWGARKRPSMLLIPVAPQAVEVAAGWGAVVAEKEAEVEVEGQGFSLASRRGARHAMEDAYGVITHKDSQLAFYGVYDGHGGRAAVDFVSDHLGKNVVAAVLATTTTEAEPPSTDAVMAAIRAAYLATDSELVKQGLRGGSCAATALVKDGDVYVANLGDCRAVMCCDGVATAVTSDHTAARDDERSRIENSGGYVSCGSNGVWRVQDCLAVSRAFGDADLKRWVISEPEIRRVPLTAGSEFLVLASDGLWNKVSNQEAVDAVSRSSATGCCKELVDMARCRGSRDDIT…	410	6.66	42992	Chloroplast
Horvu_FT11_4H01G246100.1	MGSCLPADQRPMEVTALPGKVGGGRRRGEEAPGRIAGIGTGNVACLFTRQGKKGTNQDAMVAWENFNGRSDTVFCGVFDGHGPHGHLVARKVRDTLPLKLCDLIYDDYGASPISNSDGSVLEESLSPYPDAGDKSPTFTAQKEEHLEFFDSMKESFRKAFRVMDKELKLHRNIDSICSGTTAVTLIKQGQDLFVGNLGDSRAVLGTRDQNGHLVAHQLTVDLKPDHPREARRIKRCNGRVFAHQDEPDVARLWLPNCNSPGLAMARAFGDFCLKDFGLISVPEVTYRRIMEKDQFIVLATDGVWDVLSNQEVVEVVASCSGRSGAARAVVDLANQTWKFKYPTSKTDDCAVICLFLSKDAAAGGLSGLSVASKGIGSNPRMPTRLRTPQHFSKRVIPED…	438	6.8	47799.1	Cytosol
Horvu_FT11_4H01G287000.1	MDGDATAKCSAGEENDRIKYAASSMRGFRYEMEDALTAVLDLDGCSSTSFFGVYDGHGGADVALYCSRQFHIELIKEPDYRKNLHTALEHVYFRIDEKLKRSDEWKREPAHSPGNSTLKKLLKAALCAVKDRYVPPQHEGTTACVALIRGNQIFVANVGDSRCVLSRNGQANDLSIDHKPDLQHERERIERAGGQVTRDGNPQRDISGRIVRVDVGIHRVGGILAISRAIGDFQFKRNKTLSPAQQIVTCCPDIHTVDITDDAEFLIIASDGIWEAKTSQEAVDFVRQRLQSGETDLSVICERLLDSCLGRRMSDNMSVILVQFKASARIRSSPGANPTATAEARADEIKVNIELGGQSSNTNANEEGGQSSNPNANEDDDGSVNGCVGCFSRMDLFDA…	402	5.26	44070.1	Chloroplast
Horvu_FT11_4H01G292000.1	MEGASNEEMLPPALPLATLIGRELRGGGSERPLVRYGHSGFAKRGEDYFLVKPDCLRIPGDPSSSFSVFAVFDGHNGVSAAVFSKEHLLDDVMNAVPQGISREDWLQVLPRALVAGFVKTDIDFQRKGEMSGTTATLVVIDGFTVTVASVGDSRCILDTQGGVVSLLTVDHRLEENAEERERVTASGGEVSRLNLCGGQQVGPLRCWPGGLCLSRSIGDTDVGEFIVPIPHVKQVKLSSAGGRLIIASDGIWDAVSSEIAAQACRGLPAELAAKLVVKQALKTTGLKDDTTCVVVDIIPSDHCSTPPPSSPKQNQNKLRSLLFGRRSHSSVGKLGNKQKSASFGFVEELFEEGSAMLEERLGRNSLSKAILPPFRCAICQVDQVPFEDLITDNGGGYCS…	433	6.22	46162.6	Chloroplast
Horvu_FT11_4H01G303000.1	MSCSVAIPSSPVFSPSRRPLSCKAASASPESVSVSVSSPAPSTAGSPLRPFGLLRAQIREEASPSPKTSSAAPSGSVLKRRRPAPLMVPVDGAAAGAAAAAAVAAVESDPSNEVEEEGDEFAAYCRRGRGRRRVEMEDRHVAKLALGGDPQVALFAVFDGHGGKNAAEFAAQNMPKFMAEEVRKVDAGHSDEIEGAVKKCYLKTDDEFLKREESGGACCVTALIQKGGLTVSNTGDCRAVLSRAGTAEALTSDHRASREDERERIENLGGFVVNNRGTWRVQGSLAVSRGIGDAHLKQWVVADPDTRTLLVDPQCEFLVLASDGLWDKVDNQEAIDIARPLCIGNDKASSMAACRRLVETAGSRGSTDDISVLIIQLHKFSGSS	384	5.97	40515.5	Chloroplast
Horvu_FT11_4H01G327100.1	MSEICCDVPAGAGAEGKGADCQDGSRAARRRRMEIRRHRLVAERGAEETSRKRRKLEEEPSSTDEEEIEPAKYGVTSVCGRRRDMEDSVSLRPEFLPGHHFFGVFDGHGCSHVATSCGERMHEIVADEARSSGSDDAERWTGVMERSFARMDAEAVGSRSRASGAEAAPNCRCELQLPKCDHVGSTAVVAVVGPRHLIVANCGDSRAVICRGGAAIPLSSDHKPDRPDELERIQAAGGRVIFWDGARVFGVLAMSRAIGDSYLKPFVIPDPEVRVLERKDGEDEFLILASDGLWDVVSNEVACHVVRSCVRSKAKRRGGRSSPTSNLSPRQSSGSGSSSGDEAQNESGGCAAGAGSESDDEEVDEACAEAAILLTKLAIARQSPDNVSVVVVNLRRRLRF	400	5.71	43060	Nuclear
Horvu_FT11_4H01G387400.1	MRGSRWCCCCFGRGGGGAGRSGSVADDGLVWDVGLKAHASGEYSVAVAQANEALEDQAQVLVSPASTLVGVYDGHGGPDAARFVNARLFSLIQELASQSGGLSAQVIKRAFGATEEEFMGMVEKSWPSQPRLMSVGSCCLVGAIEDGTLHVANLGDSRAVLGRLASTAGKKRRARAVVAERLSRDHNVADEEVRREVAEAHPDDPHIVMSSHGVWRIKGIIQVSRSIGDAYLKRPDLCSPAVMQSLCPFPLRRPVMSAVPSVTSRRLRPGDQFIIFASDGLWEQLSDDAAVGIVSRSPRKGVAMRLVRAAQLEAARKKDMRYESIAAIEKGRRRRFHDDITVVVLFLDNRCEGTPQSTVGAGEIDGTRAPVDVFSLGPDDHGDDPTRPVLR	391	8.08	42049.7	Chloroplast
Horvu_FT11_4H01G404600.1	MAEVPGAAGALGSRPQEVVDSPERAPAPPRELPSATDAVKEAPGGWEVSGAADADKAAGLCSGAELGSAEPGASDARLEAPVARIHQQKLGCGSTGSDEAAAISHIPSPVEPSPSEASSNSDTNATTGTIGGSSSPVEAPQAEAAVASSELGVESRGDFDGQNGLIQGESESRAGGVLRGEGAGTEPEAPEASTPQAKEGVDRMETSLDDSEASDGSTTQEDSDTDVETESSSSSAGEQDTGYRVHVPLMEQVIREVSGENNASEAKSSDRMDSVAVSTLVLASGAAMLPHPSKVHTGGEDAYFIACDGWFGVADGVGQWSFEGINAGLYARELMDSSKKIALENQGPPGMRTEEVLAKAAVEARSPGSSTVLVAHFDGQVLHVSNIGDSGLLVIRNGQ…	526	4.35	54076	Cytosol
Horvu_FT11_4H01G462800.1	MAAVMDYFRSCWGARSRSGRRGKKGSDAAGRQDGLLWYKDAGQAATGEFSMAVVQANNLLEDQSQVESGSLSMADPGPQGTFVGVYDGHGGPETSRFINDNMFHHLRRFATEHKCMSADVIRKAFQATEDGFLSVVSKEWSVKPQIAAVGSCCLVGVICSGTLYIANAGDSRAVLGRLVKATGQVVAMQLSAEHNACYEEVRQELQSSHPHDPQIVVLKHNVWRVKGLIQISRSIGDVYLKRPEYNRTPLHSKFRLRETFKKPILSSEPAIAVHQIQPSDQFVIFASDGLWEHLSNQEAVDLVQTNPRNGIARKLVKAAMQEAAKKREMRYSDLKKIERGVRRHFHDDITVVVVFLDASAVSRAGWSKSPSVSVRGGGVSVPANSLAPFSAPTMVSSTY	399	9.3	43787.8	Chloroplast
Horvu_FT11_4H01G533500.1	MGNGITKNSGNTSASVVSSDQVPGDIHGNSFMYVPIAIAFNKSPMGTVLSSKTPFFSLFGAAINANQATSSSMPSFRLLNELMGPQSSGCTVKSSCSFAAAPLQATPTRSSMYGRFFNSSGTASTIANQLAGRPFMSAMSSRRCNERPIDKFLDASASKLDFRVPHNKLLSEGPTEASVMDSSSNGNHHSPPSHNVQWTQGMAGEDRFQVALSEEHGWVFVGIYDGFIGPDATDYLFANLHVAVHHALKGVLWDNIQCNEPATTDDHLFFLDGGNHSPEFDRKPAKRGRTEHHEADNSATSGGGLPMHDKVLKALEQALRETEEAFFEAAEQGAADNPEIGLMGSCVLVMLMKGEDVYVMNVGDSRAMLVSRREPSRNNIHGKVVAQDLQQSKTKIMHS…	584	6.34	64191.4	Nuclear
Horvu_FT11_5H01G113600.1	MLRWLARPAERCLGRGGCGCGSGAGGGGDGLLWHAELRPHASGEYSFAVAQANESLEDQGQVATSPASTFVGVYDGHGGPEASRFLSSRLFPNLHKFATEQGGVSTDAIKKAFHATEEEFLHLVKGTWLKRPKIASVGSCCLVGAIANNKLYVANLGDSRAVLGHRGANGRGVVAERLSNDHNVSDEAVRKEVSQQHPDDSHIVVYSRGVWRIKGIIQVSRSFGDVYLKKPEFARDPIFQQYVCPVPLKRAVITAEPSIKVRQIGQQDLFVIFASDGLWEQLTDKAAVEIVFRNPRAGIARRLVRAAISEAARKREMRYADMQHIERGIKRHFHDDITVVVLYLDSHKHVVQTKFGNLDSFKFTNAPVDIFSSSGGTVEPTVL	383	9.06	41965.7	Cytosol
Horvu_FT11_5H01G121400.1	MVAGPEVMHQVVPMLEASFRRFPVKGVDEVVVGVGVSTPPPVDSPSQVDLQVPDLVKTPLETLQFVPKIRSGSFADIGPRRYMEDEHIRIDNLSGHLGSLLLCPSPNAFYGVFDGHGGSDAAAYMKRHAMKLFFEDSEFPEGLQEDEYFSESVANSIRKAFLSADLALADDSVISRSSGTTALTALIFGRQLLVANAGDCRAVLCRKGMAMEMSCDHRPTYEAERQRVTECGGYIEDGYLNGVLSVTRALGDWDMKMPQGSASPLIAEPEFQQTILTEDDEFLIIGCDGIWDVMTSQQAVTLVRKGLRWHDDPERCARELAMEAKRLQTFDNLTVIVICFASELGGCLPPSEQASSRRIRSCKSLSAEALCNLRRLLESDQ	381	4.86	41916.7	Cytoskeleton
Horvu_FT11_5H01G295600.1	MTHQKREASSSNEDWESKRPKGAATSTEKDCHVETASSQEANGEKRDTSQKGSNLPLDPCISDEKSTTISKVPSQQEMILTSIEADAAEDKGCRHTMEDAWVVLPDASMGSPGNLRCAHFAIYDGHGGRLAAEYAQKHLHPHVIAAGLPRELINGKVAKKAIIEGFRRTDESLLQESAEGNWQDGATAVCVWVLGQTVIVANAGDAKAVLARSTSTDGEGAVADIKNPLKAIVLTREHKAIFPQERSRIQKAGGSVGPNGRLQGRIEVSRALGDRHFKKVGLIATPDVHSFELTMKDHFIILGCDGLWGVFGPSDAVEFVQQQLKETSSATLAVRRLVKEAVRERRCKDNCTAVLIVFKH	360	6.9	39089.2	Nuclear
Horvu_FT11_5H01G300600.1	MSMAQVCCDSASSAVVVGAEAEARARARAGRRRRAGDAAARWKVAAEVPQGADEAAATRKRRAAGGEVVAAKRHGFTSVAGRRREMEDAVSIREAFTVPAEEGKPGRDFYGVFDGHGCSHVADACRERMHELVAEELAGAARPESWTAAMVRSFARMDAEVTAGGGGDSASCRCEVNKCDHVGSTAVVAVVEEQRVLVANCGDSRAVLCRDGAPVVLSSDHKPDRPDELERIEAAGGRVIFWEGARVLGVLAMSRAIGDGYLKPFVTAVPEVTVTDRAAGDECLILASDGLWDVVSNETACQVARACLRRGRERWCAEAAAMLTKMALTKNSSDNISVVVVDLRPKNHL	349	6.42	37075.9	Peroxisome
Horvu_FT11_5H01G380300.1	MAMAAETVPLGVLLRREVTSERMERPDVLCGEASRSRKGEDVTLLLADAGQRVAGDPSTSFSVFALFDGHHGSGAAIYAKNNLLNNVLRATPSGLTRDEWLAVLPRSLVAAFVKTDKDLQAAAESSGTTVTFVIIDEWVVTVASVGDSRCILESADGSLYHLSADHRFDSNRDEVERVTACGSKVGKLNVVGGPEVGPLRCWPGGLCLSRSIGDIDVGECIIPVPHVKQVKLSNAGGRIIIASDGVWDDLTFEMALECSRGYPSDIAANRIVNEATLPRGLRDDTTCIVVDILPPEKLAPSPPAKWQGKTVLNNMFRVDLKNNMFRRKNSDASFKIDREYAEPDVVEEIFEDGSAMLSRRLSTGYALRNMFEPSSCAICQFRLKSGQGISIHANPLQQE…	429	5.91	46804.3	Chloroplast
Horvu_FT11_5H01G508800.1	MGTYLSTPKTDKQSADGEGARVRYGLASMQGWRTTMEDAHTAVPQLDECTSFFAVYDGHGGKAVAKFCAKHLHMQFLRNELSSSGDLASSARKAFLRMDEMMKGQRGWRELAELGEKGPKFAGMLESMIWSPKGGDADKIVDGWQTEEGPHSDFSGPTCGSTACVAIIRNDQLVVANAGDSRCVISRKGQAHDLSRDHKPELESEKERIQNAGGYIVAGRVNGSLNLTRAIGDMEMKENKLLPAEKQTVSAEPEVNTVTLSEDDEFIVLACDGIWDCMSSQQVVDFVREKLNTEESLSAVCEKVLDRCLAPESGGEGCDNMTMILVVLKKPTNSAATSSPEQSVVTPTNSAATSSPEQSAVTPTKSAATSSLEQSAVTNEEMRPSEPDAPMTPLSK	396	4.96	42679.8	Chloroplast
Horvu_FT11_5H01G556400.1	MLRAVARCCGHWPPGAAAADGMLWQTELRPHAAGEFSMAAAQANLVMEDQAQVLASPAATLVGVYDGHGGPDASRFLRSALFPHVQRFAKEQGGVTAEAIRRAFGAAEEDFLHEVRQAWPKRPRMAAVGSCCLLGAIAGDTLYVANLGDSRAVLGRRVVGGGVAVAERLSTDHNVASEEVRMEVSSQNPDDGQIVVHTRGAWRIKGIIQVSRSIGDVYLKKPEYSLDPLFRQIGPVIALKRPALSAEPQIHVRKLKPTDQFIIFASDGLWEHLSDDAAVQIVFKNPRTGIANRLVRSALKEATKKREVSVHDLRTIERGVRRHFHDDISVVVVYLDRHRGRRQTKVVDSSSNCTSAPVDIYSSSSSVQSAQPRQAYRDSG	380	9.33	41476.1	Chloroplast
Horvu_FT11_5H01G628500.1	MLAGSGGGSSSSSHLSSPSSHRDLRGGRSFLFGNTWFMLSAYPARLLHTADRRAPAAAFVAAAIHRTPRVVRAHGGTGQGLLQRGIVMAACGYAFGRADLGAAAKRQLDKDSSSVVAHASRVVAMGSAGSAARPDVSFRYRGVEYCKKVGVSLRCREQWGPARTFWASAVGPGRQLSFSVDPWARDFSTSCAAPYSAGAAESQLTLDEALQEKQTAADEKSPAPEKLKLVSGSCYLPHPAKEATGGEDGHFICIDEQAIGVADGVGGWADHGVDAGLYAKELMSKSISAIKDEPEGAIDPSRVLEKAFTGTKARGSSTACIITLKEQGLHAVNLGDSGFIVVRDGRTVLKSPSQQHDFNFTYQLESGGGSDLPSSADVFHYSVAPGDVIIAGTDGLFDN…	475	7.21	49774.7	Chloroplast
Horvu_FT11_5H01G653000.1	MGNSLACFCCAGGAVAAAKTRRRHVAPAALPSDPAYDEGLGHSFCYVRPDKLPPPHCYYPAAADDGDLLVPDAKAAAEEATTFRAISGAALSANVSTPLSTSALLLLPDDSTASSGFESSESFAAVPLQPVPRFPSGPISSAPFSGGFLSGPIERGFLSGPLDAALLSGPLPGAVSSGRMGGGAVPAMRRSLSHGGRRIRDFTRALLARTDRFQGHPDLGSPDAAAAVAACGGDSNGLQWAQGKAGEDRVHVVVSEERGWVFVGIYDGFNGPDATDFLVSNLYAAVHRELRGLLWEQSQEDQPGSAPSTTAPDHQDQCTRRRRARRSRPPRSGSGSVDDNDQRQWRCEWERDCSSLKPPTQPHPPPRSNGENDHIAVLKALARALRKTEDAYLGIADKM…	637	5.61	68773.2	Chloroplast
Horvu_FT11_5H01G670700.1	MLGALLRFLSACGGSWQTSPAPPHAAPASDPASDSSASASDGRDGLLWWRDLARCAAGDVSAALVQANHTLEDQCRLHSAPPLGTLLAVFDGHAGHAAARFACDHFLPNLLEAASGPGGVTADAIRDAFAATEAAFIAQVSSQWDTNPDLATVGSCCLVGVVHDRTLFVANLGDSRAVLGKKVGRSGQIVAEQLSTEHNANDEAIRQELMAQHPDDPQIVALKHGVWRVKGIIQVSRSLGDAYLKDAKYNTERIKPKFRVSEPFSRPIMSAEPTIVSHSIQPNDCFVIFASDGLWEHLTNQEAVEIVHNNQRAGSAKRLIKAALQEAARKREMRYSDLMRIDKKVRRHFHDDITVIVLFINHELLAKGNAQVPPLSIRSALDH	383	6.49	41433.9	Cytosol
Horvu_FT11_6H01G125300.1	MSPAIALRRAAAWLLRGGAGAGAPRAASSATLPGLGGAPLSPARGLQGREAAGFLGIWGGPAAGGVSGGVSWWFRCAASSVPRPGLLVEQLLVGGGRSFATGAAPVEVSFSSAAREADVSQPEKSVGASDKTMLGDRSLKLVSGVCYLPHPDKEETGGEDAHFIWDEQAIGIADGVGGWASYGIDAGQYARDIMSNAVTAIEEEPKDSIDLTRVLEKAHSSTTVPGSSTACIIALTDQGLQAINLGDSGFIVIRDGCTLCRSPVQQHDFNFSYQLESGNSNDLPNAAQVFKVPVASGDVIVAGTDGLFDNLYNNDITAVVVHATRAGLEPQVAAQKIAALARQRAQDKNRQSPFSTAAQDAGFRYYGGKLDDITVVVSYVTAFGNS	386	5.11	39894.6	Chloroplast
Horvu_FT11_6H01G139100.1	MHERSPGPSLAAAATRLRSASLVLLLLSLSLLAGPARCWWCREDDEGCSLMGFRGDDSPATGGGISEKGRFSYGFASCAGKRASMEDFYETRVDDVDGETVGLFGVFDGHGGARAAEYVKKHLFSNLIKHPKFMTDTKAAIAETFNHTDSEFLKADSSHTRDAGSTASTAILVGGRLVVANVGDSRAVVSKGGKAIAVSRDHKPDQTDERQRIEEAGGFVMWAGTWRVGGVLAVSRAFGDKLLKQYVVADPEIKEEVVDSSLEFLILASDGLWDVVTNDEAVAMVKPIEDPEQAAKGLLQEASRRGSADNITVVIVRFLDGMTTSAGDGPSEEVAKDQSEDVAKDQSS	348	4.98	37149.5	Chloroplast
Horvu_FT11_6H01G185900.1	MHWNVVNKVHSYLNCGIHSTSQISFLAKMGVYLSTPKTDKLSEDGENDKLKFGLSSMQGWRASMEDAHSALLDLDNETAFFGVFDGHGGRVVAKFCAKYLHSQVLKSEAYSSGDLGTAVHKAFFRMDEMMRGQRGWRELSALGDKMNKFSGMIEGLIWSPRGSDSKNVEDDWALEEGPHSDFDGPTCGSTACVALVRNNQLVVANAGDSRCVISRAGQAYNLSRDHKPELVAERERILKAGGFIRMGRINGSLNLARAIGDMEFKQNKFLPPEKQIVTSNPDINVVELCNEDDFLVLACDGIWDCMSSQQLVDFIHEHIHTESTLSAVCERVLDRCLAPSTMGGDGCDNMTMILVQFKKPVSDKKNADAGEQSAKGKEES	380	5.58	41898.4	Chloroplast
Horvu_FT11_6H01G256100.1	MGICASSEHLGQQGQDADESIVYVMDEEGGGGASSPRKVASLFSQKGKKGPNQDAVILCQGFGMEDGVFCGVFDGHGRCGHLVSKLVRDYLPFMVLSHRNALLLADAEANADDPVFSDASPSSSADSSGNSSPHPSQMLEEWTEACTNAFKAMDNELKLQANMDCAFSGTTAVCAIKQGKDLIIANLGDSRAVLATMSGACYLKAVQLTTDQKPGLPEEAERIKRCEGRVFALREEPGVMRVWLPGENLPGLAMARALGDSRLKHHGVISTPQVTGHRISEADLFIILATDGVWDVLSNEEVVSIVCATPRKQHASKAVAEAAVQRWKTKYPSSRVDDCSAVCLFLHDAAARKI	354	5.5	37863.9	Chloroplast
Horvu_FT11_6H01G259200.1	MGCSPSKCCFCSHFKGCLQSHGCLDQTPESPRESRGKSSWRRAKTDASASDGSSDDLDGGDGFNQMNITRESNVGINRLSRVSSQFLPPEGSRKVRVPLGNYDLRYSYLSQRGYYPESLDKPNQDSFCIHTPFGTSPDDHFFGVFDGHGEYGAQCSQFVQRRLCENLLRDSRFHTDAVQALHSAFLATNSQLHADSLDDSMSGTTAITILVRGKTLYIANTGDSRALIAEKRGEDIIAVDLSIDQTPYRTDEVERVKECGARVLTLDQIEGLKNPDVQCWGNEESDDGDPPRLWVENGMYPGTAFTRSIGDSVAESIGVVANPEIFILELSASHPFFVIASDGVFEFLSSQTVVDMIAKYKDPRDACAAIVAESYRLWLQYETRTDDITIILVHINGLT…	1086	5.16	121060	Chloroplast
Horvu_FT11_6H01G271700.1	MVEAAAGRRSGTSPRRPSGGGEQQQPLVAVALGTRVVMVTSAPPAGGGGEGGRAAADGRCLDDLLGCLLGVLRALGFPWAAPPQRQPRPVPPRVTIPSTADGRRLAAELMRIPGRIAGNGACAVASLYTMQGKKGVNQDAMIVWEKFCSRDDTIFCGVFDGHGPYGHLVAKRVRDLLPVKLGADMGTDGGRETPTSNMEGNTNEVCLPVNPERKETTTSEQDGEYPEIFTTFRTSFLRAFHIMDRDLKLHKNIDCFFSGTTAVAVLKQGHNLIIGNLGDSRAILGTRNEDGQLIAVQLTVDLKPNIPSEAQRIRQHRGRIFALPEEPEVARVWLPKYNSPGLAMARAFGDFCLKEYGLISMPEVSCHRVTEKDEFVVLATDGVWDVLSNIEVVSIISRS…	489	7.59	52494.7	Chloroplast
Horvu_FT11_6H01G287300.1	MSTRSRSVQGNVGGGGSTAGGSAVPLAVLLRREVVSERTAAERPELQHGLFSQAKKGEDFVFLKPDCERLPGVPSSSFSAFGLFDGHNGNGAAIYTKENLLNNILGAVPTDLNREDWLAALPRAMVAAFVKTDKDFQTVARSSGTTVTFVIIDGLVVTVASVGDSRCVLEAEGSIYQLSSDHRFDASKEEVDRVTEAGGDVGRLNVVGGAEIGPLRCWPGGLCLSRTIGDQDVGEFIVPVPLVKQVKLSTAGGRLIISSDGVWDALTAEQALNCSRGLPPEAAAEQIVKEAVHSKGLRDDTTCIVVDLVPEKGNPAMSAPKKQPGMGVFKNMFRKKTSSDSSSHADREYMDPDVVEEIFEDECALLSRRLDSEYPVRNMFKLFICAICQVELKPNQGIS…	447	5.42	48153.3	Chloroplast
Horvu_FT11_6H01G293700.1	MVCIGRLRALVLRAAAGAGRRRWARVLCGRAVDVCVTPRARGHGWRGFRAVAGARTKMMLDSSDSDSGTPAGQLQLQRRAAAAGTQPQDGGYASAGWQREDGKLKCGYSSFRGKRATMEDFYDVKLTEIDGHTVSLFGVFDGHGGSRAAEYLKEHLFENLMKHPKFLTDTKLAISETYQKTDADFLESESSAFRDDGSTASTAVLVGDHLYVANVGDSRAVISKAGKARALSVDHKPNRTDERKRIENAGGVVIWAGTWRVGGVLAMSRAFGNRLLKPFVVAEPEIQEELVNGELESLVLASDGLWDAVENEEAVSLAKTEDVPESAARKLTEIAYSRGSADNITCIVVQFHHDKTAG	358	7.69	38786.7	Chloroplast
Horvu_FT11_6H01G341400.1	MEALEPIHQTLSEIDKRIPDTLPADYGLEKRASRSSEDAIASVFPLYLEPPHRKRDDGSASQRDGEESQALRMNWASCYVPRHDEDAHFGLHEAGVVGVADGVGGYRKHDVDASAFSRELMRSAFQQVLAIEPGTPVCPYTLLERACEETVASGADGGSTAVILSLAGTALRWAFIGDSAFAVFRDGKVVHRSQRQQKRFNCPFHLSATGKGDCVSKADVGQMAVRHGDVVVLGTDGLFDNMFDAELEVIVRMGTALGVSPKNMANVVAGMAYEMSMSKIKDSPYSTDSRRLQGGQRLGGKPDDITVVVAFIVSLYS	317	5.51	34325.7	Nuclear
Horvu_FT11_6H01G393700.1	MGSGASRLLTACACSRPAPASVDAEPCLDDALGHSFCYASAAAYSSSFRHGISGAALSANSSVPVPLYLSSAAAGAGSMPQNYSSAFHTSSSFSSAPLQLSNLSSGPLFLSGPIDRGAQLSGPLDAAVPFSGPLPTKPTKRTSSSSRGLSSRFRKPLFGSLRRSVSEKHQPALMVPLRQDDGVQWAHGRAGEDRVHVVVSEDQRWLFVGIYDGFNGPEAPDFLVANLYRFLLRELRGIFYEEADRDSKRLWQFLADGDDDDNELDFSGSGRFAMSLARLKERRFNMWAHAAAVGDDEISREWGPKKLEAAPAVRDHGAVLGALTRALASAEAAYLDMTDQSMGTHPELAVTGACLLVALVRDDDVYVMNLGDSRAVVAQRADDDHGCGLGAMRMDDIGV…	597	5.34	65121.3	Chloroplast
Horvu_FT11_6H01G526100.1	MCVEGFEDAQIERPADFVMERVCENTVSIDFKQTTMVTVIGESWHNFVPTIRSGDWSDIGGRDYMEDAHVCIPNLAKNFGFNMVDDEVISFYGVFDGHGGKDAAQYVRDNLPRVIVEDAAFPLELEKAVRRSFVQTDSQFAEKCSLHDGLSSGTTALTAMIFGRSLLVANAGDCRAVLSRRGAAIEMSKDHRACCLNERKRVESLGGYVDDGYLNGQLAVTRALGDWHLDGLKEMGEPGGPLSAEPELKMITLTKDDEFLIIGSDGIWDFFSNQNSVDFARRRLQEHNDLRRCCKEIVEEAIRRGATDNLTAVMVAFHQEAPPQIRVSRMGRVERSISAEGLHSLRVLLEGQ	352	5.01	39185.2	Chloroplast
Horvu_FT11_7H01G042900.1	MANAGVNNVAAAGELGADDPAVASVEGEVESPPPSSGYNASSEGSEEYLTSGEEGEGSGAVPAPLLPAEAAAAAAAVWSLAFGSASERGQDHGKRMEDAVSLRPFFCAWADGSPMHFFAVFDGHGGPQVSALCRDQMHVILAEELAGAATAYRKEHPEKKDEEAERRAWEAALKRSFERADALGMGLSESGWPIVGSTAVVALLVRDSIVVANCGDSRAVLCRAGNAAPLSEDHKLERADERARADAAGGKVRRTEDGQLRVQGVLAMSRALGHKLLKPAVICQPDITMTTRSEDDDCLILASDGLWDVIENQMACNVVRNCLEFEQKNNLGAPRGGALLGQEEEVGCIHAATLLMNMAICKHSQDDISVVVLDLKARG	379	4.78	39899.7	Cytosol
Horvu_FT11_7H01G043200.1	MGNGGLNNVPAAGEQGADAAVASEGGELQSPPPSSGYYASSEGSDGYLTGAEEGESSLAVPALPQPPAPAAAAVWPLAFGSASQKGQDDDGKMMEDTVSLRPFFCAWVDGSPMHFFAVFDGHGGPRVSALCRDQMHAILAEELAVAATAYRKEHPEKDEEAERRAWEAALKRSFERADALGMGLSESGWPVVGSTAVVALVVGGSILVANCGDSRAVLCRAGHAIPLSEDHKLERADERARVKAAGGKVWRSSDEQLRVGGLAMSRALGHRLLKPAVICEPDITMTTRSEDDDCMILASDGLWDVIENQKACNVVSNCLAIEHQGAPGGGAPIGQEEEVGCVHAASLLMNMAIHGKSPDDISVVVLDLKARG	372	4.8	38818.6	Chloroplast
Horvu_FT11_7H01G043300.1	MKMFSCFGIRTRPAQPALAKDQSVVGINNVPAAGEGCHLSPVGKEAEGSGALVRAAWRGAYGAAGKSREDGVTMHDTVSMRPSLCTWVDGSRMHFFAVFDGHGGPVVSALLRDHMHAILAEELAGAAAAYRTKQHQDEGAEVCAWKGALRQSFARADELAASAVPWGTIMGSTAVVALVVGGRILVANCGDSRAVLCRAGRAVPLSQDHKQPAGPDEMAAGGVMHHYDGPTRSRALGHTFLNPEITCEPDITITARSDDDDCLILASNGLWGVISNQKACYVARKCLEDKSKNVNAPAGKEEEVRCVCAAIRLTNLAINEHSHDDISVVVLDLKVRC	337	6.49	35717.7	Cytosol
Horvu_FT11_7H01G128600.1	MRADDAGRPDSSHAGAQKPAELPSPHMESVCENTTTADFKQSNFSNFLPSVRSGGWSDIGSRQYMEDTHVCIADLAKNFGYPTVDKEVVSFYGVFDGHGGKDAAHFVRDNLPRVIVEDADFPLELEKVVSRSFVHIDSQFADKCSHQRALSSGTTALTAMIFGRSLLVANAGDCRAVLSRCGIAMEMSMDHRPCSLSEKLRVESLGGYVDDGYLNGLLGVTRALGDWHLEGMKEASRPGGGPLSAEPEIKLTTLTKDDEFLVIGSDGLWDVFSNQNAVDFARRRLQEHNDVKLCCREIVEEAIRRGATDNLTAVLVSFHLVAPPQIRASQPRRVARSISADGLNSLRILLGSQ	353	5.58	38523.4	Cytosol
Horvu_FT11_7H01G263900.1	MGSCLSTQPGDEPAWPLRWRKRPRGEHEGAAAGGAFFSGGGGGKKLPGEGEMTEEELARVAGRTCANGASAAACLHTQQGRKGTNQDAMVVWENFNSSDSIFCGVFDGHGPYGHFVAKKVRDSLPVKLLAQWKTSANGGTSPHLNGSISGSLNSEETTSAVDDDWGESADVEGSDTLPETFLPLKQSYLKAFKLMDKELKMHPTIDCFCSGSTAVTLVKQGWDLVVGNLGDSRAVMATRDAANNLTAVQLTVDLKPNLPKEAERIQQCRGRVFALQDEPEVSRVWLPNNDSPGLAMARAFGDFCLKDYGLISVPQISYRRLTEKDEFIILATDGVWDVLSNKEAIDIVAAAPSRATASRALVDCAVRSWRLKFPTSKSDDCAAVCLFLDHEKSPNLVEE…	521	5.21	56678.5	Nuclear
Horvu_FT11_7H01G430700.1	MARAAAANLRGLVGIAAAGRRRVTASVATPRGSPGGRGFRAVASGSGGRTTPESSSSSSPALPQLQPRRGLATRRAVLRNLISGGLESEDGKLSCGYSSFKGRRPTMEDRYDVKFAKMKGQSISLFGVFDGHAGALAAEYLKEHLLDNLIEHPQFLKNTKLALKTTFLKTDADFLESVTTPYREDGSTALAAVLVGDQIYVANVGDSRAIALKGGKAIPLSDDHKPNLKNERTRIENAGGGVSYDGFTWRVDGILAMSRAFGNRSLKNYVIAEPDIQETQVSSDLEYLVLATDGLWDVVQNEDVISLMRATDEPEAAAVKLTEMAHSRHSSDNITCIVVRFHH	343	8.97	36901.7	Chloroplast
Horvu_FT11_7H01G466900.1	MEELRLGSGGGGGGRGKPPIPSSASARKPVLSRHASFVRPPLNNTKSETERTFESTDVEYIPVVRSGGWADIGSRSAMEDVYICCDNFLQDFGPENCEEGPSSFYGVFDGHGGKHAADFVCSNLPRFIVEGDGFPGEIEKAVSSAFLQTDAAFADACSVNSSLASGTTALAALIIGRSLLVANAGDCRAVVCCRGKAIEMSRDHKPSCNREKMRIEASGGYVYDGYLNGLLNVARAIGDWHMEGMKACDGLGPLSAEPEVMMRNLTEEDEFLIIGCDGIWDVFRSQNAVDFARRRLQEHNDPIACCKELVDEAIKRKSGDNLSVVVVCFNSIAPPVLTAPRPRVQRSISAEGLKELQGFLDSLAD	365	5.05	39265.3	Cytosol
Horvu_FT11_7H01G478100.1	MEALPQIRQTLSEISSRTPEALRIAVGIRFGSLPPSAAAGREDVARYAASLARQLQPRVRRNQPPTGPALRINAASCYLPEHDEDAHFFHAVAGVIGVADGVGGCRLEGLDAAAFSRGLMASALSEVVASSSAAPSPGHICPYALLDKAYQQTAASGTPAASTAVIVSLAGRVLRWAYVGDSGFAVFRDGRILHRSSPQQSYFNCPFQLSSDSRDRYKVRDAAVGEIAVEEGDVVVVASDGLFDNVFDVMLEMIVQSGLALSFTPQNMADIIANQAYAAARRTQDTPFSIAAREYGRDKTGGKTDDTTVVVAFIEAQDMA	320	5.44	33981.2	Cytosol
Horvu_FT11_7H01G478200.1	MEALPQIRQTLSEISSRTPEALRIAVGIRFGSLPPSAAAGREDVARYAASLARQLQPRVRRNQPPTGPALRMNAASCYLPEHDEDAHFFHAVAGVIGVADGVGGCRLEGLDAAAFSRGLMASALSEVVASSSAAPSPGHICPYALLDKAYQQTAASGTPAASTAVIVSLAGRVLRWAYVGDSGFAVFRDGRILHRSSPQQSYFNCPFQLSSDSRDRYKVRDAAVGEIAVEEGDVVVVASDGLFDNVFDVMLEMIVQSGLALSFTPQNMADIIANQAYAAARRTQDTPFSIAAREYGRDKTGGKTDDTTVVVAFIEAQDMA	320	5.44	33999.3	Cytosol
Horvu_FT11_7H01G556100.1	MGHRGDTRPVSGGGFSENGKFSYGYASCLGKRSSMEDFHETRIDGVDGETVGLFGVFDGHGGARAAEFVKQNLFSNLIKHPKFFTDTKSAIAETFTHTDSELLKADTAHNRDAGSTASTAILVGDRLVVANVGDSRAVICRGGDAIAVSRDHKPDQTDERQRIEDAGGFVMWAGTWRVGGVLAVSRAFGDKLLKQYVVADPEIKEEVVDSSLEFLILASDGLWDVVTNEEAVAMVKPIVDSQQAAKKLLVEATRRGSADNITCVVVRFLDQQPPAATNERPTPVVLGK	288	5.43	30982.8	Cytosol
Horvu_FT11_7H01G645100.1	MGVYLSTPKTEKLSEDGENDKLKFGLSSMQGWRASMEDAHSALLDLDKDTSFFGVFDGHGGKVVAKFCAKYLHREVLKSEVYLAGDLGAAVHGAFFRMDEMMRGQRGWRELQALGDKINQFTGMIEGLIWSPRGSDSNDRHDDWAFEEGPHSDFSGPTCGSTACVAMVRNSQLVVANAGDSRCVISRNGQAYNLSRDHKPELEAERERILKAGGYIQMGRVNGTINLSRAIGDMEFKQNKFLSPDKQMLTANPDVNTVELCDDDDFLVLACDGIWDCMSSQQLVDFIHEHLKTESSLSAVCEKVLDRCLAPSTLGGEGCDNMTMILVQFKKPINHGKNASAGEKLAVEDKNASAGEQSATDDKSASSSEQSALKDKNSSAGGQSPGDIEQSASEEKNS	398	4.98	43344.3	Nuclear
Horvu_FT11_7H01G680900.1	MIVTLMNFLRACWRPSSNRHARTGSDATGRQDGLLWYKDTGEHVNGDFSMAVVQANNLLEDQCQIESGPLSFLDSGPYGTFVGVYDGHGGPETACYINDNLFNHLKRFASEQNSMSADVLKKAYEATEDGFFSIVTKQWPVKPQIAAVGSCCLVGVICGGMLYVANVGDSRAVLGKHVKATGEVLAVQLSAEHNVSIESVRKELQSVHPEDRHVVVLKHNVWRVKGLIQVCRSIGDAYLKKQEFNREPLYAKFRLREPFNRPILSSEPSICVQPIQPHDEFLIFASDGLWEHLTNQEAVDIVQSSPRSGSARRLIKSALLEAAKKREMRYSDLKKIDRGVRRHFHDDITVIILYLDSSLVSRASTYRGPAVSLRGAGVSLRSSTLAPYGSQM	392	8.53	43535.6	Chloroplast
Horvu_BARKE_1H01G037300.1	MGNRAARLATPCFASGGRSAVDAAGEDAGGGSVGVGQILSFDGYEAFDGATIHGVLLPSNQSTVGTASSSLSRSASSSCDSSSSFSFRTLQPGLFSGSLDYCASPSSSSSGPNSGVLSSAASRRGARTEEDIMADLYATRRRRRCQLELDEAASVSPLLDRLRRAVASALRVGRAAKKQPAVTTLATSTNGDGGAIRSKGVNGHAAEDKVQWARGKAGEDRVHVVVSEERGWMFVGIYDGFNGPDATDYLVANLYASVCRELPGDDHPPPEDAGHEQRRPPPSSCNGRDNADLRRRGRHGEVLDALARALRRTEEGYFAEAEARAAECPELAMMGSCVLVLLMKGADVYSMNVGDSRAVLAHRAEPDLTSVIMPPRHRHQHSADGHVTEEIRRQFDECD…	582	6.36	63338	Chloroplast
Horvu_BARKE_1H01G108100.1	MVAEAEVMHQQPAPVLEVQYRRCIAKGAGMSAVAVPEVEVEVAVELPRMGLANTDGATSVSAETLQFVPNIRSGSFADIGPRRYMEDEHIRIDDLSAHLGSLLVCPLPSAFYGVFDGHGGPDAAAYMKRHAMRFLFEDREFPQALQVDDIFLQSVEECIRSAFLQADLALADNLDISRSSGTTALAALVFGRQLLVANTGDCRAVLCRRGIAMEMSRDHRANYAEECERVAASGGYIEDGYLNGVLSVTRALGDWDMKVPDCSTSPLIAEPEFQQATLGEDDEFLIMGCDGIWDVMTSQHAVSVVRRGLRQHDDPERCARELVMEAKRLETADNLTVIVVCFGSELGSPPQPPATVAARPRSCKGLSPEALCNLRSWLETDR	382	4.75	41719.3	Cytosol
Horvu_BARKE_1H01G140300.1	MTKMELMPLMEGREEIEQTLSEIDRRTPDALRSAFRLGYRSHSSSSKYPDMDAFIASVLPPPVSKDEIPSARVDCFCDVNASRALKMDWASCYVPHNDHDAHFGVADPGVIGVADGVGAYSAKGVDAGAFSRSLMASAHQDALETAPRPICPYTLLQRAYEGAASSDVQGASTVVLVSLVGDTLRWANMGDSGFAVLRGGAIVHRSRPQLARFNCPLQLAAKGADSITQAEVGETPVRDGDIVVVATDGLFDNMFDAELERVVRMGTALSFSPKNMADIIAGIAYEMSWSKDKDSPFSVGYRNYTGTQRCGGKEDDITVVVAFIVSTPRVGVDKVEDDDAALNSDWMDQVKRSKVAYQLKNVPGPSLAAKSDSEHSGNRRNTLQRSNSGPISRARGRWY	399	5.48	43193.5	Chloroplast
Horvu_BARKE_1H01G331100.1	MSGGVEPETPPSSGGGGATGSPMARKPPRHQLTAIRHCASSARIAAASTDLGLDSGTLSLISPTEIRPSFLPVYRSGSYANIGPKTYMEDEHVCIDSLIEHLGMRTPAIPAPGAFYGVFDGHGGTDAVCFVRKNLLKFIIEDGHFPNSMEKAIRSAFLKADHAIADSHSLDRSSGTTALTALIFGRTLLVANAGDCRAVLGKRGRAVELSKDHKPSCKSEKLRIENLGGIVFDGYLNGQLSVARAIGDWHVKGSKGSISPLTPEPEFQEVRLTEEDEFLIIGCDGLWDVMTSQCAVSMVRKELMAHNDPERCSRELVQEALRRDTCDNLTAVVVCFSADPPPQIEIPRFRVRRSISMEGLHMLKGALDSNA	371	6.32	39994.6	Chloroplast
Horvu_BARKE_1H01G335200.1	MLSSAMDYLRSCWGPTSSPDGRPRKGVDVAGRQDGLLWYKDAGQLVAGEFSMAVVQANNLLEDHSQVESGSLSTTDPDLQGSFVGVYDGHGGPETARYINDHMFNHLKGYASEQKCMSVDVIRKAFRATEEGFLSLVSNQWSMRPQLAAVGSCCLVGVICAGTLYVANVGDSRAILGRLVKGTGEVVAMQLSAEHNASFEEVRREMQAMHPDDPHIVVLKHNVWRVKGIIQITRSIGDVYLKRPEFNREPLHSKFRLPETFRRPLLSSEPAITVHQIQLTDQFIIFASDGLWEHLSNQKAVELVHSSPRNGIARKLVKAAMQEAAKKREMRYSDLKKIDRGVRRHFHDDITVVVVFFDSNAIAMDAWSRPTVSLRGGGVALPANSLAPFSGS	392	8.23	43327.4	Chloroplast
Horvu_BARKE_1H01G373300.1	MRQISSMLQGLARSMSLGKERKEAEEGHGTVLRSSGTLWGEGSETFAAVCSRRGEKGTNQDTSIVWEGYGCQDDTIFCGVFDGHGQWGHYVAKAVRESLPQSLLCRWQEAVALTSLIDGEKKLSDCQFDLLKQSYLAAAAAVDEELRRNRRLDAVNSGCTALSIVKQGELMVIANVGDSRAVLATTSDDGDVTAVQLTVDFKPDLPQEKARIMQCKGRVHCLGDEPGVHRVWLPDREAPGLAMSRAFGDYCVKDCGVISAPEVTQRRVTARDQFVILATDGVWDVLSNEEAVRIVAATPDREKAAKRLVECAVRGWRRKRRGIAVDDCSAVCLFFHSPAS	340	6.13	37221.2	Chloroplast
Horvu_BARKE_1H01G373500.1	MRQLSSLLQGLARSMALGKERKEEEQGTVLRTSGTLWGEGSETFAAVWSRRGEKGTNQDCSVVWEGFGCQEDTIFCGIFDGHGQWGHYVSKAVRDSLPPSLLCRWQEAVALTSLIDGEKKLGDCQFDLWKQSYLAAAAAVDEELRRSRRLDAVNSGSTALSIVKKGDTMVIANVGDSRAVLGTMSDDGSIAAVQLTIDFKPNLPQEKARIVQCKGRVYCHDDEPGMHRVWLPDREAPGLAMSRAFGDYCVKDYGVISAPEVTQRRINARDQFVILATDGVWDVISNEEAVQIVAGTPDREKAAKRLVQCAVRAWRRKRRGYAVDDCSAICLFFHSPPS	338	6.55	37333.3	Chloroplast
Horvu_BARKE_1H01G512400.1	MAAAAAICGEDEPAPRDPAAAAECAAAGGGVERLDLGDGRAALVAGGKRSVYLMECEPVWGCVATPGRGGEMEDACAAVPRFADVPVRLLARRQDLDGLGLDADALRLPSHLFAVFDGHGGSEVSNYCRERLHVVLSKELRRPPKDLGEMSDVDMKEHWDDLFTKCFQTVDDEVSGLASRLVDGEPRLEPIAAENVGSTAVAVVVCSSHVVVANCGDSRIVLSRGKEPVALSIDQKPDRKDERARIEAAGGKVIQWNGHRVSGILAMSRSIGDRYLKPYIIPKPEVTVVPRAKDDDCLILASDGLWDVVSNEEACKVARRQIQQWHKNNSVTTSSSDGGDGSTDPAAQAAADYLVRLALKKGSQDNITVIVVDLKPRRKSKNNS	384	5.43	41109.5	Chloroplast
Horvu_BARKE_1H01G529700.1	MAELPLAGGLLDLRPGKLSPKPPPLPMPCRRSPPRPQVAAAVASPCRAVPELHSTTELADGSVVFHFAFPPVKDPAEPTASGPGPGHADASASRPELRVDEPNPHAAADAAEISLASPEAPQQAVSSASAGVEAEAGLVSGRAAPPADCQLETDGNGLELGALEESETVEAGTAAPTGLEEVDADAGASSERAITLDFDTAVGADSRGDDQGATESGVTIPPPAGEVHNNVDCEKNTSEVKSSDRTVPVASSALLLTSGAAILPHPSKVATGGEDAYFIEHNGWFGVADGVGQWSFEGINAGLYARELMDGCKKVIAESGGGCELAPEQVLSKAAAEARSPGSSTVLVAHFDGQLLHASNIGDSGFLVIRNGEVHAKTKPMVYGFNFPHQIEKGVDPLT…	500	4.55	51313.9	Cytosol
Horvu_BARKE_1H01G577700.1	MRQAVGAGEEGLPRKVVLAAGDAGEEGLPRKMVLAAGDADGAARRRRRLELRRHGRKVASGEDEPARKATDGSESESSADVGWLPACLSHGAVSVIGRRREMEDAVAVERTFLAPPCGGGDEGSGGEEDFFAVYDGHGGARVAEACRERMHVVLAEEVARLRCRPGARGWKEALEASFARVDGEVVGSAAAGADADADEESRSRTVGSTAVVAVVGRRRIVVANCGDSRAVLSRGGVAVPLSTDHKPDRPDELQRVEAAGGRVINWNGSRVLGVLSTSRSIGDYYLKPYVSAEPEVTAVERTDKDEFLVLASDGLWDVVSNEAACRVARSCLTGRAAAAFPESVSGRTAADAAALLAELAISRGSKDNISVVVVELKRLKSRVGRRRAVGSEVQL	395	6.32	41587.6	Nuclear
Horvu_BARKE_1H01G596500.1	MVHDGAVKDHHHQQQREEQQEEESSPDIPATSASAVVAEAGAGVVGAAGTSKPGSDKRLGVRHPVKYRRFRVKGKAMAEPGVTPAHQPLEEELEEGEGEVEEEASSPEREVRAGVVEVEVEMEVSSSSAAAVEMEVEEGADMDVSPAAAVAMVDSEHSSEEDDDEEEVSSPVLALPDQARGRLVATLVVPKDQDLEKEKKEKERQRERERADEVGYMSGGCKSDDGNLSCGYSSFRGKRASMEDFFDIKSSKIDDKQINLFGIFDGHGGSRAAEYLKEHLFENLMKHPQFMSDTKLAISETYKKTDSDFLESEINTHRDDGSTASTAVLLGNHLYVANVGDSRAVISKSGKAIALSDDHKPNRSDERKRIESAGGIVMWAGTWRVGGVLAMSRAFGNRL…	495	4.7	53822.4	Nuclear
Horvu_BARKE_1H01G612500.1	MDALGAALPRLALADADPGPDDACGSPCSVASDCSSVASADFEGLFSPSGADAGPPSLLSDDLPAAAAEAATVPCRSVFALDSPPLWGLQSVCGRRPEMEDAAAVVPRFHRVPLWMVAGNGAAVDGLDRASFRLPAHFFAVYDGHGGAEVADYCRDKLHTALVQELRAAEGRDDLSSLDSRKQWEKAFVDCFCRVDAEVEAPDTAGSTAVAAVVCSSHIIVSNCGDSRAVLCRGKAPLPLSLDHKPNREDEYARIEALGGKVIQWNGYRVLGVLAMSRSIGDRYLKPYIIPVPEVTVVARAREDECLILASDGLWDVLSNEEVCDAARKRILLWHKKNAAAAASSSSSRGGDGASPDPAAQAAAEYLSKLALHKGSKDNITVLVVDLKAHRKLRSKTHN…	402	5.52	42591.1	Cytosol
Horvu_BARKE_2H01G000300.1	MVMASAGVNNLPEGPIDSDECRLRRRRLEPRRYVHAASASSSSSAPGPAPAPVEGEAVQPSSSASSEGSGSGSGSEEGLQLPQVQVQVQGEASGTAPQLLPPSKANSNSKVQVQWPVAFGSVALAGRLREMEDTVSVRPSLCAWADGSPMHFFAVFDGHGGPHAAALCREQMHTILAEELAGAAAAFNDDDDDDRQSEIVAWRGALWRSFARADGLAGLACACGRGSVPSCSCPLSGAHKGAIVGSTAVVALLVRDRLIVANCGDSRAVLSRAGVAVPLSHDHKPDRPDEMARIKAAGGKVIFINGARVRGILAMSRALGHKVLKPEVICEPEISITERSEDDDCLILASDGLWDVISNKVACDVARQCLEDGSPTRAPAAGAPTAPAISQEEEPRCFR…	428	5.57	44550.2	Nuclear
Horvu_BARKE_2H01G092400.1	MSCAVAPGSPVFSPSRLGLLTPLDQLHHHHHGASFLPSSPLRPFAPLRARIVHHDPSPCAAQPPPAAKPADPSSVAAAPAKAPVKRRRPAPLLVPAAVTVAPAVLEAAAASGVDEVAEQGDGFAAFCRRGKGRKRVEMEDRHVAAVALGGDRAQALFAVFDGHGGKRAAEFAADNMPRIVAEELERSARGGGGAGRAAVEGAVRRAYLRTDDEFSSSSNSKNREQAGGGACCVTALLRDGGRQLVVSGAGDCRAVLSRAGRAEALTDDHRASRQDERDRIEALKGGLVLSCRGTWRVQGSLAVTRGIGDAHLKPWVVAEPETTTVDVGADCELLILASDGLWDKVGNQEAVDAASSFTSDLPAACRRLVDMAVSRGSSDDISVLVVQLQRRPLR	394	8.61	41204.6	Chloroplast
Horvu_BARKE_2H01G099800.1	MAGAERERRKLPPALPLATLIGRELRAGGSERPALRYGHAGFAKRGEDYFLVKPDCLRVPGDPSTAFSVFAVFDGHNGVSAAVFSKEHLLEHVMSALPPDIGGREEWLQALPRALVAGFVKADIDFQRKGEVSGTTATLVVVDGFTVTVASVGDSRCILDTQGGELQLLTVDHRLEENVEERERVTASGGEVGRLNLFGGQEVGPLRCWPGGLCLSRSIGDMDVGEYIVPVPHVKQVKLSSVGGRLIMASDGIWDALSNEAAAQSCRGLPAELAAKLVVKQALKKCGLKDDTTCVVVDIIPSDHRLTSPQLSPKRNQNKLKSLLFRRRSHSSVGKFGGKSASIGSVEELFEEGSAMLEERLGRNLSLKAASPPSRCAICQVDQEPFEGLMEENGGSHCS…	433	7.51	46575.2	Chloroplast
Horvu_BARKE_2H01G165300.1	MGCAHGKCCLPRGDGGGQRRDGGGVPGGRGGSALGRAAVPGAGLVLEYATLTVDGLYPDSPGRESQDAHLVATRFAADPDLHLFAVFDGHGACGAACSGFARDALPRLLLLAAEDDGAGGSLLATDPAGAFRAAMIGVNEEMHAAAAVDDSMSGTTAVAALVAGATLHVANVGDSRAVAGVWRDGRVAAEDLSWDQTPFRADERARVKACGARVMSVEQVEGVRDPDAEGWLADEGDPPRVWARDGLYPGTAFTRSLGDLAAEGVGVIADPEVKTVEITPAHLFFVVASDGVFEFLSSQEVVDMVAMHQDPRDACAAIAAESYKLWLEHENRTDDITIIIVHIRDAQNSGPAGSDKENSSSTGAPIALHTVQSELPVFVPSELPVFVPSEASHLNGVAA…	469	4.9	48849.5	Cytosol
Horvu_BARKE_2H01G263200.1	MGNCAARGDTAVTAAGAGGEDGKRRRGRWKAPREDQLGTVPGRIFSNDGRSRTASVFTQQGRKGINQDAMLIWDGFGGEEDGVLCGVFDGHGPHGHLVARRVRDSLPLRLMSAARASPKTGLDMPATAWRKAFTRAYKAMDKDLRSHPSLDSFCSGSTAVTVLKLGSDLYMANIGDSRAVLGSRDAAAGGMAAVQLTVDLKPDVPSEAERIKKCRGRVFALQDEPEVPRVWLPFDDAPGLAMARAFGDFCLKDYGVISVPEFFHWPLTDKDQFVILASDGVWDVLSNQEAVDIVSSSPSRSKAARTLVEAANREWKTKYPTSRTDDCAVVCLYLDGKMDHERDSTASMDNISIEDDSVADPNEVQEQQEPALTRNFTVRTVPGSAQEKALAGADAKISG…	431	5.76	46616.3	Peroxisome
Horvu_BARKE_2H01G304200.1	MASAQAQRKVGNQDDGLHGAEQEAVRATGRGKSKASARKVTYGFHLVEGRMPHGMEDRHVAEFRRLDDGNEVGLFGVFDGHSGADVATYLRNHLFDNILGEPDFWEDPMKAIRRAYHRTDRKVLKKKKVTVDGQERPRRGGSTAVTVILLNGENLVVANVGDSRAVVCEAGRARQLSVDHEPLRERDAIESRGGFVTEMHGDVPRVDASLAMSRAFGDRRLKEHISSDPDVTIEDISDDTELVVVASDGLWKVMSNQEAVDEVRDTRDARKAAVKLVDSAVDRGSKDDIACVVVRIH	297	6.14	32756.7	Cytosol
Horvu_BARKE_2H01G312100.1	MAGKEIYHKMKDKVKDAFSSSGPETGKGKTKLSGRRVKHGYHLVKGKSNHPMEDYLVAEYRQVGEHDLGLFAIFDGHLGHTVPDFLRAHLFDNILSEPEFLSDTKNAIRKAYLLTDEKILEKAAELGRGGSTAVTAILISSNDSVKLVVANIGDSRAVISKNGKAEQLSVDHEPSMERQIIEEKGGFVSNLPGDVPRVDGQLAVARAFGDRSLKKHLSSEPHVAEEVIDESSDFLILASDGLWKVMTNQEAVDEIKDIRDAQAAAKHLTEQAVNRKSKDDISCVVVNFHC	290	6.12	31853	Cytosol
Horvu_BARKE_2H01G389700.1	MVAVAAGRRPVLSRRRSGCGAGQQQLQHPQAQQQRMLAVAVAARVAAAKPAATEAALYGGGGGDGCCVDFLVCLLRGLGVTPASTGPAQFKWAARPLRRKRHGGSSPRGTSAEGRRPELIRGAPGRFAGNGACASASLYTMQGKKGVNQDAMVVVENFGSKDGTIFCGVFDGHGPQGHLVSKMVRDLLPVKLSANIGRDEYKELSINNVTNGTAEGDTVKTVVEDTDAALEAVENGGYPEIFTALRTSFLRAFYVMDRDLKSHKNIDCLFSGSTAVTLIKQGQDLIIGNLGDSRAILATKDEGNHLVALQLTVDLKPSIPSEAARIRERKGRVFSLPNEPDVTRVWLPKYNSPGLAMARAFGDFCLKNYGVISVPDVSYHHITEKDEFIVLATDGVWDV…	528	8.81	56316.9	Chloroplast
Horvu_BARKE_2H01G424200.1	MVDDLFYEGNTDHSISSEDEETLVRSCSNLSVSFGYHCNSYQSFPLESDEHDTSPQMRFESNAMMKSRNGSFTCLSGAAISANFTLANTNICKGLIGEEILPELDSPNSFRKIVSSPSMSRLDLLSTSQGSPASTESSIFEISKNLWRSSAPTTVSSNFLTGTEVKMAGGAAGEDRVQAVCSEKNGWLICGIYDGFNGRDAADFLAVTLYDNIVYYLYLLECRIKQQDGLYSSSEDSLNGVKSELTLAMEIAENEDVKLSESFRAGVLNCLTSAVEQAENDFLCMVEQDMDDRPDLVSVGSCVLVVLLQGTDLCILNLGDSRAVLASMPYAEMDTVKATQLTEIHSLENPLEYQKLLADHPNDSKVVMGNKVKGKLKVTRAFGVGYLKQKKFNDALMGI…	519	4.78	57083.4	Nuclear
Horvu_BARKE_2H01G458000.1	MAVEAAEARTPRRRHGSMALGDLLLREASAERADAAGGERPGVAAGQAARARKGEDYALLKQSCERHPGASFSAFAMFDGHNGAAAAVYAKERLLANVLGCVPAHLTRDEWLAALPRALVAGFVKTDKDFQTRAHSSGTTVTLVIIDGSVVTAASVGDSRCVLEAEGSIYYMSADHRFDASGEEVGRVTECGGEVGRLNIVGGAEIGPLRCWPGGLCLSRSIGDQDVGEFIIPVPFVKQIKLSSAGGRLIISSDGVWDALTAEMAFSCARGLAPEAAADQIVKEAVDSKGLRDDTTCIVIDIIPPEKPKSTIHSRKKARNGFSLLKNIFIRKKTSDTLSHADTERTSEPDLVEEVFEDGCPSLLRWLDSEYPIRNMFKLFVCAICQVELESGQGISIHE…	444	5.89	47550.8	Nuclear
Horvu_BARKE_2H01G461300.1	MARFCCFGAGCSELTGHASASSGKGKGCQGQVKVSYGFSLVRGKTNHPMEDFHVAELAEVKGNELGLFAIYDGHLGDTVPAYLQKNLFPNILNEEEFWTHPDRAITKAYEKTDQAILSHTPDLGQGGSTAVTAILINGRKLWVANVGDSRAVLLKGGEAIQMSIDHDPNAERGAIENRGGFVSNMPGDVPRVCGQLAVSRAFGDRNLKSLLKSEPDVKVEDIDHTAELVVLASDGVWKVMNNREAVDVVKKYKDPQTAAKQLIAEAVKRDSKDDISCVVVRFKM	284	6.25	30770	Cytosol
Horvu_BARKE_2H01G594500.1	MVGRMERQTASTSSASCSPSAASSSSSSSCGGRKRPDILNMIRSAACLNSSSTDTGKGRSKQSSTKVTHGFHLVEGKSGHDMEDYHVAEYKCDKNHELGLFAIFDGHLGDRVPSYLRANLFSNILKEPLFWTDPQEAIKNAYGSTNKYILENAKQLGPGGSTAVTAIVVDGKDMWIANVGDSRAVLCERGAANQITVDHEPHISNERQRIEQQGGFVTTFPGDVPRVNGQLAVARAFGDHSLKTHLSSEPDIRHVPINSSIEFVILASDGLWKVMKNQEAVDLVKSTKDPQAAAKRLTTEALARKSKDDISCIVIRFRC	319	8.41	34661	Chloroplast
Horvu_BARKE_2H01G606200.1	MWPWLEKIASACWDRVRRFAPTRRDEDGGSGSGSGADADDLLLWSRDLGRHAAGDFSFAVVQANEVLEDHSQVETGAAATFVGVYDGHGGAEASRFISNHLSAHLVRLAQESGTVSENVVRSAFSATEEGFLSLVRRTHLIKPSISAIGSCCLVGVIWRKTLYLANLGDSRAVVGCLVGSNKIVAEQLTRDHNASVEEVRQELRSLHPDDSQIVVLKNGVWRIKGIIQVSRSIGDAYLKKQEFALDPSITRFHLSEPLRRPVLTSEPSISTRPICPQDSFVIFASDGLWEHLTNQQAVEIVHNNPREGIARRLIKAALKEAARKREMRYNDITKLEKGVRRFFHDDITVVVVFIDHGLLQEGNASAPELSVRGFVESGGSSSFSGLNSIS	390	6.51	42833.3	Nuclear
Horvu_BARKE_2H01G672500.1	MEDFYETRIESVDGQLIGLFGVFDGHGGAKVAEYVKHNLFSHLLRHPKFMSDTKVAIDDSYKSTDSEFLESDSTQNQCGSTASTAVLVGDRLFVANVGDSRAIICRAGNAVPVSKDHKPDQTDERQRIEEAGGFVMWAGTWRVGGVLAVSRAFGDKLLKQYVVVDPEIREEIVDESLEFLILASDGLWDVVSNEEAVDMTRSIQDPEEAAKRLLQEAYKRESSDNITCVVVRFFHGQGSSGPA	243	4.74	26809.9	Cytosol
Horvu_BARKE_3H01G113000.1	MAASTASRLSPPRLHAAPNHPLRRSRFSPLRAAKLEAVLSIGTHVIPHPRKVETGGEDAFFVGGDGGGVFAIADGVSGWAEKNVNPALFSRELMANSSTFIKDEEVSQDPQILLMKAHAATSSIGSATVIVAMLEKTGTLKIASVGDCGLKVIRKGQVMFSTCPQEHYFDCPYQLSSEAIGQTSQDALVCTVNLMEGDMIVSGSDGFFDNIFDQEILAVINESPGTDEAAKALAELARKHSVDVTFDSPYSMEARSRGFDVPWWKKLLGAKLVGGKMDDITVIVAQVKTVVIPDDEGSGIELEKVGGEQLAAAGVASAEQSE	322	5.02	34176.8	Chloroplast
Horvu_BARKE_3H01G248700.1	MEGREEIQQTLSEIDKRTPDTVRSAFRLGYRSPSSSSKYPDMDAFIASVLRPPVSLDELQSAWDDCFLDVDPSRALKMDSASCYVPHSDHDVHFGVADPGVISVADGVAAYSAKVVDAGAFSRRLMASAHQDALETAPRPICPYTLLQRAYEGATSSDVQGASTAVLVSLVRDTLRWANVGDSGFVVLRGGAIVHRSRPQLAHFNCPLQLAAKGAESITQAEVGETLVRDGDIIVVATDGLFDNMWNSSVSCGWAPRWASRPRTWQISLPAWPTRCRGAKTRTRPLALVTGITRGLNAAAERRMTSPSSSASSSPPRGRAWTRLKMMMHL	330	8.56	35842.6	Nuclear
Horvu_BARKE_3H01G270400.1	MSSSSAAEQHRHHAVGGGELVPLGALIKEESRTERQAVTRSRICAREDGGVGGEVGEVETRRPLLRYGCAAQSKKGEDFFLLRTDCARPSTSSSSSTTSHPPTFAVFAVLDGHNGDAAAIYTRDNLLNHVLSAMPRGLSREEWLHSLPRGLVAGFVKTDKEFQTKGQTSGTTATFVIIDGWTITVASVGDSRCILDAQGGAVSLLTVDHRLEENVEERERVTASGGEVGRLSVVGGAEIGPLRCWPGGLCLSRSIGDIDVGEFIVPVPYVKQVKLSNTGGRLIIASDGIWDALSSDTAAKCCRGLPAELAAKQVVKEALKTRGLKDDTTCVVVDIIPSDQTIRPLSPPKKMNKLKSLIFRKKTKDQPNKLTKQLSSAGMVEEIFEEGSAILSERLGNDS…	466	7.52	49810.5	Nuclear
Horvu_BARKE_3H01G279700.1	MGLVEVPPEETNRCVRGCCRSDAIPLHLPAASFSLLSPIARGSESTVYEARLGGERAAAKKPVLSTSDDLDKFHYQLQLLCELDHPGLAKLIAAHARPPNYLMFFEFFEPPNLADKIHVEEWSPSIQQVVMIASYLAKTLQYLQIFGIVHRDIKPANILLDKDLLPHLADFGLAMYQKDIKSVSAVNWKSSGKPTGGFYKKNMVGTLIYMAPEILRKGLHTEKSDVYSFAISINELLTGVVPYTDLRAEAQAHTVLEMTYTEQQLTSAVVSQGLRPALALLESGSPPSLLSLIQRSWDSDPERRPSFGDIIEELNVIQKHLVTYSCPLSSGSMDMSQNSKAEAHHYQEALNWFKQGELLTKKANKLDYAVNPWSGSFDQSSLSVYHPTLSWGSFATCGR…	657	5.98	72703.1	Cytosol
Horvu_BARKE_3H01G287100.1	MALLSPRVPRLPLAAHCAGAGAGILRCCGRLAASAARCQVTASGSVAAGSSSSSELEAIRWGSAKLQGAREEMEDEVVLRPESLLHGFSFAAVLDGHAGFSTVQFLRDELFKECAAALDGGAVLNTKNLEAITDSIRRAFATVDANLSTWLQQMDKEDDSGATATALFLRNDVLVVSHIGDSCLQVISRGGRPQSLTNFHRPYGNNKTSLEEVKRIRAAGGWIHDGRICGDISVSRAFGDIRFKTRKNEMLVKGVKEGRWTEKFVSRIKFNGDLIISSPDVSLVELGPDAEFVLVATDGLWDYIKSTEAVAFVRDQLRQHGDVQRACEALGEKALDRRSQDNISIVIADLGRTNWQELAVPRPNVLLELSQAIATVGAVSVGIWISWLLTLQ	392	6.21	42426.3	Chloroplast
Horvu_BARKE_3H01G295400.1	MEDVAVAALAAAPTPVFSPATAGLTLIAAAAAEPIAAVVAGAMEGVPVTFSVPPVRTTTDDGLPTGGEGGEASAAGSPCSVTSDCSSVASADFEGVGLGFFAAGVEGGAVVFEDSAASAATVEAEARVAAGGRSVFAVECVPLWGFTSICGRRPEMEDAVVAVPRFFGLPLWMLTGNNMVDGLDPISFRLPSHFFGVYDGHGGAQVADYCRDRLHAALVEELSRIEGSVSGANLGAVEFKKQWEKAFVDCFSRVDDEVAGKVSRGGGGNVGTSSVTATAMADPVAPETVGSTAVVAVICSSHIIVSNCGDSRAVLCRGKQPVPLSVDHKPNREDEYARIEAEGGKVIQWNGYRVFGVLAMSRSIGDRYLKPWIIPVPEVTIVPRAKDDECLILASDGLW…	477	4.99	49638.3	Mitochondrion
Horvu_BARKE_3H01G316100.1	MVPDGGAKDQEASTSSSPPAAAIARAARPPRPVSFKTKRIVVWNPLKHRRFRVGGTRTMVEASSSAQAVRGAREVGEATTAAAVMGPPKEDGKGHRCGGWKSEDGSLHCGYSSLRGRRASMEDFYDMRSSKMDAKKINLFGVFDGHGGSCAAEYLKEHLFENLLKHSAFITDTKTAISESYTRTDTDFLDAETNIHREDGSTASTAILIDNHLYVANVGDSRAVISKAGKAIALSDDHKPDRSDERERIENAGGVVTFSGTWRVGGVLAMSRAFGDRLLKRFVVAEPEIQEQEIDDELEYLILASDGLWDVVSNEHAVAFVKGEVCPEAAARKLTEIAFARGSTDNITCIVIEFHRANMVNK	362	6.29	39389.2	Nuclear
Horvu_BARKE_3H01G340200.1	MSSETSKRDHARELLAADRKLMTVARTARRRRLEVRRLGRTASAAAEDEGAKRVRPAPDSSSDSSDSAKVAPEPPLAASRCSACVSHGAVSVIGRRREMEDAVAVAAPFLADTAAVEGSGDVEHGAGEEGFFAVYDGHGGSRVAEACRSRMHLVLAEEVRLRRPRPEGGGQGRAVDNEADGARWKEAMTACFARVDGEVGVDDGTDTGEQTVGSTAVVAVVGPRRIVVANCGDSRAVLSRGGVPVPLSSDHKPDRPDEMERVEAAGGKVINWNGYRILGVLATSRSIGDYYLKPYVIAEPEVTVMDRTDKDEFLILASDGLWDVVSNDVACKIARNCLSGRAASKYPESVSGSTAADAAALLVELAMARGSKDNISVVVVELRRLKSRAAAVIKDNRS	398	6.37	42207.4	Chloroplast
Horvu_BARKE_3H01G390800.1	MAAAVFAGDGAAARGGCSAECAGGIERPPDLGSRAGDGCGKRSVYLMECVPLWGCAAARGRAAEMEDACAAVPRFAALPARMLASSRELDGIGGDFDAAELRLPAHLFGVYDGHGGSEVANYCRDKVHVVLREVLRDGRGLEELGEVGEVDVKESWEKVFGDCFQKVDDEVSGKAIRFSNGVTELRPEPIAADNVGSTAVVAIVCSSHVITANCGDSRVVLCRGKEPIALSVDHKPDRKDERARIEAAGGKVIDWNGYRVSGILAMSRSIGDRYLKPFLIPKPEVSVVPRAKDDDCLILASDGLWDVMSNEDACKVARRQILLWYKNNNDGANSDGGSEPTMNPAAKAAADCLVRLALMKGSGDNISVIVIDLKSRKKPKGKS	383	5.73	40673.3	Cytosol
Horvu_BARKE_3H01G513500.1	MAEICCQEAKSPPATAATVATVSASAAAAAAVASSVMDRRRRRLELKRFRLATDLEQSAAEYAGARKRPRIPRTVSGPCPDAASASENTERCPRYGFSSVCGRRREMEDAVSIRPGFLPGPGKSHFFGVFDGHGCSHVATTCQELMHEAVAEEHDKAEEPVWKEVMERSFARLDERAANWATTRSSEEPACRCEQKMPSRCDHVGSTAVVAVVNPTQIVVANAGDSRAVLSRAGVPVALSVDHKPDRPDELERIQAAGGRVIYWDGARVLGVLAMSRAIGDGYLKPFVTAEPEVTVTERSDADDCLILASDGLWDVVTNEMACDVARACFRSNGPPGPPQAQPGGEAKTSEGVSKAESDQACSDAAMLLAKLALARGSSDNVSVVVVDLRRGS	393	5.78	41866.1	Nuclear
Horvu_BARKE_3H01G708400.1	MVGQTMMRIVRPCFKPSLPDGAQVVSAGGGTREGLLWYRDAGRHACGDFSMAVVQANQLLEDASQLEAGPLVAADGPCGTFVGVYDGHGGPETARFVADNLFHHLKKFATERQTVSSDVIRRSYAATEEGFLNLVRKQWLIKPQIASVGTCCLVGIINEGVLYIANTGDSRAVLGRLERGAKDIKAVQLSSEHNASFEAVRDELRQLHPDDPRIVVLKHNVWRVKGIIQVSRTIGDAYLKSSEFNREPLLARFRIPGPFHKPILCPEPSIEEHRLCAEDQFVIFASDGLWEHLSNQEAVDIVHCSPRNGIARRLVKAALREAAKKREMRYSDLKKIDRGVRRHFHDDITVVVLFMEPALISRRLYGGPLLSLRGGGSMPTFAQKY	385	8.97	42743.1	Chloroplast
Horvu_BARKE_4H01G098100.1	MLLYTVQFLCSVVASFARLVRALRKAMASVLCSPPVPVPAATTTSPASAPLSMRRKVHPPALGVAVGDAHALRDQREACREQLLIAPAVDAFAACNGGGGAAQQVGSAKKAAWGARKRPSMLLIPVAPQAVEVAAGWGAVVAEKEAEVEVEGQGFSLASRRGARHAMEDAYGVITHKDSQLAFYGVYDGHGGRAAVDFVSDHLGKNVVAAVLATTTTEAEPPSTDAVMAAIRAAYLATDSELVKQGLRGGSCAATALVKDGDVYVANLGDCRAVMCCDGVATAVTSDHTAARDDERSRIENSGGYVSCGSNGVWRVQDCLAVSRAFGDADLKRWVISEPEIRRVHLTAGSEFLVLASDGLWNKVSNQEAVDAVSRSSATGCCKELVDMARCRGSRDDIT…	410	6.71	43032	Chloroplast
Horvu_BARKE_4H01G240700.1	MGSCLPADQRPMEVTALPGKVGGGRRRGEEAPGRIAGIGTGNVACLFTRQGKKGTNQDAMVAWENFNGRSDTVFCGVFDGHGPHGHLVARKVRDTLPLKLCDLIYDDYGASPISNSDGSVLEESLSPYPDAGDKSPTFTAQKEEHLEFFDSMKESFRKAFRVMDKELKLHRNIDSICSGTTAVTLIKQGQDLFVGNLGDSRAVLGTRDQNGHLVAHQLTVDLKPDHPREARRIKRCNGRVFAHQDEPDVARLWLPNCNSPGLAMARAFGDFCLKDFGLISVPEVTYRRIMEKDQFIVLATDGVWDVLSNQEVVEVVASCSGRSGAARAVVDLANQTWKFKYPTSKTDDCAVICLFLSKDAAAGGLSGLSVASKGIGSNPRMPTRLRTPQHFSKRVIPED…	438	6.8	47799.1	Cytosol
Horvu_BARKE_4H01G282600.1	MDGDATAKCSAGEENDRIKYAASSMRGFRYEMEDALTAVLDLDGCSSTSFFGVYDGHGGADVALYCSRQFHIELIKEPDYRKNLHTALEHVYFRIDEKLKRSDEWKREPAHSPGNSTLKKLLKAALCAVKDRYVPPQHEGTTACVALIRGNQIFVANVGDSRCVLSRNGQANDLSIDHKPDLQHERERIERAGGQVTRDGNPQRDISGRIVRVDVGIHRVGGILAISRAIGDFQFKRNKTLSPAQQIVTCCPDIHTVDITDDAEFLIIASDGIWEAKASQEAVDFVRQRLQSGETDLSVICERLLDSCLGRRMSDNMSVILVQFKASARIRSSPGANPTATAEARADEIKVNIELGGQSSNTNANEEGGQSSNPNANEDDDGSVNGCVGCFSRMDLFDA…	402	5.26	44040.1	Chloroplast
Horvu_BARKE_4H01G287500.1	MEGASNEEMLPPALPLATLIGRELRGGGSERPLVRYGHSGFAKRGEDYFLVKPDCLRIPGDPSSSFSVFAVFDGHNGVSAAVFSKEHLLDDVMNAVPQGISREDWLQVLPRALVAGFVKTDIDFQRKGEMSGTTATLVVIDGFTVTVASVGDSRCILDTQGGVVSLLTVDHRLEENAEERERVTASGGEVSRLNLCGGQQVGPLRCWPGGLCLSRSIGDTDVGEFIVPIPHVKQVKLSSAGGRLIIASDGIWDAVSSEIAAQACRGLPAELAAKLVVKQALKTTGLKDDTTCVVVDIIPSDHCSTPPPSSPKQNQNKLRSLLFGRRSHSSVGKLGNKQKSASFGFVEELFEEGSAMLEERLGRNSLSKAILPPFRCAICQVDQVPFEDLITDNGGGYCS…	433	6.22	46162.6	Chloroplast
Horvu_BARKE_4H01G298200.1	MSCSVAIPSSPVFSPSRRPLSCKAASASPESVSVSVSSPAPSTAGSPLRPFGLLRAQIRDEASPSPKTSSAAPSGSVLKRRRPAPLMVPVDGAAAAAAAAAAVAAVESDPSNEVEEEGDEFAAYCRRGRGRRRVEMEDRHVAKLALGGDPQVALFAVFDGHGGKNAAEFAAQNMPKFMAEEVRKVDAGHSDEIEGAVKKCYLKTDDEFLKREESGGACCVTALIQKGGLTVSNTGDCRAVLSRAGTAEALTSDHRASREDERERIENLGGFVVNNRGTWRVQGSLAVSRGIGDAHLKQWVVADPDTRTLLVDPQCEFLVLASDGLWDKVDNQEAIDIARPLCIGNDKASSMAACRRLVETAGSRGSTDDISVLIIQLHKFSGSS	384	5.97	40515.5	Chloroplast
Horvu_BARKE_4H01G322300.1	MSEICCDVPAGAGAEGKGSDCQDGSRAARRRRMEIRRHRLVAERGAEETSRKRRKLEEEPSSTDEEEIEPAKYGVTSVCGRRRDMEDSVSLRPEFLPGHHFFGVFDGHGCSHVATSCGERMHEIVADEARSSGSDDAERWTGVMERSFARMDAEAVGSRSRASGAEAAPNCRCELQLPKCDHVGSTAVVAVVGPRHLIVANCGDSRAVICRGGAAIPLSSDHKPDRPDELERIQAAGGRVIFWDGARVFGVLAMSRAIGDSYLKPFVIPDPEVRVLERKDGEDEFLILASDGLWDVVSNEVACHVVRSCVRSKAKRRGGRSSPTSNLSPRQSSGSGSSSGDEAQNESGGCAAGAGSESDDEEVDEACAEAAILLTKLAIARQSPDNVSVVVVNLRRRPRF	400	5.71	43060	Nuclear
Horvu_BARKE_4H01G384500.1	MRGSRWCCCCFGRGGGGAGRSGSVADDGLVWDVGLKAHASGEYSVAVAQANEALEDQAQVLVSPASTLVGVYDGHGGPDAARFVNARLFSLIQELASQSGGLSAQVIKRAFGATEEEFMGMVEKSWPSQPRLMSVGSCCLVGAIEDGTLHVANLGDSRAVLGRLASTAGKKRRARAVVAERLSRDHNVADEEVRREVAEAHPDDPHIVMSSHGVWRIKGIIQVSRSIGDAYLKRPDLCSPAVMQSLCPFPLRRPVMSAVPSVTSRRLRPGDQFIIFASDGLWEQLSDDAAVGIVSRSPRKGVAMRLVRAAQLEAARKKDMRYESIAAIEKGRRRRFHDDITVVVLFLDNRCEGTPQSTVGAGEIDGTRAPVDVFSLGPDDHGDDPTRPVLR	391	8.08	42049.7	Chloroplast
Horvu_BARKE_4H01G402800.1	MAEVPGAAGALGSRPREVVDSPERAPAPPRELPSATDAVKEAPGGWEVSGAADADKAAGLCSGAELGSAEPGASDARLEAPVARIHQQKLGCGSTGSDEAAAISHIPLPVEPSPSEASSNSDTNATTGTIGGSSSPVEAPQAEAAVASSELGVESRGDFDGQNGLIQGESESRAGGVLRGEGAGTEPEAPEASTPQAKEGVDRMETSLDDSEASDGSTTQEDSDTDVETESSSSSAGEQDTGYRVHVPLMEQVIREVSGENNASEAKSSDRMDSVAVSTLVLASGAAMLPHPSKVHTGGEDAYFIACDGWFGVADGVGQWSFEGINAGLYARELMDSSKKIAMENQGPPGMRTEEVLAKAAVEARSPGSSTVLVAHFDGQVLHVSNIGDSGLLVIRNGQ…	526	4.37	54122.1	Cytosol
Horvu_BARKE_4H01G463500.1	MAAVMDYFRSCWGARSRSGRRSKKGSDAAGRQDGLLWYKDAGQAATGEFSMAVVQANNLLEDQSQVESGSLSMADPGPQGTFVGVYDGHGGPETSRFINDNMFHHLRRFATEHKCMSADVIRKAFQATEDGFLSVVSKEWSVKPQIAAVGSCCLVGVICSGTLYIANAGDSRAVLGRLVKATGQVVAMQLSAEHNACYEEVRQELQSSHPHDPQIVVLKHNVWRVKGLIQISRSIGDVYLKRPEYNRTPLHSKFRLRETFKKPILSSEPAIAVHQIQPSDQFVIFASDGLWEHLSNQEAVDLVQTNPRNGIARKLVKAAMQEAAKKREMRYSDLKKIERGVRRHFHDDITVVVVFLDASAVSRAGWSKSPSVSVRGGGVSVPANSLAPFSAPTMVSSTY	399	9.3	43817.8	Chloroplast
Horvu_BARKE_4H01G537700.1	MGNGITKNSGNTSASVVSSDQVPGDIHGNSFMYVPIAIAFNKSPMGTVLSSKTPFFSLFGAAINANQATSSSMPSFRLLNELMGPQSSGCTVKSSCSFAAAPLLQATPTRSSMYGRFFNSSGTASTIANQLAGRPFMSAMSSRRCNERPIDKFLDASASKLDFRVPHNKLLSEGPTEASVMDSSSNGNHHSPPSHNVQWTQGMAGEDRFQVALSEEHGWVFVGIYDGFIGPDATDYLFANLHVAVHHALKGVLWDNIQCNEPATTADHLFFLDGGNHSPEFDRKPAKRGRTEHREADNSATSGGNLPMHDEVLKALEQALRETEEAFFEAAEQGAADNPEIGLMGSCVLVMLMKGEDVYVMNVGDSRAMLVSRREPSRNNIHGKVVAQDLQQSKTKIMH…	585	6.25	64340.6	Nuclear
Horvu_BARKE_5H01G117300.1	MLRWLARPAERCLGRGGCGCGSGAGGGGDGLLWHAELRPHASGEYSFAVAQANESLEDQGQVATSPASTFVGVYDGHGGPEASRFLSSRLFPNLHKFATEQGGVSTDAIKKAFHATEEEFLHLVKGTWLKRPKIASVGSCCLVGAIANNKLYVANLGDSRAVLGHRGANGRGVVAERLSNDHNVSDEAVRKEVSQQHPDDSHIVVYSRGVWRIKGIIQVSRSFGDVYLKKPEFARDPIFQQYVCPVPLKRAVITAEPSIKVRQIGQQDLFVIFASDGLWEQLTDKAAVEIVFRNPRAGIARRLVRAAISEAARKREMRYADMQHIERGIKRHFHDDITVVVLYLDSHKHVVQTKFGNLDSFKFTNAPVDIFSSSGGTVEPTVL	383	9.06	41965.7	Cytosol
Horvu_BARKE_5H01G125800.1	MVAGPEVMHQVVPMLEASFRRFPVKGVDEVVVGVGVSTPPPVDSPSQVDLQVPDLVKTPLETLQFVPKIRSGSFADIGPRRYMEDEHIRIDNLSGHLGSLLLCPSPNAFYGVFDGHGGSDAAAYMKRHAMKLFFEDSEFPEGLQEDEYFSESVANSIRKAFLSADLALADDSVISRSSGTTALTALIFGRQLLVANAGDCRAVLCRKGMAMEMSCDHRPTYEAERQRVTECGGYIEDGYLNGVLSVTRALGDWDMKMPQGSASPLIAEPEFQQTILTEDDEFLIIGCDGIWDVMTSQQAVTLVRKGLRRHDDPERCARELAMEAKRLQTFDNLTVIVICFASELGGCLPPSEQASSRRIRSCKSLSAEALCNLRRLLESDQ	381	4.91	41886.7	Cytoskeleton
Horvu_BARKE_5H01G301600.1	MTHQKREASSSNEDWESKRPKGAATSTEKDCHVETASSQEANGEKRDTSQKGSNLPLDPCISDEKSTTISKVPSQQEMILTSIEADAAEDKGCRHTMEDAWVVLPDASMGSPGNLRCAHFAIYDGHGGRLAAEYAQKHLHPHVIAAGLPRELINGKVAKKAIIEGFRRTDESLLQESAEGNWQDGATAVCVWVLGQTVIVANAGDAKAVLARSTSTDGEGAVADIKNPLKAIVLTREHKAIFPQERSRIQKAGGSVGPNGRLQGRIEVSRALGDRHFKKVGLIATPDVHSFELTMKDHFIILGCDGLWGVFGPSDAVEFVQQQLKETSSATLAVRRLVKEAVRERRCKDNCTAVLIVFKH	360	6.9	39089.2	Nuclear
Horvu_BARKE_5H01G306000.1	MSMAQVCCDSASSAVVVGAEAEARARARAGRRRRAGDAAARWKVAAEVPQGADEAAATRKRRAAGGEVVAAKRHGFTSVAGRRREMEDAVSIREAFTVPAEEGKPGRDFYGVFDGHGCSHVADACRERMHELVAEELAGAARPESWTAAMVRSFARMDAEVTAGGGGDSASCRCEVNKCDHVGSTAVVAVVEEQRVLVANCGDSRAVLCRDGAPVVLSSDHKPDRPDELERIEAAGGRVIFWEGARVLGVLAMSRAIGDGYLKPFVTAVPEVTVTDRAAGDECLILASDGLWDVVSNETACQVARACLRRGRERWCAEAAAMLTKMALTKNSSDNISVVVVDLRPKNHL	349	6.42	37075.9	Peroxisome
Horvu_BARKE_5H01G388800.1	MAMAAETVPLGVLLRREVTSERMERPDVLCGEASRSRKGEDVTLLLADAGQRVAGDPSTSFSVFALFDGHHGSGAAIYAKNNLLNNVLRATPSGLTRDEWLAVLPRSLVAAFVKTDKDLQAAAESSGTTVTFVIIDEWVVTVASVGDSRCILESADGSLYHLSADHRFDSNRDEVERVTACGSKVGKLNVVGGPEVGPLRCWPGGLCLSRSIGDIDVGECIIPVPHVKQVKLSNAGGRIIIASDGVWDDLTFEMALECSRGYPSDIAANRIVNEATLPRGLRDDTTCIVVDILPPEKLAPSPPAKWQGKTVLNNMFRVDLKNNMFRRKNSDASFKIDREYAEPDVVEEIFEDGSAMLSRRLSTGYALRNMFEPSSCAICQFRLKSGQGISIHANPLQQE…	429	5.91	46804.3	Chloroplast
Horvu_BARKE_5H01G516200.1	MGTYLSTPKTDKQSADGEGARVRYGLASMQGWRTTMEDAHTAVPQLDECTSFFAVYDGHGGKAVAKFCAKHLHMQFLRNELSSSGDLASSARKAFLRMDEMMKGQRGWRELAELGEKGPKFAGMLESMIWSPKGGDADKIVDGWQMEEGPHSDFSGPTCGSTACVAIIRNDQLVVANAGDSRCVISRKGQAHDLSRDHKPELESEKERIQNAGGYIVAGRVNGSLNLTRAIGDMEMKENKLLPAEKQTVSAEPEVNTVTLSEDDEFIVLACDGIWDCMSSQQVVDFVREKLNTEESLSAVCEKVLDRCLAPESGGEGCDNMTMILVVLKKPTNSAATSSPEQSVVTPTNSAATSSPEQSAVTPTKSAATSSLEQSAVTNEEMRPSEPDAPMTPLSK	396	4.96	42709.9	Chloroplast
Horvu_BARKE_5H01G564700.1	MLRAVARCCGHWPPGAAAADGMLWQTELRPHAAGEFSMAAAQANLVMEDQAQVLASPAATLVGVYDGHGGPDASRFLRSALFPHVQRFAKEQGGVTAEAIRRAFGAAEEDFLHEVRQAWPKRPRMAAVGSCCLLGAIAGDTLYVANLGDSRAVLGRRVVGGGVAVAERLSTDHNVASEEVRMEVSSQNPDDGQIVVHTRGAWRIKGIIQVSRSIGDVYLKKPEYSLDPLFRQIGPVIALKRPALSAEPQIHVRKLKPTDQFIIFASDGLWEHLSDDAAVQIVFKNPRTGIANRLVRSALKEATKKREVSVHDLRTIERGVRRHFHDDISVVVVYLDRHRGRRQTKVVDSSSNCTSAPVDIYSSSSSVQSAQPRQAYRDSG	380	9.33	41476.1	Chloroplast
Horvu_BARKE_5H01G636500.1	MLAGSGGGSSSSSHLSSPSSHRDLRGGRSFLFGNTWFMLSAYPARLLHTADRRAPAAAFVAAAIHRTPRVVRAHGGTGQGLLQRGIVMAACGYAFGRADLGAAAKRQLDKDSSVVAHASRVVAMGSAGSAARPDVSFRYRGVEYCKKVGVSLRCREQWGPARTFWTSAVGPGRQLSFSVDPWARDFSTSCAAPYSAGAAESQLTLDEALQEKQTDNSTVAADEKSPAPEKLKLVSGSCYLPHPAKEATGGEDGHFICIDEQAIGVADGVGGWADHGVDAGLYAKELMSKSISAIKDEPEGAIDPSRVLEKAFTGTKARGSSTACIITLKEQGLHAVNLGDSGFIVVRDGRTVLKSPSQQHDFNFTYQLESGGGSDLPSSADVFHYSVAPGDVIIAGTDG…	479	6.9	50204.1	Chloroplast
Horvu_BARKE_5H01G659500.1	MGNSLACFCCAGGAVAAAKTRRRHVAPAALPSDPAYDEGLGHSFCYVRPDKLPPPHCYYPAAADDGDLLVPDAKAAAEEATTFRAISGAALSANVSTPLSTSALLLLPDDSTASSGFESSESFAAVPLQPVPRFPSGPISSAPFSGGFLSGPIERGFLSGPLDAALLSGPLPGAVSSGRMGGGGGGAVPAMRRSLSHGGRRIRDFTRALLARTDRFQGHPDLGSPDAAAAVAACGGDSNGLQWAQGKAGEDRVHVVVSEERGWVFVGIYDGFNGPDATDFLVSNLYAAVHRELRGLLWEQSQEDQPGSAPSTTAPDHQDQCTRRRRARRSRPPRSGSGSVDDNDQRQWRCEWERDCSSLKPPTQPPPPPRSNGENDHIAVLKALARALRKTEDAYLGIA…	640	5.57	68904.3	Chloroplast
Horvu_BARKE_5H01G678600.1	MLGALLRFLSACGGSWQTSPAPPHAAPASDPASDSSASASDGRDGLLWWRDLARCAAGDVSAALVQANHTLEDQCRLHSAPPLGTLLAVFDGHAGHAAARFACDHFLPNLLEAASGPGGVTADAIRDAFAATEAAFIAQVSSQWDTNPDLATVGSCCLVGVVHDRTLFVANLGDSRAVLGKKVGRSGQIVAEQLSTEHNANDEAIRQELMAQHPDDPQIVALKHGVWRVKGIIQVSRSLGDAYLKDAKYNTERIKPKFRVSEPFSRPIMSAEPTIVSHSIQPNDCFVIFASDGLWEHLTNQEAVEIVHNNQRAGSAKRLIKAALQEAARKREMRYSDLMRIDKKVRRHFHDDITVIVLFINHELLAKGNAQVPPLSIRSALDH	383	6.49	41433.9	Cytosol
Horvu_BARKE_6H01G128700.1	MSPAIALRRAAAWLLRGGAGAGAPRAASSATLPGLGGAPLSPARGLQGREAAGFLGIWGGPAAGGVSGGVSWWFRCAASSVPRPGLLVEQLLVGGGRSFATGAAPVEVSFSPAAREADVSQPEKSVGASDKTMLGDRSLKLVSGVCYLPHPDKEETGGEDAHFIWDEQAIGIADGVGGWASYGIDAGQYARDIMSNAVTAIEEEPKDSIDLTRVLEKAHSSTTVPGSSTACIIALTDQGLQAINLGDSGFIVIRDGCTLCRSPVQQHDFNFSYQLESGNSNDLPNAAQVFKVPVASGDVIVAGTDGLFDNLYNNDITAVVVHATRAGLEPQVAAQKIAALARQRAQDKNRQSPFSTAAQDAGFRYYGGKLDDITVVVSYVTAFGNS	386	5.11	39904.6	Chloroplast
Horvu_BARKE_6H01G142300.1	MHERSPGPSLAAAATRLRSASLVLLLLSLSLLAGPARCWWCREDDEGCSLMGFRGDDSPATGGGISEKGRFSYGFASCAGKRASMEDFYETRVDDVDGETVGLFGVFDGHGGARAAEYVKKHLFSNLIKHPKFMTDTKAAIAETFNHTDSEFLKADSSHTRDAGSTASTAILVGGRLVVANVGDSRAVVSKGGKAIAVSRDHKPDQTDERQRIEEAGGFVMWAGTWRVGGVLAVSRAFGDKLLKQYVVADPEIKEEVVDSSLEFLILASDGLWDVVTNDEAVAMVKPIEDPEQAAKGLLQEASRRGSADNITVVIVRFLDGTTTSAGDGPSEEVAKDQSEDVAKDQSS	348	4.98	37119.5	Chloroplast
Horvu_BARKE_6H01G191000.1	MHWNVVNKVHSYLNCGIHSTSQISFLAKMGVYLSTPKTDKLSEDGENDKLKFGLSSMQGWRASMEDAHSALLDLDNETAFFGVFDGHGGRVVAKFCAKYLHSQVLKSEAYSSGDLGTAVHKAFFRMDEMMRGQRGWRELSALGDKMNKFSGMIEGLIWSPRGSDSKNVEDDWALEEGPHSDFDGPTCGSTACVALVRNNQLVVANAGDSRCVISRAGQAYNLSRDHKPELVAERERILKAGGFIRMGRINGSLNLARAIGDMEFKQNKFLPPEKQIVTSNPDINVVELCNEDDFLVLACDGIWDCMSSQQLVDFIHEHIHTESTLSAVCERVLDRCLAPSTMGGDGCDNMTMILVQFKKPVSDKKNADAGEQSAKGKEES	380	5.58	41898.4	Chloroplast
Horvu_BARKE_6H01G254600.1	MGICASSEHLGQQGQDADESIVYVMDEEGGGGASSPRKVASLFSQKGKKGPNQDAVILCQGFGMEDGVFCGVFDGHGRCGHLVSKLVRDYLPFMVLSHRNALLLADAEANADDPVFSDASPSSSADSSGNSSPHPSQMLEEWTEACTNAFKAMDNELKLQANMDCAFSGTTAVCAIKQGKDLIIANLGDSRAVLATMSGACYLKAVQLTTDQKPGLPEEAERIKRCEGRVFALREEPGVMRVWLPGENLPGLAMARALGDSRLKHHGVISTPQVTGHRISEADLFIILATDGVWDVLSNEEVVSIVCATPRKQHASKAVAEAAVQRWKTKYPSSRVDDCSAVCLFLHDAAARKI	354	5.5	37863.9	Chloroplast
Horvu_BARKE_6H01G257800.1	MGCSPSKCCFCSHFKGCLQSHGCLDQTPESPRESRGKSSWRRAKTDASASDGSSDDLDGGDGFNQMNITRESNVGINRLSRVSSQFLPPEGSRKVRVPLGNYDLRYSYLSQRGYYPESLDKPNQDSFCIHTPFGTSPDDHFFGVFDGHGEYGAQCSQFVQRRLCENLLRDSRFHTDAVQALHSAFLATNSQLHADSLDDSMSGTTAITILVRGKTLYIANTGDSRALIAEKRGEDIIAVDLSIDQTPYRTDEVERVKECGARVLTLDQIEGLKNPYVQCWGNEESDDGDPPRLWVENGMYPGTAFTRSIGDSVAESIGVVANPEIFILELSASHPFFVIASDGVFEFLSSQTVVDMIAKYKDPRDACAAIVAESYRLWLQYETRTDDITIILVHINGLT…	1086	5.19	121108	Chloroplast
Horvu_BARKE_6H01G270200.1	MVEAAAGRRSGTSPRRPSGGGEQQQPLVAVALGTRVVMVTSAPPAGGGGEGGRAAADGRCLDDLLGCLLGVLRALGFPWAAPPQRQPRPVPPRVTIPSTADGRRLAAELMRIPGRIAGNGACAVASLYTMQGKKGVNQDAMIVWEKFCSRDDTIFCGVFDGHGPYGHLVAKRVRDLLPVKLGADMGTDGGRETPTSNMEGNTNEVCLPVNPERKETTTSEQDGEYPEIFTTFRTSFLRAFHIMDRDLKLHKNIDCFFSGTTAVAVLKQGHNLIIGNLGDSRAILGTRNEDGQLIAVQLTVDLKPNIPSEAQRIRQHRGRIFALPEEPEVARVWLPKYNSPGLAMARAFGDFCLKEYGLISMPEVSCHRVTEKDEFVVLATDGVWDVLSNIEVVSIISRS…	489	7.59	52494.7	Chloroplast
Horvu_BARKE_6H01G287300.1	MSTRSRSVQGNVGGGGSTAGGSAVPLAVLLRREVVSERTAAERPELQHGLFSQAKKGEDFVFLKPDCERLPGVPSSSFSAFGLFDGHNGNGAAIYTKENLLNNILGAVPADLNREDWLAALPRAMVAAFVKTDKDFQTVARSSGTTVTFVIIDGLVVTVASVGDSRCVLEAEGSIYQLSSDHRFDASKEEVDRVTEAGGDVGRLNVVGGAEIGPLRCWPGGLCLSRTIGDQDVGEFIVPVPLVKQVKLSTAGGRLIISSDGVWDALTAEQALNCSRGLPPEAAAEQIVKEAVHSKGLRDDTTCIVVDLVPEKGNPAMSAPKKQPGMGVFKNMFRKKTSSDSSSHADREYMDPDVVEEIFEDECALLSRRLDSEYPVRNMFKLFICAICQVELKPNQGIS…	447	5.42	48123.3	Chloroplast
Horvu_BARKE_6H01G293500.1	MVCIGRLRALVLRAAAGAGRRRWARVLCGRAVDVCVTPRARGHGWRGFRAVAGARTKMMLDSSDSDSGTPAGQLQLQRRAAAAGTQPQDGGYASAGWQREDGKLKCGYSSFRGKRATMEDFYDVKLTEIDGHTVSLFGVFDGHGGSRAAEYLKEHLFENLMKHPKFLTDTKLAISETYQKTDADFLESESSAFRDDGSTASTAVLVGDHLYVANVGDSRAVISKAGKARALSVDHKPNRTDERKRIENAGGVVIWAGTWRVGGVLAMSRAFGNRLLKPFVVAEPEIQEELVNGELESLVLASDGLWDAVENEEAVSLAKTEDVPESAARKLTEIAYSRGSADNITCIVVQFHHDKTAG	358	7.69	38786.7	Chloroplast
Horvu_BARKE_6H01G340800.1	MEALEPIHQTLSEIDKRIPDTLPADYGLEKRASRSSEDAIASVFPLYLEPPHRKRDDGSASQRDGEEPQALRMNWASCYVPRHDEDAHFGLHEAGVVGVADGVGGYRKHDVDASAFSRELMRSAFQQVLAIEPGTPVCPYTLLERACEETVASGADGGSTAVILSLAGTALRWAFIGDSAFAVFRDGKVVHRSQRQQKRFNCPFHLSATGKGDCVSKADVGQMAVRHGDVVVLGTDGLFDNMFDAELEVIVRMGTALGVSPKNMANVVAGMAYEMSMSKIKDSPYSTDSRRLQGGQRLGGKPDDITVVVAFIVSLYS	317	5.51	34335.7	Nuclear
Horvu_BARKE_6H01G390700.1	MGSGASRLLTACACSRPAPASVDAEPCLDDALGHSFCYASAAAYSSSFRHGISGAALSANSSVPVPLYLSSAAAGAGSMPQNYSSAFHTSSSFSSAPLQLSNLSSGPLFLSGPIDRGAQLSGPLDAAVPFSGPLPTKPTKRTSSSSRGLSSRFRKPLFGSLRRSVSEKHQPALMVPLRQDDGVQWAHGRAGEDRVHVVVSEDQRWLFVGIYDGFNGPEAPDFLVANLYRFLLRELRGIFYEEADRDSKRLWQFLADGDDDDNELDFSGSGRFAMSLARLKERRFNMWAHAAAVGDDEISREWGPKKLEAAPAVRDHGAVLGALTRALASAEAAYLDMTDQSMGIHPELAVTGACLLVALVRDDDVYVMNLGDSRAVVAQRADDDHGCGLGAMRMDDIGV…	597	5.34	65133.3	Chloroplast
Horvu_BARKE_6H01G528800.1	MCVEGFEDAQIERPADFVMERVCENTVSIDFKQTTMVTVIGESWHNFVPTIRSGDWSDIGGRDYMEDAHVCIPNLAKNFGFNMVDDEVISFYGVFDGHGGKDAAQYVRDNLPRVIVEDAAFPLELEKAVRRSFVQTDSQFAEKCSLHDGLSSGTTALTAMIFGRSLLVANAGDCRAVLSRRGAAIEMSKDHRACCLNERKRVESLGGYVDDGYLNGQLAVTRALGDWHLDGLKEMGEPGGPLSAEPELKMMTLTKDDEFLIIGSDGIWDFFSNQNSVDFARRRLQEHNDLRRCCKEIVEEAIRRGATDNLTAVMVAFHQEAPPQIRVSRMGRVERSISAEGLHSLRVLLEGQ	352	5.01	39203.3	Chloroplast
Horvu_BARKE_7H01G040300.1	MANAGVNNVPAAVELGADDPALASVEGEVESPPPSSGYNASSEGSEEYLTSGQEGEGSGAVPAPLLPAEAAAAAAAVWSLAFGSASERGQDHGKRMEDAVSLRPFFCAWADGSPMHFFAVFDGHGGPQVSALCRDQMHVILAEELAGAATAYRKEHPEKKDEEAERRAWEAALKRSFERADALGMGLSESGWPIVGSTAVVALVVRDSIVVANCGDSRAVLCRAGNAAPLSEDHKLERADERARADAAGGKVRRTEDGQLRVQGVLAMSRALGHKLLKPAVICQPDITMTTRSEDDDCLILASDGLWDVIENQMACNVVRNCLEFEQKNNQGAPRGGALLGQEEEVGCIHAATLLMNMAICKHSQDDISVVVLDLKARG	379	4.81	39981.8	Mitochondrion
Horvu_BARKE_7H01G040800.1	MGNGGLNNVPAAGEQGADAAVASEGGELQSPPPSSGYYASSEGSDGYLTGAEEGESSRAVPALPQPPAPAAAAVWPLAFGSASQKGQDDDGKMMEDTVSLRPFFCAWVDGSPMHFFAVFDGHGGPRVSALCRDQMHAILAEELAVAATAYRKEHPEKDEEAERRAWEAALKRSFERADALGMGLSESGWPVVGSTAVVALVVGGSILVANCGDSRAVLCRAGHAIPLSEDHKLERADERARVKAAGGKVWRSSDEQLRVGGLAMSRALAVIMLTKKSGPPANLTAGRTGGTAVMTRDVLRMTTF	304	5.36	31662.6	Chloroplast
Horvu_BARKE_7H01G153000.1	MRADDAGRPDSSHAGAQKPAELPSPHMESVCENTTTADFKQSNFSNFLPSVRSGGWSDIGSRQYMEDTHVCIADLAKNFGYPTVDKEVVSFYGVFDGHGGKDAAHFVRDNLPRVIVEDADFPLELEKVVSKSFVHIDSQFADKCSHQRALSSGTTALTAMIFGRSLLVANAGDCRAVLSRCGIAMEMSMDHRPCSLSEKLRVESLGGYVDDGYLNGLLGVTRALGDWHLEGMKEASRPGGGPLSAEPEIKLTTLTKDDEFLVIGSDGLWDVFSNQNAVDFARRRLQEHNDVKLCCREIVEEAIRRGATDNLTAVLVSFHLVAPPQIRASQPRRVARSISADGLNSLRILLGSQ	353	5.58	38495.3	Cytosol
Horvu_BARKE_7H01G283800.1	MGSCLSTQPGDEPAWPLRWRKRPRGEHEGAAAGGAFFSGGGGGKKLPGEGEMTEEELARVAGRTCANGASAAACLHTQQGRKGTNQDAMVVWENFNSSDSIFCGVFDGHGPYGHFVAKKVRDSLPVKLLAQWKTSANGGTSPHLNGSISGSLNSEETTSAVDDDWGESADVEGSDTLPETFLPLKQSYLKAFKLMDKELKMHPTIDCFCSGSTAVTLVKQGWDLVVGNLGDSRAVMATRDAANNLTAVQLTVDLKPNLPKEAERIQQCRGRVFALQDEPEVSRVWLPNNDSPGLAMARAFGDFCLKDYGLISVPQISYRRLTEKDEFIILATDGVWDVLSNKEAIDIVAAAPSRATASRALVDCAVRSWRLKFPTSKSDDCAAVCLFLDHEKSPNLVEE…	521	5.21	56678.5	Nuclear
Horvu_BARKE_7H01G440900.1	MARAAAANLRGLVGIAAAGRRRVTASVATPRGSPGGRGFRAVASGSGGRTTPESPSSSSPALPQLQPRRGLATRRAVLRNLISGGLESEDGKLSCGYSSFKGRRPTMEDRYDVKFAKMKGQSISLFGVFDGHAGALAAEYLKEHLLDNLIEHPQFLKNTKLALKTTFLKTDADFLESVTTPYREDGSTALAAVLVGDQIYVANVGDSRAIALKGGKAIPLSDDHKPNLKNERTRIENAGGGVSYDGFTWRVDGILAMSRAFGNRSLKNYVIAEPDIQETQVSSDLEYLVLATDGLWDVVQNEDVISLMRATDEPEAAAVKLTEMAHSRHSSDNITCIVVRFHH	343	8.97	36911.7	Chloroplast
Horvu_BARKE_7H01G477400.1	MEELRLGSGGGGGGRGKPPIPSSASARKPVLSRHASFVRPPLNNTKSETERTFESTDVEYTPVVRSGGWADIGSRSAMEDVYICCDNFLQDFGPENCEEGPSSFYGVFDGHGGKHAADFVCSNLPRFIVEGDGFPGEIEKAVSSAFLQTDAAFADACSVNSSLASGTTALAALIIGRSLLVANAGDCRAVVCCRGKAIEMSRDHKPSCNREKMRIEASGGYVYDGYLNGLLNVARAIGDWHMEGMKACDGLGPLSAEPEVMMRNLTEEDEFLIIGCDGIWDVFRSQNAVDFARRRLQEHNDPIACCKELVDEAIKRKSGDNLSVVVVCFNSIAPPVLTAPRPRVQRSISAEGLKELQGFLDSLAD	365	5.05	39253.2	Cytosol
Horvu_BARKE_7H01G488600.1	MEALPQIRQTLSEISSRTPEALRIAVGIRFGSLPPSAAAGREDVARYAASLARQLQPRVRRNQPPTGPALRMNAASCYLPEHDEDAHFFHAVAGVIGVADGVGGCRLEGLDAAAFSRGLMASALSEVVASSSAAPSPGHICPYALLDKAYQQTAASGTPAASTAVIVSLAGRVLRWAYVGDSGFAVFRDGRILHRSSPQQSYFNCPFQLSSDSRDRYKVRDAAVGEIAVEEGDVVVVASDGLFDNVFDVMLEMIVQSGLALSFTPQNMADIIANQAYAAARRTQDTPFSIAAREYGRDKTGGKTDDTTVVVAFIEAQDMA	320	5.44	33999.3	Cytosol
Horvu_BARKE_7H01G488700.1	MEALPQIRQTLSEISSRTPEALRIAVGIRFGSLPPSAAAGREDVARYAASLARQLQPRVRRNQPPTGPALRMNAASCYLPEHDEDAHFFHAVAGVIGVADGVGGCRLEGLDAAAFSRGLMASALSEVVASSSAAPSPGHICPYALLDKAYQQTAASGTPAASTAVIVSLAGRVLRWAYVGDTGFAVFRDGRILHRSSPQQSYFNCPFQLSSDSRDRYKVRDAAVGEIAVEEGDVVVVASDGLFDNVFDVMLEMIVQSGLALSFTPQNMADIIANQAYAAARRTQDTPFSIAAREYGRDKTGGKTDDTTVVVAFIEAQDMV	320	5.44	34041.4	Cytosol
Horvu_BARKE_7H01G488800.1	MEALPQIRQTLSEISSRTPEALRIAVGIRFGSLPPSAAAGREDVARYAASLARQLQPRVRRNQPPTGPALRMNAASCYLPEHDEDAHFFHAVAGVIGVADGVGGCRLEGLDAAAFSRGLMASALSEVVASSSAAPSPGHICPYALLDKAYQQTAASGTPAASTAVIVSLAGRVLRWAYVGDSGFVVFRDGRILHRSSPQQSYFNCPFQLSSDSRDRYKVRDAAVGEIAVEEGDVVVVASDGLFDNVFDVMLEMIVQSGLALSFTPQNMADIIANQAYAAARRTQDTPFSIAAREYGWNKTGGKTDDTTVVVAFIEAQDMA	320	5.43	34056.4	Cytosol
Horvu_BARKE_7H01G569100.1	MGHRGDTRPVSGGGFSENGKFSYGYASCLGKRSSMEDFHETRIDGVDGETVGLFGVFDGHGGARAAEFVKQNLFSNLIKHPKFFTDTKSAIAETFTHTDSELLKADTAHNRDAGSTASTAILVGDRLVVANVGDSRAVICRGGDAIAVSRDHKPDQTDERQRIEDAGGFVMWAGTWRVGGVLAVSRAFGDKLLKQYVVADPEIKEEVVDSSLEFLILASDGLWDVVTNEEAVAMVKPIVDSQQAAKKLLVEATRRGSADNITCVVVRFLDQQPPAATNERPTPVVLGK	288	5.43	30982.8	Cytosol
Horvu_BARKE_7H01G659400.1	MGVYLSTPKTEKLSEDGENDKLKFGLSSMQGWRASMEDAHSALLDLDKDTSFFGVFDGHGGKVVAKFCAKYLHREVLKSEVYLAGDLGAAVHGAFFRMDEMMRGQRGWRELQALGDKINQFTGMIEGLIWSPRGSDSNDRHDDWAFEEGPHSDFSGPTCGSTACVAMVRNSQLVVANAGDSRCVISRNGQAYNLSRDHKPELEAERERILKAGGYIQMGRVNGTINLSRAIGDMEFKQNKFLSPDKQMLTANPDVNTVELCDDDDFLVLACDGIWDCMSSQQLVDFIHEHLKTESSLSAVCEKVLDRCLAPSTLGGEGCDNMTMILVQFKKPINHGKNASAGEKLAVEDKNASAGEQSATDDKSASSSEQSALKDKNSSAGGQSPGDIEQSANEEKNS	398	4.98	43371.3	Nuclear
Horvu_BARKE_7H01G694200.1	MIVTLMNFLRACWRPSSNRHARTGSDATGRQDGLLWYKDTGEHVNGDFSMAVVQANNLLEDQCQIESGPLSFLDSGPYGTFVGVYDGHGGPETACYINDNLFNHLKRFASEQNSMSADVLKKAYEATEDGFFSIVTKQWPVKPQIAAVGSCCLVGVICGGMLYVANVGDSRAVLGKHVKATGEVLAVQLSAEHNVSIESVRKELQSVHPEDRHVVVLKHNVWRVKGLIQVCRSIGDAYLKKQEFNREPLYAKFRLREPFNRPILSSEPSICVQPIQPHDEFLIFASDGLWEHLTNQEAVDIVQSSPRSGSARRLIKSALLEAAKKREMRYSDLKKIDRGVRRHFHDDITVIILYLDSSLVSRASTYRGPAVSLRGAGVSLRSSTLAPYGSQM	392	8.53	43535.6	Chloroplast
Horvu_GOLDEN_1H01G025000.1	MGNRAARLATPCFASGGRSAVDAAGEDAGGGSVGVGQILSFDGYEAFDGATIHGVLLPSNQSTVGTASSSLSRSASSSCDSSSSFSFRTLQPGLFSGSLDYCASPSSSSSGPNSGVLSSAASRRGARTEEDIMADLYATRRRRRCQLELDEAASVSPLLDRLRRAVASALRVGRAAKKQPAVTTLATSTNGDGGAIRSKGVNGHAAEDKVQWARGKAGEDRVHVVVSEERGWMFVGIYDGFNGPDATDYLVANLYASVCRELPGDDHPPPEDAGHEQRRPPPSSCNGRDNADLRRRGRHGEVLDALARALRRTEEGYFAEAEARAAECPELAMMGSCVLVLLMKGADVYSMNVGDSRAVLAHRAEPDLTSVIMPPRHRHQHSADGHVTEEIRRQFDECD…	582	6.36	63338	Cytoskeleton
Horvu_GOLDEN_1H01G077700.1	MVAEAEVMHQQPAPVLEVQYRRCIAKGAGMSAVAVPEVEVEVAVELPRMGLANTDGATSVSAETLQFVPNIRSGSFADIGPRRYMEDEHIRIDDLSAHLGSLLVCPLPSAFYGVFDGHGGPDAAAYMKRHAMRFLFEDREFPQALQVDDIFLQSVEECIRSAFLQADLALADNLDISRSSGTTALAALVFGRQLLVANTGDCRAVLCRRGIAMEMSRDHRANYAEECERVAASGGYIEDGYLNGVLSVTRALGDWDMKVPDCSTSPLIAEPEFQQATLGEDDEFLIMGCDGIWDVMTSQHAVSVVRRGLRQHDDPERCARELVMEAKRLETADNLTVIVVCFGSELGSPPQPPATVAARPRSCKGLSPEALCNLRSWLETDR	382	4.75	41719.3	Cytoskeleton
Horvu_GOLDEN_1H01G105100.1	MTKMELMPLMEGREEIEQTLSEIDRRTPDALRSAFRLGYRSHSSSSKYPDMDAFIASVLPPPVSKDEIPSARVDCFCDVNASRALKMDWASCYVPHNDHDAHFGVADPGVIGVADGVGAYSAKGVDAGAFSRSLMASAHQDALETAPRPICPYTLLQRAYEGAASSDVQGASTVVLVSLVGDTLRWANMGDSGFAVLRGGAIVHRSRPQLARFNCPLQLAAKGADSITQAEVGETPVRDGDIVVVATDGLFDNMFDAELERVVRMGTALSFSPKNMADIIAGIAYEMSWSKDKDSPFSVGYRNYTGTQRCGGKEDDITVVVAFIVSTPRVGVDKVEDDDAALNSDWMDQVKRSKVAYQLKNVPGPSLAAKSDSEHSGNRRNTLQRSNSGPISRARGRWY	399	5.48	43193.5	Nuclear
Horvu_GOLDEN_1H01G276800.1	MSGGVEPETPPSSGGGGATGSPMARKPPRHQLTAIRHCASSARIAAASTDLGLDSGTLSLISPTEIRPSFLPVYRSGSYANIGPKTYMEDEHVCIDSLIEHLGMRTPAIPAPGAFYGVFDGHGGTDAVCFVRKNLLKFIIEDGHFPNSMEKAIRSAFLKADHAIADSHSLDRSSGTTALTALIFGRTLLVANAGDCRAVLGKRGRAVELSKDHKPSCKSEKLRIENLGGIVFDGYLNGQLSVARAIGDWHVKGSKGSISPLTPEPEFQEVRLTEEDEFLIIGCDGLWDVMTSQCAVSMVRKELMAHNDPERCSRELVQEALRRDTCDNLTAVVVCFSADPPPQIEIPRFRVRRSISMEGLHMLKGALDSNA	371	6.32	39994.6	Cytoskeleton
Horvu_GOLDEN_1H01G281000.1	MLSSAMDYLRSCWGPTSSPDGRPRKGVDVAGRQDGLLWYKDAGQLVAGEFSMAVVQANNLLEDHSQVESGSLSTTDPDLQGSFVGVYDGHGGPETARYINDHMFNHLKGYASEQKCMSVDVIRKAFRATEEGFLSLVSNQWSMRPQLAAVGSCCLVGVICAGTLYVANVGDSRAILGRLVKGTGEVVAMQLSAEHNASFEEVRREMQAMHPDDPHIVVLKHNVWRVKGIIQITRSIGDVYLKRPEFNREPLHSKFRLPETFRRPLLSSEPAITVHQIQLTDQFIIFASDGLWEHLSNQKAVELVHSSPRNGIARKLVKAAMQEAAKKREMRYSDLKKIDRGVRRHFHDDITVVVVFFDSNAIAMDAWSRPTVSLRGGGVALPANSLAPFSGS	392	8.23	43327.4	Cytoskeleton
Horvu_GOLDEN_1H01G316600.1	MRQISSMLQGLARSMSLGKERKEAEEGHGTVLRSSGTLWGEGSETFAAVCSRRGEKGTNQDTSIVWEGYGCQDDTIFCGVFDGHGQWGHYVAKAVRESLPQSLLCRWQEAVALTSLIDGEKKLSDCQFDLLKQSYLAAAAAVDEELRRNRRLDAVNSGCTALSIVKQGELMVIANVGDSRAVLATTSDDGDVTAVQLTVDFKPDLPQEKARIMQCKGRVHCLGDEPGVHRVWLPDREAPGLAMSRAFGDYCVKDCGVISAPEVTQRRVTARDQFVILATDGVWDVLSNEEAVRIVAATPDREKAAKRLVECAVRGWRRKRRGIAVDDCSAVCLFFHSPAS	340	6.13	37221.2	Nuclear
Horvu_GOLDEN_1H01G316800.1	MRQLSSLLQGLARSMALGKERKEEEQGTVLRTSGTLWGEGSETFAAVWSRRGEKGTNQDCSVVWEGFGCQEDTIFCGIFDGHGQWGHYVSKAVRDSLPPSLLCRWQEAVALTSLIDGEKKLGDCQFDLWKQSYLAAAAAVDEELRRSRRLDAVNSGSTALSIVKKGDTMVIANVGDSRAVLGTMSDDGSIAAVQLTIDFKPNLPQEKARIVQCKGRVYCHDDEPGMHRVWLPDREAPGLAMSRAFGDYCVKDYGVISAPEVTQRRINARDQFVILATDGVWDVISNEEAVQIVAGTPDREKAAKRLVQCAVRAWRRKRRGYAVDDCSAICLFFHSPPS	338	6.55	37333.3	Nuclear
Horvu_GOLDEN_1H01G447100.1	MAAAAAICGEDEPAPRDPAAAAECAAAGGGVERLDLGDGRAALVAGGKRSVYLMECEPVWGCVATPGRGGEMEDACAAVPRFADVPVRLLARRQDLDGLGLDADALRLPSHLFAVFDGHGGSEVSNYCRERLHVVLSKELRRPPKDLGEMSDVDMKEHWDDLFTKCFQTVDDEVSGLASRLVDGEPRLEPIAAENVGSTAVAVVVCSSHVVVANCGDSRIVLSRGKEPVALSIDQKPDRKDERARIEAAGGKVIQWNGHRVSGILAMSRSIGDRYLKPYIIPKPEVTVVPRAKDDDCLILASDGLWDVVSNEEACKVARRQIQQWHKNNSVTTSSSDGGDGSTDPAAQAAADYLVRLALKKGSQDNITVIVVDLKPRRKSKNNS	384	5.43	41109.5	Cytoskeleton
Horvu_GOLDEN_1H01G463600.1	MAELPLAGGLLDLRPGKLTPKPPPLPMPCRRSPPRPQVAAAVASPCRAVPELHSTTELADGSVVFHFAFPPVKDPAEPTASGPGPGHADASASRPELRVDEPNPHAAADAAEISLASPEAPQQAVSSASAGVEAEAGLVSGRAAPPADCQLETDGNGLELGALEESETVEAGTAAPAGLEEVDADAGAAITLDFDTAVGADSRGDDQGATESGATIPPPAGEVHNNVDCEKNTSEVKSSDRTVPVASSALLLTSGAAILPHPSKVATGGEDAYFIEHNGWFGVADGVGQWSFEGINAGLYARELMDGCKKVIAESGGGCELAPAQVLSKAAAEARSPGSSTVLVAHFDGQLLHASNIGDSGFLVIRNGEVHAKTKPMVYGFNFPHQIEKGVDPLTLVEN…	496	4.55	50752.4	Plasma membrane
Horvu_GOLDEN_1H01G508300.1	MRQAVGAGEEGLPRKVVLAAGDAGEEGLPRKMVLAAGDADGAARRRRRLELRRHGRKVASGEDEPARKATDGSESESSADVGWLPACLSHGAVSVIGRRREMEDAVAVERTFLAPPCGGGDEGSGGEEDFFAVYDGHGGARVAEACRERMHVVLAEEVARLRCRPGARGWKEALEASFARVDGEVVGSAAAGADADADEESRSRTVGSTAVVAVVGRRRIVVANCGDSRAVLSRGGVAVPLSTDHKPDRPDELQRVEAAGGRVINWNGSRVLGVLSTSRSIGDYYLKPYVSAEPEVTAVERTDKDEFLVLASDGLWDVVSNEAACRVARSCLTGRAAAAFPESVSGRTAADAAALLAELAISRGSKDNISVVVVELKRLKSRVGRRRAVGSEVQL	395	6.32	41587.6	Cytoskeleton
Horvu_GOLDEN_1H01G526300.1	MVHDGAVKDHHHQQQREEQQEEESSPDIPATSASAVVAEAGAGVVGAAGTSKPGSDKRLGVRHPVKYRRFRVKGKAMAEPGVTPAHQPLEEELEEGEGEVEEEASSPEREVRAGVVEVEVEMEVSSSSAAAVEMEVEEGADMDVSPAAAVAMVDSEHSSEEDDDEEEVSSPVLALPDQARGRLVATLVVPKDQDLEKEKKEKERQRERERADEVGYMSGGCKSDDGNLSCGYSSFRGKRASMEDFFDIKSSKIDDKQINLFGIFDGHGGSRAAEYLKEHLFENLMKHPQFMSDTKLAISETYKKTDSDFLESEINTHRDDGSTASTAVLLGNHLYVANVGDSRAVISKSGKAIALSDDHKPNRSDERKRIESAGGIVMWAGTWRVGGVLAMSRAFGNRL…	495	4.7	53822.4	Plasma membrane
Horvu_GOLDEN_1H01G535500.1	MDALGAALPRLALADADPGPDDACGSPCSVASDCSSVASADFEGLFSPSGADAGPPSLLSDDLPAAAAEAATVPCRSVFALDSPPLWGLQSVCGRRPEMEDAAAVVPRFHRVPLWMVAGNGAAVDGLDRASFRLPAHFFAVYDGHGGAEVADYCRDKLHTALVQELRAAEGRDDLSSLDSRKQWEKAFVDCFCRVDAEVEAPDTAGSTAVAAVVCSSHIIVSNCGDSRAVLCRGKAPLPLSLDHKPNREDEYARIEALGGKVIQWNGYRVLGVLAMSRSIGDRYLKPYIIPVPEVTVVARAREDECLILASDGLWDVLSNEEVCDAARKRILLWHKKNAAAAASSSSSRGGDGASPDPAAQAAAEYLSKLALHKGSKDNITVLVVDLKAHRKLRSKTHN…	402	5.52	42591.1	Nuclear
Horvu_GOLDEN_2H01G002000.1	MVMASAGVNNLPEGPIDSDECRLRRRRLEPRRYVHAASASSSSSAPGPAPAPVEGEAVQPSSSASSEGSGSGSGSEEGLQLPQVQVQVQGEASGTAPQLLPPSKANSNSKVQVQWPVAFGSVALAGRLREMEDTVSVRPSLCAWADGSPMHFFAVFDGHGGPHAAALCREQMHTILAEELAGAAAAFNDDDDDDRQSEIVAWRGALWRSFARADGLAGLACACGRGSVPSCSCPLSGAHKGAIVGSTAVVALLVRDRLIVANCGDSRAVLSRAGVAVPLSHDHKPDRPDEMARIKAAGGKVIFINGARVRGILAMSRALGHKVLKPEVICEPEISITERSEDDDCLILASDGLWDVISNKVACDVARQCLEDGSPTRAPAAGAPTAPAISQEEEPRCFR…	428	5.57	44550.2	Nuclear
Horvu_GOLDEN_2H01G079600.1	MAGAERERRKLPPALPLATLIGRELRAGGSERPALRYGHAGFAKRGEDYFLVKPDCLRVPGDPSTAFSVFAVFDGHNGVSAAVFSKEHLLEHVMSALPPDIGGREEWLQALPRALVAGFVKADIDFQRKGEVSGTTATLVVVDGFTVTVASVGDSRCILDTQGGELQLLTVDHRLEENVEERERVTASGGEVGRLNLFGGQEVGPLRCWPGGLCLSRSIGDMDVGEYIVPVPHVKQVKLSSVGGRLIMASDGIWDALSNEAAAQSCRGLPAELAAKLVVKQALKKCGLKDDTTCVVVDIIPSDHRLTSPQLSPKRNQNKLKSLLFRRRSHSSVGKFGGKSASIGSVEELFEEGSAMLEERLGRNLSLKAASPPSRCAICQVDQEPFEGLMEENGGSHCS…	433	7.51	46575.2	Nuclear
Horvu_GOLDEN_2H01G135500.1	MGCAHGKCCLPRGDGGGQRRDGGGVPGGRGGSALGRAAVPGAGLVLEYATLTVDGLYPDSPGRESQDAHLVATRFAADPDLHLFAVFDGHGACGAACSGFARDALPRLLLLAAEDDGAGGSLLATDPAGAFRAAMIGVNEEMHAAAAVDDSMSGTTAVAALVAGATLHVANVGDSRAVAGVWRDGRVAAEDLSWDQTPFRADERARVKACGARVMSVEQVEGVRDPDAEGWLADEGDPPRVWARDGLYPGTAFTRSLGDLAAEGVGVIADPEVKTVEITPAHLFFVVASDGVFEFLSSQEVVDMVAMHQDPRDACAAIAAESYKLWLEHENRTDDITIIIVHIRDAQNSGPAGSDKENSSSTGAPIALHTVQSELPVFVPSELPVFVPSEASHLNGVAA…	469	4.9	48849.5	Cytoskeleton
Horvu_GOLDEN_2H01G227200.1	MGNCAARGDTAVTAAGAGGEDGKRRRGRWKAPREDQLGTVPGRIFSNDGRSRTASVFTQQGRKGINQDAMLIWDGFGGEEDGVLCGVFDGHGPHGHLVARRVRDSLPLRLMSAARASPKTGLDMPATAWRKAFTRAYKAMDKDLRSHPSLDSFCSGSTAVTVLKLGSDLYMANIGDSRAVLGSRDAAAGGMAAVQLTVDLKPDVPSEAERIKKCRGRVFALQDEPEVPRVWLPFDDAPGLAMARAFGDFCLKDYGVISVPEFFHWPLTDKDQFVILASDGVWDVLSNQEAVDIVSSSPSRSKAARTLVEAANREWKTKYPTSRTDDCAVVCLYLDGKMDHERDSTASMDNISIEDDSVADPNEVQEQQEPALTRNFTVRTVPGSAQEKALAGADAKISG…	431	5.76	46616.3	Nuclear
Horvu_GOLDEN_2H01G267300.1	MASAQAQRKVGNQDDGLHGAEQEAVRATGRGKSKASARKVTYGFHLVEGRMPHGMEDRHVAEFRRLDDGNEVGLFGVFDGHSGADVATYLRNHLFDNILGEPDFWEDPMKAIRRAYHRTDRKVLKKKKVTVDGQERPRRGGSTAVTVILLNGENLVVANVGDSRAVVCEAGRARQLSVDHEPLRERDAIESRGGFVTEMHGDVPRVDASLAMSRAFGDRRLKEHISSDPDVTIEDISDDTELVVVASDGLWKVMSNQEAVDEVRDTRDARKAAVKLVDSAVDRGSKDDIACVVVRIH	297	6.14	32756.7	Nuclear
Horvu_GOLDEN_2H01G275100.1	MAGKEIYHKMKDKVKDAFSSSGPETGKGKTKLSGRRVKHGYHLVKGKSNHPMEDYLVAEYRQVGEHDLGLFAIFDGHLGHTVPDFLRAHLFDNILSEPEFLSDTKNAIRKAYLLTDEKILEKAAELGRGGSTAVTAILISSNDSVKLVVANIGDSRAVISKNGKAEQLSVDHEPSMERQIIEEKGGFVSNLPGDVPRVDGQLAVARAFGDRSLKKHLSSEPHVAEEVIDESSDFLILASDGLWKVMTNQEAVDEIKDIRDAQAAAKHLTEQAVNRKSKDDISCVVVNFHC	290	6.12	31853	Nuclear
Horvu_GOLDEN_2H01G345400.1	MVAVAAGRRPVLSRRRSGCGAGQQQLQHPQAQQQRMLAVAVAARVAAAKPAATEAALYGGGGGDGCCVDFLVCLLRGLGVTPASTGPAQFKWAARPLRRKRHGGSSPRGTSAEGRRPELIRGAPGRFAGNGACASASLYTMQGKKGVNQDAMVVVENFGSKDGTIFCGVFDGHGPQGHLVSKMVRDLLPVKLSANIGRDEYKELSINNVTNGTAEGDTVKTVVEDTDAALEAVENGGYPEIFTALRTSFLRAFYVMDRDLKSHKNIDCLFSGSTAVTLIKQGQDLIIGNLGDSRAILATKDEGNHLVALQLTVDLKPSIPSEAARIRERKGRVFSLPNEPDVTRVWLPKYNSPGLAMARAFGDFCLKNYGVISVPDVSYHHITEKDEFIVLATDGVWDV…	528	8.81	56316.9	Cytoskeleton
Horvu_GOLDEN_2H01G378300.1	MVDDLFYEGNTDHSISSEDEETLVRSCSNLSVSFGYHCNSYQSFPLESDEHDTSPQMRFESNAMMKSRNGSFTCLSGAAISANFTLANTNICKGLIGEEILPELDSPNSFRKIVSSPSMSRLDLLSTSQGSPASTESSIFEISKNLWRSSAPTTVSSNFLTGTEVKMAGGAAGEDRVQAVCSEKNGWLICGIYDGFNGRDAADFLAVTLYDNIVYYLYLLECRIKQQDGLYSSSEDSLNGVKSELTLAMEIAENEDVKLSESFRAGVLNCLTSAVEQAENDFLCMVEQDMDDRPDLVSVGSCVLVVLLQGTDLCILNLGDSRAVLASMPYAEMDTVKATQLTEIHSLENPLEYQKLLADHPNDSKVVMGNKVKGKLKVTRAFGVGYLKQKKFNDALMGI…	519	4.78	57083.4	Cytoskeleton
Horvu_GOLDEN_2H01G411200.1	MAVEAAEARTPRRRHGSMALGDLLLREASAERADAAGGERPGVAAGQAARARKGEDYALLKQSCERHPGASFSAFAMFDGHNGAAAAVYAKERLLANVLGCVPAHLTRDEWLAALPRALVAGFVKTDKDFQTRAHSSGTTVTLVIIDGSVVTAASVGDSRCVLEAEGSIYYMSADHRFDASGEEVGRVTECGGEVGRLNIVGGAEIGPLRCWPGGLCLSRSIGDQDVGEFIIPVPFVKQIKLSSAGGRLIISSDGVWDALTAEMAFSCARGLAPEAAADQIVKEAVDSKGLRDDTTCIVIDIIPPEKPKSTIHSRKKARNGFSLLKNIFIRKKTSDTLSHADTERTSEPDLVEEVFEDGCPSLLRWLDSEYPIRNMFKLFVCAICQVELESGQGISIHE…	444	5.89	47550.8	Cytoskeleton
Horvu_GOLDEN_2H01G414300.1	MARFCCFGAGCSELTGHASASSGKGKGCQGQVKVSYGFSLVRGKTNHPMEDFHVAELAEVKGNELGLFAIYDGHLGDTVPAYLQKNLFPNILNEEEFWTHPDRAITKAYEKTDQAILSHTPDLGQGGSTAVTAILINGRKLWVANVGDSRAVLLKGGEAIQMSIDHDPNAERGAIENRGGFVSNMPGDVPRVCGQLAVSRAFGDRNLKSLLKSEPDVKVEDIDHTAELVVLASDGVWKVMNNREAVDVVKKYKDPQTAAKQLIAEAVKRDSKDDISCVVVRFKM	284	6.25	30770	Cytoskeleton
Horvu_GOLDEN_2H01G543600.1	MVGRMERQTVSTSSASCSPSAASSSSSSSCGGRKRPDILNMIRSAACLNSSSTDTGKGRSKQSSTKVTHGFHLVEGKSGHDMEDYHVAEYKCDKNHELGLFAIFDGHLGDRVPSYLRANLFSNILKEPLFWTDPQEAIKNAYGSTNKYILENAKQLGPGGSTAVTAIVVDGKDMWIANVGDSRAVLCERGAANQITVDHEPHISNERQRIEQQGGFVTTFPGDVPRVNGQLAVARAFGDHSLKTHLSSEPDIRHVPINSSIEFVILASDGLWKVMKNQEAVDLVKSTKDPQAAAKRLTTEALARKSKDDISCIVIRFRC	319	8.41	34689	Nuclear
Horvu_GOLDEN_2H01G572200.1	MWPWLEKIASACWDRVRRFAPTRRDEDGGSGSGSGADADDLLLWSRDLGRHAAGDFSFAVVQANEVLEDHSQVETGAAATFVGVYDGHGGAEASRFISNHLSAHLVRLAQESGTVSENVVRSAFSATEEGFLSLVRRTHLIKPSISAIGSCCLVGVIWRKTLYLANLGDSRAVVGCLVGSNKIVAEQLTRDHNASVEEVRQELRSLHPDDSQIVVLKNGVWRIKGIIQVSRSIGDAYLKKQEFALDPSITRFHLSEPLRRPVLTSEPSISTRPICPQDSFVIFASDGLWEHLTNQQAVEIVHNNPREGIARRLIKAALKEAARKREMRYNDITKLEKGVRRFFHDDITVVVVFIDHGLLQEGNASAPELSVRGFVESGGSSSFSGLNSIS	390	6.51	42833.3	Nuclear
Horvu_GOLDEN_2H01G613000.1	MGYLSTVIGHPTDGSPVSGGGLSQNSKFSYGYASSLGKRASMEDFYETRIESVDGQLIGLFGVFDGHGGAKVAEYVKHNLFSHLLRHPKFMSDTKVAIDDSYKSTDSEFLESDSTQNQCGSTASTAVLVGDRLFVANVGDSRAIICRAGNAVPVSKDHKPDQTDERQRIEEAGGFVMWAGTWRVGGVLAVSRAFGDKLLKQYVVVDPEIREEIVDESLEFLILASDGLWDVVSNEEAVDMTRSIQDPEEAAKRLLQEAYKRESSDNITCVVVRFFHGQGSSGPA	284	4.93	30914.4	Nuclear
Horvu_GOLDEN_3H01G098900.1	MAASTASRLSPPRLHAAPNHPLRRSRFSPLRAAKLEAVLSIGTHVIPHPRKVETGGEDAFFVGGDGGGVFAIADGVSGWAEKNVNPALFSRELMANSSTFIKDEEVSQDPQILLMKAHAATSSIGSATVIVAMLEKTGTLKIASVGDCGLKVIRKGQVMFSTCPQEHYFDCPYQLSSEAIGQTSQDALVCTVNLMEGDMIVSGSDGFFDNIFDQEILAVINESPGTDEAAKALAELARKHSVDVTFDSPYSMEARSRGFDVPWWKKLLGAKLVGGKMDDITVIVAQVKTVVIPDDEGSGIELEKVGGEQLAAAGVASAEQSE	322	5.02	34176.8	Mitochondrion
Horvu_GOLDEN_3H01G229600.1	MEGREEIQQTLSEIDKRTPDTVRSAFRLGYRSPSSSSKYPDMDAFIASVLRPPVSLDELQSAWDDCFLDVDPSRALKMDSASCYVPHSDHDVHFGVADPGVISVADGVAAYSAKVVDAGAFSRRLMASAHQDALETAPRPICPYTLLQRAYEGATSSDVQGASTAVLVSLVRDTLRWANVGDSGFVVLRGGAIVHRSRPQLAHFNCPLQLAAKGAESITQAEVGETLVRDGDIIVVATDGLFDNMWNSSVSCGWAPRWASRPRTWQISLPAWPTRCRGAKTRTRPLALVTGITRGLNAAAERRMTSPSSSASSSPPRGRAWTRLKMMMHL	330	8.56	35842.6	Nuclear
Horvu_GOLDEN_3H01G249800.1	MSSSSAAEQHRHHAVGGGELVPLGALIKEESRTERQAVTRSRICAREDGGVGGEVGEVETRRPLLRYGCAAQSKKGEDFFLLRTDCARPSTSSSSSTTSHPPTFAVFAVLDGHNGDAAAIYTRDNLLNHVLSAMPRGLSREEWLHSLPRGLVAGFVKTDKEFQTKGQTSGTTATFVIIDGWTITVASVGDSRCILDAQGGAVSLLTVDHRLEENVEERERVTASGGEVGRLSVVGGAEIGPLRCWPGGLCLSRSIGDIDVGEFIVPVPYVKQVKLSNTGGRLIIASDGIWDALSSDTAAKCCRGLPAELAAKQVVKEALKTRGLKDDTTCVVVDIIPSDQTIRPLSPPKKMNKLKSLIFRKKTKDQPNKLTKQLSSAGMVEEIFEEGSAILSERLGNDS…	466	7.52	49810.5	Cytoskeleton
Horvu_GOLDEN_3H01G258400.1	MGLVEVPPEETNRCVRGCCRSDAIPLHLPAASFSLLSPIARGSESTVYEARLGGERAAAKKPVLSTSDDLDKFHYQLQLLCELDHPGLAKLIAAHARPPNYLMFFEFFEPPNLADKIHVEEWSPSIQQVVMIASYLAKTLQYLQIFGIVHRDIKPANILLDKDLLPHLADFGLAMYQKDIKSVSAVNWKSSGKPTGGFYKKNMVGTLIYMAPEILRKGLHTEKSDVYSFAISINELLTGVVPYTDLRAEAQAHTVLEMTYTEQQLTSAVVSQGLRPALALLESGSPPSLLSLIQRSWDSDPERRPSFGDIIEELNVIQKHLVTYSCPLSSGSMDMSQNSKAEAHHYQEALNWFKQGELLTKKANKLDYAVNPWSGSFDQSSLSVYHPTLSWGSFATCGR…	657	5.98	72703.1	Nuclear
Horvu_GOLDEN_3H01G265900.1	MALLSPRVPRLPLAAHCAGAGAGILRCCGRLAASAARCQVTASGSVAAGSSSSSELEAIRWGSAKLQGAREEMEDEVVLRPESLLHGFSFAAVLDGHAGFSTVQFLRDELFKECAAALDGGAVLNTKNLEAITDSIRRAFATVDANLSTWLQQMDKEDDSGATATALFLRNDVLVVSHIGDSCLQVISRGGRPQSLTNFHRPYGNNKTSLEEVKRIRAAGGWIHDGRICGDISVSRAFGDIRFKTRKNEMLVKGVKEGRWTEKFVSRIKFNGDLIISSPDVSLVELGPDAEFVLVATDGLWDYIKSTEAVAFVRDQLRQHGDVQRACEALGEKALDRRSQDNISIVIADLGRTNWQELAVPRPNVLLELSQAIATVGAVSVGIWISWLLTLQ	392	6.21	42426.3	Nuclear
Horvu_GOLDEN_3H01G272900.1	MEDVAVAALAAAPTPVFSPATAGLTLIAAAAAEPIAAVVAGAMEGVPVTFSVPPVRTTTDDGLPTGGEGGEASAAGSPCSVTSDCSSVASADFEGVGLGFFAAGVEGGAVVFEDSAASAATVEAEARVAAGGRSVFAVECVPLWGFTSICGRRPEMEDAVVAVPRFFGLPLWMLTGNNMVDGLDPISFRLPSHFFGVYDGHGGAQVADYCRDRLHAALVEELSRIEGSVSGANLGAVEFKKQWEKAFVDCFSRVDDEVAGKVSRGGGGNVGTSSVTATAMADPVAPETVGSTAVVAVICSSHIIVSNCGDSRAVLCRGKQPVPLSVDHKPNREDEYARIEAEGGKVIQWNGYRVFGVLAMSRSIGDRYLKPWIIPVPEVTIVPRAKDDECLILASDGLW…	477	4.99	49638.3	Nuclear
Horvu_GOLDEN_3H01G293000.1	MVPDGGAKDQEASTSSSPPAAAIARAARPPRPVSFKTKRIVVWNPLKHRRFRVGGTRTMVEASSSAQAVRGAREVGEATTAAAVMGPPKEDGKGHRCGGWKSEDGSLHCGYSSLRGRRASMEDFYDMRSSKMDAKKINLFGVFDGHGGSCAAEYLKEHLFENLLKHSAFITDTKTAISESYTRTDTDFLDAETNIHREDGSTASTAILIDNHLYVANVGDSRAVISKAGKAIALSDDHKPDRSDERERIENAGGVVTFSGTWRVGGVLAMSRAFGDRLLKRFVVAEPEIQEQEIDDELEYLILASDGLWDVVSNEHAVAFVKGEVCPEAAARKLTEIAFARGSTDNITCIVIEFHRANMVNK	362	6.29	39389.2	Nuclear
Horvu_GOLDEN_3H01G316400.1	MSSETSKRDHARELLAADRKLMTVARTARRRRLEVRRLGRTASAAAEDEGAKRVRPAPDSSSDSSDSAKVAPEPPLAASRCSACVSHGAVSVIGRRREMEDAVAVAAPFLADTAAVEGSGDVEHGAGEEGFFAVYDGHGGSRVAEACRSRMHLVLAEEVRLRRPRPEGGGQGRAVDNEADGARWKEAMTACFARVDGEVGVDDGTDTGEQTVGSTAVVAVVGPRRIVVANCGDSRAVLSRGGVPVPLSSDHKPDRPDEMERVEAAGGKVINWNGYRILGVLATSRSIGDYYLKPYVIAEPEVTVMDRTDKDEFLILASDGLWDVVSNDVACKIARNCLSGRAASKYPESVSGSTAADAAALLVELAMARGSKDNISVVVVELRRLKSRAAAVIKDNRS	398	6.37	42207.4	Nuclear
Horvu_GOLDEN_3H01G365500.1	MAAAVFAGDGAAARGGCSAECAGGIERPPDLGSRAGDGCGKRSVYLMECVPLWGCAAARGRAAEMEDACAAVPRFAALPARMLASSRELDGIGGDFDAAELRLPAHLFGVYDGHGGSEVANYCRDKVHVVLREVLRDGRGLEELGEVGEVDVKESWEKVFGDCFQKVDDEVSGKAIRFSNGVTELRPEPIAADNVGSTAVVAIVCSSHVITANCGDSRVVLCRGKEPIALSVDHKPDRKDERARIEAAGGKVIDWNGYRVSGILAMSRSIGDRYLKPFLIPKPEVSVVPRAKDDDCLILASDGLWDVMSNEDACKVARRQILLWYKNNNDGANSDGGSEPTMNPAAKAAADCLVRLALMKGSGDNISVIVIDLKSRKKPKGKS	383	5.73	40673.3	Cytoskeleton
Horvu_GOLDEN_3H01G484900.1	MAEICCQEAKSPPATAATVATVSASAAAAAAVASSVMDRRRRRLELKRFRLATDLEQSAAEYAGARKRPRIPRTVSGPCPDAASASENTERCPRYGFSSVCGRRREMEDAVSIRPGFLPGPGKSHFFGVFDGHGCSHVATTCQELMHEAVAEEHDKAEEPVWKEVMERSFARLDERAANWATTRSSEEPACRCEQKMPSRCDHVGSTAVVAVVNPTQIVVANAGDSRAVLSRAGVPVALSVDHKPDRPDELERIQAAGGRVIYWDGARVLGVLAMSRAIGDGYLKPFVTAEPEVTVTERSDADDCLILASDGLWDVVTNEMACDVARACFRSNGPPGPPQAQPGGEAKTSEGVSKAESDQACSDAAMLLAKLALARGSSDNVSVVVVDLRRGS	393	5.78	41866.1	Nuclear
Horvu_GOLDEN_3H01G648900.1	MVGQTMMRIVRPCFKPSLPDGAQVVSAGGGTREGLLWYRDAGRHACGDFSMAVVQANQLLEDASQLEAGPLVAADGPCGTFVGVYDGHGGPETARFVADNLFHHLKKFATERQTVSSDVIRRSYAATEEGFLNLVRKQWLIKPQIASVGTCCLVGIINEGVLYIANTGDSRAVLGRLERGAKDIKAVQLSSEHNASFEAVRDELRQLHPDDPRIVVLKHNVWRVKGIIQVSRTIGDAYLKSSEFNREPLLARFRIPGPFHKPILCPEPSIEEHRLCAEDQFVIFASDGLWEHLSNQEAVDIVHCSPRNGIARRLVKAALREAAKKREMRYSDLKKIDRGVRRHFHDDITVVVLFMEPALISRRLYGGPLLSLRGGGSMPTFAQKY	385	8.97	42743.1	Cytoskeleton
Horvu_GOLDEN_4H01G084600.1	MLLYTVQFLCSVVASFARLVRALRKAMASVLCSPPVPVPAATTTSPASAPLSMRRKVHPPALGVAAGDAHALRDQREACREQLLIAPAVDAFAACNGGGGAAQQVGSAKKAAWGARKRPSMLLIPVAPQAVEVAAGWGAVVAEKEAEVEVEGQGFSLASRRGARHAMEDAYGVITHKDSQLAFYGVYDGHGGRAAVDFVSDHLGKNVVAAVLATTTTEAEPPSTDAVMAAIRAAYLATDSELVKQGLRGGSCAATALVKDGDVYVANLGDCRAVMCCDGVATAVTSDHTAARDDERSRIENSGGYVSCGSNGVWRVQDCLAVSRAFGDADLKRWVISEPEIRRVHLTAGSEFLVLASDGLWNKVSNQEAVDAVSRSSATGCCKELVDMARCRGSRDDIT…	410	6.71	43004	Plasma membrane
Horvu_GOLDEN_4H01G222400.1	MGSCLPADQRPMEVTALPGKVGGGRRRGEEAPGRIAGIGTGNVACLFTRQGKKGTNQDAMVAWENFNGRSDTVFCGVFDGHGPHGHLVARKVRDTLPLKLCDLIYDDYGASPISNSDGSVLEESLSPYPDAGDKSPTFTAQKEEHLEFFDSMKESFRKAFRVMDKELKLHRNIDSICSGTTAVTLIKQGQDLFVGNLGDSRAVLGTRDQNGHLVAHQLTVDLKPDHPREARRIKRCNGRVFAHQDEPDVARLWLPNCNSPGLAMARAFGDFCLKDFGLISVPEVTYRRIMEKDQFIVLATDGVWDVLSNQEVVEVVASCSGRSGAARAVVDLANQTWKFKYPTSKTDDCAVICLFLSKDAAAGGLSGLSVASKGIGSNPRMPTRLRTPQHFSKRVIPED…	438	6.8	47799.1	Plasma membrane
Horvu_GOLDEN_4H01G260600.1	MDGDATAKCSAGEENDRIKYAASSMRGFRYEMEDALTAVLDLDGCSSTSFFGVYDGHGGADVALYCSRQFHIELIKEPDYRKNLHTALEHVYFRIDEKLKRSDEWKREPAHSPGNSTLKKLLKAALCAVKDRYVPPQHEGTTACVALIRGNQIFVANVGDSRCVLSRNGQANDLSIDHKPDLQHERERIERAGGQVTRDGNPQRDISGRIVRVDVGIHRVGGILAISRAIGDFQFKRNKTLSPAQQIVTCCPDIHTVDITDDAEFLIIASDGIWEAKASQEAVDFVRQRLQSGETDLSVICERLLDSCLGRRMSDNMSVILVQFKASARIRSSPGANPTATAEARADEIKVNIELGGQSSNTNANEEGGQSSNPNANEDDDGSVNGCVGCFSRMDLFDA…	402	5.26	44040.1	Cytoskeleton
Horvu_GOLDEN_4H01G265700.1	MEGASNEEMLPPALPLATLIGRELRGGGSERPLVRYGHSGFAKRGEDYFLVKPDCLRIPGDPSSSFSVFAVFDGHNGVSAAVFSKEHLLDDVMNAVPQGISREDWLQVLPRALVAGFVKTDIDFQRKGEMSGTTATLVVIDGFTVTVASVGDSRCILDTQGGVVSLLTVDHRLEENAEERERVTASGGEVSRLNLCGGQQVGPLRCWPGGLCLSRSIGDTDVGEFIVPIPHVKQVKLSSAGGRLIIASDGIWDAVSSEIAAQACRGLPAELAAKLVVKQALKTTGLKDDTTCVVVDIIPSDHCSTPPPSSPKQNQNKLRSLLFGRRSHSSVGKLGNKQKSASFGFVEELFEEGSAMLEERLGRNSLSKAILPPFRCAICQVDQVPFEDLITDNGGGYCS…	433	6.22	46162.6	Nuclear
Horvu_GOLDEN_4H01G275700.1	MSCSVAIPSSPVFSPSRRPLSCKAASASPESVSVSVSSPAPSTAGSPLRPFGLLRAQIRDEASPSPKTSSAAPSGSVLKRRRPAPLMVPVDGAAAAAAAAAAVAAVESDPSNEVEEEGDEFAAYCRRGRGRRRVEMEDRHVAKLALGGDPQVALFAVFDGHGGKNAAEFAAQNMPKFMAEEVRKVDAGHSDEIEGAVKKCYLKTDDEFLKREESGGACCVTALIQKGGLTVSNTGDCRAVLSRAGTAEALTSDHRASREDERERIENLGGFVVNNRGTWRVQGSLAVSRGIGDAHLKQWVVADPDTRTLLVDPQCEFLVLASDGLWDKVDNQEAIDIARPLCIGNDKASSMAACRRLVETAGSRGSTDDISVLIIQLHKFSGSS	384	5.97	40515.5	Nuclear
Horvu_GOLDEN_4H01G299200.1	MSEICCDVPAGAGAEGKGSDCQDGSRAARRRRMEIRRHRLVAERGAEETSRKRRKLEEEPSSTDEEEIEPAKYGVTSVCGRRRDMEDSVSLRPEFLPGHHFFGVFDGHGCSHVATSCGERMHEIVADEARSSGSDDAERWTGVMERSFARMDAEAVGSRSRASGAEAAPNCRCELQLPKCDHVGSTAVVAVVGPRHLIVANCGDSRAVICRGGAAIPLSSDHKPDRPDELERIQAAGGRVIFWDGARVFGVLAMSRAIGDSYLKPFVIPDPEVRVLERKDGEDEFLILASDGLWDVVSNEVACHVVRSCVRSKAKRRGGRSSPTSNLSPRQSSGSGSSSGDEAQNESGGCAAGAGSESDDEEVDEACAEAAILLTKLAIARQSPDNVSVVVVNLRRRPRF	400	5.71	43060	Cytoskeleton
Horvu_GOLDEN_4H01G358500.1	MRGSRWCCCCFGRGGGGAGRSGSVADDGLVWDVGLKAHASGEYSVAVAQANEALEDQAQVLVSPASTLVGVYDGHGGPDAARFVNARLFSLIQELASQSGGLSAQVIKRAFGATEEEFMGMVEKSWPSQPRLMSVGSCCLVGAIEDGTLHVANLGDSRAVLGRLASTAGKKRRARAVVAERLSRDHNVADEEVRREVAEAHPDDPHIVMSSHGVWRIKGIIQVSRSIGDAYLKRPDLCSPAVMQSLCPFPLRRPVMSAVPSVTSRRLRPGDQFIIFASDGLWEQLSDDAAVGIVSRSPRKGVAMRLVRAAQLEAARKKDMRYESIAAIEKGRRRRFHDDITVVVLFLDNRCEGTPQSTVGAGEIDGTRAPVDVFSLGPDDHGDDPTRPVLR	391	8.08	42049.7	Nuclear
Horvu_GOLDEN_4H01G373700.1	MAEVPGAAGALGSRPREVVDSPERAPAPPRELPSATDAVKEAPGGWEVSGAADADKAAGLCSGAELGSAEPGASDARLEAPVARIHQQKLGCGSTGSDEAAAISHIPLPVEPSPSEASSNSDTNATTGTIGGSSSPVEAPQAEAAVASSELGVESRGDFDGQNGLIQGESESRAGGVLRGEGAGTEPEAPEASTPQAKEGVDRMETSLDDSEASDGSTTQEDSDTDVETESSSSSAGEQDTGYRVHVPLMEQVIREVSGENNASEAKSSDRMDSVAVSTLVLASGAAMLPHPSKVHTGGEDAYFIACDGWFGVADGVGQWSFEGINAGLYARELMDSSKKIAMENQGPPGMRTEEVLAKAAVEARSPGSSTVLVAHFDGQVLHVSNIGDSGLLVIRNGQ…	526	4.37	54122.1	Cytoskeleton
Horvu_GOLDEN_4H01G426700.1	MAAVMDYFRSCWGARSRSGRRGKKGSDAAGRQDGLLWYKDAGQAATGEFSMAVVQANNLLEDQSQVESGSLSMADPGPQGTFVGVYDGHGGPETSRFINDNMFHHLRRFATEHKCMSADVIRKAFQATEDGFLSVVSKEWSVKPQIAAVGSCCLVGVICSGTLYIANAGDSRAVLGRLVKATGQVVAMQLSAEHNACYEEVRQELQSSHPHDPQIVVLKHNVWRVKGLIQISRSIGDVYLKRPEYNRTPLHSKFRLRETFKKPILSSEPAIAVHQIQPSDQFVIFASDGLWEHLSNQEAVDLVQTNPRNGIARKLVKAAMQEAAKKREMRYSDLKKIERGVRRHFHDDITVVVVFLDASAVSRAGWSKSPSVSVRGGGVSVPANSLAPFSAPTMVSSTY	399	9.3	43787.8	Nuclear
Horvu_GOLDEN_4H01G483600.1	MGNGITKNSGNTSASVVSSDQVPGDIHGNSFMYVPIAIAFNKSPMGTVLSSKTPFFSLFGAAINANQATSSSMPSFRLLNELMGPQSSGCTVKSSCSFAAAPLLQATPTRSSMYGRFFNSSGTASTIANQLAGRPFMSAMSSRRCNERPIDKFLDASASKLDFRVPHNKLLSEGPTEASVMDSSSNGNHHSPPSHNVQWTQGMAGEDRFQVALSEEHGWVFVGIYDGFIGPDATDYLFANLHVAVHHALKGVLWDNIQCNEPATTADHLFFLDGGNHSPEFDRKPAKRGRTEHREADNSATSGGNLPMHDEVLKALEQALRETEEAFFEAAEQGAADNPEIGLMGSCVLVMLMKGEDVYVMNVGDSRAMLVSRREPSRNNIHGKVVAQDLQQSKTKIMH…	585	6.25	64340.6	Cytoskeleton
Horvu_GOLDEN_5H01G092500.1	MLRWLARPAERCLGRGGCGCGSGVGGGGDGLLWHAELRPHASGEYSFAVAQANESLEDQGQVATSPASTFVGVYDGHGGPEASRFLSSRLFPNLHKFATEQGGVSTDAIKKAFHATEEEFLHLVKGTWLKRPKIASVGSCCLVGAIANNKLYVANLGDSRAVLGHRGANGRGVVAERLSNDHNVSDEAVRKEVSQQHPDDSHIVVYSRGVWRIKGIIQVSRSFGDVYLKKPEFARDPIFQQYVCPVPLKRAVITAEPSIKVRQIGQQDLFVIFASDGLWEQLTDKAAVEIVFRNPRAGIARRLVRAAISEAARKREMRYADMQHIERGIKRHFHDDITVVVLYLDSHKHVVQTKFGNLDSFKFTNAPVDIFSSSGGTVEPTVL	383	9.06	41993.7	Nuclear
Horvu_GOLDEN_5H01G100400.1	MVAGPEVMHQVVPMLEASFRRFPVKGVDEVVVGVGVSTPPPVDSPSQVDLQVPDLVKTPLETLQFVPKIRSGSFADIGPRRYMEDEHIRIDNLSGHLGSLLLCPSPNAFYGVFDGHGGSDAAAYMKRHAMKLFFEDSEFPEGLQEDEYFSESVANSIRKAFLSADLALADDSVISRSSGTTALTALIFGRQLLVANAGDCRAVLCRKGMAMEMSCDHRPTYEAERQRVTECGGYIEDGYLNGVLSVTRALGDWDMKMPQGSASPLIAEPEFQQTILTEDDEFLIIGCDGIWDVMTSQQAVTLVRKGLRRHDDPERCARELAMEAKRLQTFDNLTVIVICFASELGGCLPPSEQASSRRIRSCKSLSAEALCNLRRLLESDQ	381	4.91	41886.7	Nuclear
Horvu_GOLDEN_5H01G264900.1	MTHQKREASSSNEDWESKRPKGAATSTEKDCHVETASSQEANGEKRDTSQKGSNLPLDPCISDEKSTTISKVPSQQEMILTSIEADAAEDKGCRHTMEDAWVVLPDASMGSPGNLRCAHFAIYDGHGGRLAAEYAQKHLHPHVIAAGLPRELINGKVAKKAIIEGFRRTDESLLQESAEGNWQDGATAVCVWVLGQTVIVANAGDAKAVLARSTSTDGEGAVADIKNPLKAIVLTREHKAIFPQERSRIQKAGGSVGPNGRLQGRIEVSRALGDRHFKKVGLIATPDVHSFELTMKDHFIILGCDGLWGVFGPSDAVEFVQQQLKETSSATLAVRRLVKEAVRERRCKDNCTAVLIVFKH	360	6.9	39089.2	Nuclear
Horvu_GOLDEN_5H01G269400.1	MSMAQVCCDSASSAVVVGAEAEARARARAGRRRRAGDAAARWKVAAEVPQGADEAAATRKRRAAGGEVVAAKRHGFTSVAGRRREMEDAVSIREAFTVPAEEGKPGRDFYGVFDGHGCSHVADACRERMHELVAEELAGAARPESWTAAMVRSFARMDAEVTAGGGGDSASCRCEVNKCDHVGSTAVVAVVEEQRVLVANCGDSRAVLCRDGAPVVLSSDHKPDRPDELERIEAAGGRVIFWEGARVLGVLAMSRAIGDGYLKPFVTAVPEVTVTDRAAGDECLILASDGLWDVVSNETACQVARACLRRGRERWCAEAAAMLTKMALTKNSSDNISVVVVDLRPKNHL	349	6.42	37075.9	Cytosol
Horvu_GOLDEN_5H01G348900.1	MAMAAETVPLGVLLRREVTSERMERPDVLCGEASRSRKGEDVTLLLADAGQRVAGDPSTSFSVFALFDGHHGSGAAIYAKNNLLNNVLRATPSGLTRDEWLAVLPRSLVAAFVKTDKDLQAAAESSGTTVTFVIIDEWVVTVASVGDSRCILESADGSLYHLSADHRFDSNRDEVERVTACGSKVGKLNVVGGPEVGPLRCWPGGLCLSRSIGDIDVGECIIPVPHVKQVKLSNAGGRIIIASDGVWDDLTFEMALECSRGYPSDIAANRIVNEATLPRGLRDDTTCIVVDILPPEKLAPSPPAKWQGKTVLNNMFRVDLKNNMFRRKNSDASFKIDREYAEPDVVEEIFEDGSAMLSRRLSTGYALRNMFEPSSCAICQFRLKSGQGISIHANPLQQE…	429	5.91	46804.3	Nuclear
Horvu_GOLDEN_5H01G466800.1	MGTYLSTPKTDKQSADGEGARVRYGLASMQGWRTTMEDAHTAVPQLDECTSFFAVYDGHGGKAVAKFCAKHLHMQFLRNELSSSGDLASSARKAFLRMDEMMKGQRGWRELAELGEKGPKFAGMLESMIWSPKGGDADKIVDGWQMEEGPHSDFSGPTCGSTACVAIIRNDQLVVANAGDSRCVISRKGQAHDLSRDHKPELESEKERIQNAGGYIVAGRVNGSLNLTRAIGDMEMKENKLLPAEKQTVSAEPEVNTVTLSEDDEFIVLACDGIWDCMSSQQVVDFVREKLNTEESLSAVCEKVLDRCLAPESGGEGCDNMTMILVVLKKPTNSAATSSPEQSVVTPTNSAATSSPEQSAVTPTKSAATSSLEQSAVTNEEMRPSEPDAPMTPLSK	396	4.96	42709.9	Nuclear
Horvu_GOLDEN_5H01G510300.1	MLRAVARCCGHWPPGAAAADGMLWQTELRPHAAGEFSMAAAQANLVMEDQAQVLASPAATLVGVYDGHGGPDASRFLRSALFPHVQRFAKEQGGVTAEAIRRAFGAAEEDFLHEVRQAWPKRPRMAAVGSCCLLGAIAGDTLYVANLGDSRAVLGRRVVGGGVAVAERLSTDHNVASEEVRMEVSSQNPDDGQIVVHTRGAWRIKGIIQVSRSIGDVYLKKPEYSLDPLFRQIGPVIALKRPALSAEPQIHVRKLKPTDQFIIFASDGLWEHLSDDAAVQIVFKNPRTGIANRLVRSALKEATKKREVSVHDLRTIERGVRRHFHDDISVVVVYLDRHRGRRQTKVVDSSSNCTSAPVDIYSSSSVQSAQPRQAYRDSG	379	9.33	41389	Nuclear
Horvu_GOLDEN_5H01G574000.1	MLAGSGGGSSSSSHLSSPSSHRDLRGGRSFLFGNTWFMLSAYPARLLHTADRRAPAAAFVAAAIHRTPRVVRAHGGTGQGLLQRGIVMAACGYAFGRADLGAAAKRQLDKDSSVVAHASRVVAMGSAGSAARPDVSFRYRGVEYCKKVGVSLRCREQWGPARTFWTSAVGPGRQLSFSVDPWARDFSTSCAAPYSAGAAESQLTLDEALQEKQTDNSTVAADEKSPAPEKLKLVSGSCYLPHPAKEATGGEDGHFICIDEQAIGVADGVGGWADHGVDAGLYAKELMSKSISAIKDEPEGAIDPSRVLEKAFTGTKARGSSTACIITLKEQGLHAVNLGDSGFIVVRDGRTVLKSPSQQHDFNFTYQLESGGGSDLPSSADVFHYSVAPGDVIIAGTDG…	479	6.9	50204.1	Cytoskeleton
Horvu_GOLDEN_5H01G592800.1	MGNSLACFCCAGGAVAAAKTRRRHVAPAALPSDPAYDEGLGHSFCYVRPDKLPPPHCYYPAAADDGDLLVPDAKAAAEEATTFRAISGAALSANVSTPLSTSALLLLPDDSTASSGFESSESFAAVPLQPVPRFPSGPISSAPFSGGFLSGPIERGFLSGPLDAALLSGPLPGAVSSGRMGGGGGGAVPAMRRSLSHGGRRIRDFTRALLARTDRFQGHPDLGSPDAAAAVAACGGDSNGLQWAQGKAGEDRVHVVVSEERGWVFVGIYDGFNGPDATDFLVSNLYAAVHRELRGLLWEQSQEEQPGSAPSTTAPDHQDQCTRRRRARRSRPPRSGSGSVDDNDQRQWRCEWERDCSSLKPPTQPPPPPRSNGENDHIAVLKALARALRKTEDAYLGIA…	640	5.57	68918.4	Plasma membrane
Horvu_GOLDEN_5H01G610200.1	MLGALLRFLSACGGSWQTSPAPPHAAPASDPASDSSASASDGRDGLLWWRDLARCAAGDVSAALVQANHTLEDQCRLHSAPPLGTLLAVFDGHAGHAAARFACDHFLPNLLEAASGPGGVSADAIRDAFAATEAAFIAQVSSQWDTNPDLATVGSCCLVGVVHDRTLFVANLGDSRAVLGKKVGRSGQIVAEQLSTEHNANDEAIRQELMAQHPDDPQIVALKHGVWRVKGIIQVSRSLGDAYLKDAKYNTERIKPKFRVSEPFSRPIMSAEPTIVSHSIQPNDCFVIFASDGLWEHLTNQEAVEIVHNNQRAGSAKRLIKAALQEAARKREMRYSDLMRIDKKVRRHFHDDITVIVLFINHELLAKGNAQVPSLSIRSALDH	383	6.49	41409.8	Plasma membrane
Horvu_GOLDEN_6H01G105600.1	MSPAIALRRAAAWLLRGGAGAGAPRAASSATLPGLGGAPLSPARGLQGREAAGFLGIWGGPAAGGVSGGVSWWFRCAASSVPRPGLLVEQLLVGGGRSFATGAAPVEVSFSPAAREADVSQPEKSVGASDKTMLGDRSLKLVSGVCYLPHPDKEETGGEDAHFIWDEQAIGIADGVGGWASYGIDAGQYARDIMSNAVTAIEEEPKDSIDLTRVLEKAHSSTTVPGSSTACIIALTDQGLQAINLGDSGFIVIRDGCTLCRSPVQQHDFNFSYQLESGNSNDLPNAAQVFKVPVASGDVIVAGTDGLFDNLYNNDITAVVVHATRAGLEPQVAAQKIAALARQRAQDKNRQSPFSTAAQDAGFRYYGGKLDDITVVVSYVTAFGNS	386	5.11	39904.6	Nuclear
Horvu_GOLDEN_6H01G119800.1	MHERSPGPSLAAAATRLRSASLVLLLLSLSLLAGPARCWWCREDDEGCSLMGFRGDDSPATGGGISEKGRFSYGFASCAGKRASMEDFYETRVDDVDGETVGLFGVFDGHGGARAAEYVKKHLFSNLIKHPKFMTDTKAAIAETFNHTDSEFLKADSSHTRDAGSTASTAILVGGRLVVANVGDSRAVVSKGGKAIAVSRDHKPDQTDERQRIEEAGGFVMWAGTWRVGGVLAVSRAFGDKLLKQYVVADPEIKEEVVDSSLEFLILASDGLWDVVTNDEAVAMVKPIEDPEQAAKGLLQEASRRGSADNITVVIVRFLDGTTTSAGDGPSEEVAKDQSEDVAKDQSS	348	4.98	37119.5	Nuclear
Horvu_GOLDEN_6H01G161000.1	MHWNVVNKVHSYLNCGIHSTSQISFLAKMGVYLSTPKTDKLSEDGENDKLKFGLSSMQGWRASMEDAHSALLDLDNETAFFGVFDGHGGRVVAKFCAKYLHSQVLKSEAYSSGDLGTAVHKAFFRMDEMMRGQRGWRELSALGDKMNKFSGMIEGLIWSPRGSDSKNVEDDWALEEGPHSDFDGPTCGSTACVALVRNNQLVVANAGDSRCVISRAGQAYNLSRDHKPELVAERERILKAGGFIRMGRINGSLNLARAIGDMEFKQNKFLPPEKQIVTSNPDINVVELCNEDDFLVLACDGIWDCMSSQQLVDFIHEHIHTESTLSAVCERVLDRCLAPSTMGGDGCDNMTMILVQFKKPVSDKKNADAGEQSAKGKEES	380	5.58	41898.4	Nuclear
Horvu_GOLDEN_6H01G221400.1	MGICASSEHLGQQGQDADESIVYVMDEEGGGGASSPRKVASLFSQKGKKGPNQDAVILCQGFGMEDGVFCGVFDGHGRCGHLVSKLVRDYLPFMVLSHRNALLLADAEANADDPVFSDASPSSSADSSGNSSPHPSQMLEEWTEACTNAFKAMDNELKLQANMDCAFSGTTAVCAIKQGKDLIIANLGDSRAVLATMSGACYLKAVQLTTDQKPGLPEEAERIKRCEGRVFALREEPGVMRVWLPGENLPGLAMARALGDSRLKHHGVISTPQVTGHRISEADLFIILATDGVWDVLSNEEVVSIVCATPRKQHASKAVAEAAVQRWKTKYPSSRVDDCSAVCLFLHDAAARKI	354	5.5	37863.9	Nuclear
Horvu_GOLDEN_6H01G224300.1	MGCSPSKCCFCSHFKGCLQSHGCLDQTPESPRESRGKSSWRRAKTDASASDGSSDDLDGGDGFNQMNITRESNVGINRLSRVSSQFLPPEGSRKVRVPLGNYDLRYSYLSQRGYYPESLDKPNQDSFCIHTPFGTSPDDHFFGVFDGHGEYGAQCSQFVQRRLCENLLRDSRFHTDAVQALHSAFLATNSQLHADSLDDSMSGTTAITILVRGKTLYIANTGDSRALIAEKRGEDIIAVDLSIDQTPYRTDEVERVKECGARVLTLDQIEGLKNPYVQCWGNEESDDGDPPRLWVENGMYPGTAFTRSIGDSVAESIGVVANPEIFILELSASHPFFVIASDGVFEFLSSQTVVDMIAKYKDPRDACAAIVAESYRLWLQYETRTDDITIILVHINGLT…	1086	5.19	121108	Cytoskeleton
Horvu_GOLDEN_6H01G235000.1	MVEAAAGRRSGTSPRRPSGGGEQQQPLVAVALGTRVVMVTSAPPAGGGGEGGRAAADGRCLDDLLGCLLGVLRALGFPWAAPPQRQPRPVPPRVTIPSTADGRRLAAELMRIPGRIAGNGACAVASLYTMQGKKGVNQDAMIVWEKFCSRDDTIFCGVFDGHGPYGHLVAKRVRDLLPVKLGADMGTDGGRETPTSNMEGNTNEVCLPVNPERKETTTSEQDGEYPEIFTTFRTSFLRAFHIMDRDLKLHKNIDCFFSGTTAVAVLKQGHNLIIGNLGDSRAILGTRNEDGQLIAVQLTVDLKPNIPSEAQRIRQHRGRIFALPEEPEVARVWLPKYNSPGLAMARAFGDFCLKEYGLISMPEVSCHRVTEKDEFVVLATDGVWDVLSNIEVVSIISRS…	489	7.59	52494.7	Nuclear
Horvu_GOLDEN_6H01G251200.1	MSTRSRSVQGNVGGGGSTAGGSAVPLAVLLRREVVSERTAAERPELQHGLFSQAKKGEDFVFLKPDCERLPGVPSSSFSAFGLFDGHNGNGAAIYTKENLLNNILGAVPADLNREDWLAALPRAMVAAFVKTDKDFQTVARSSGTTVTFVIIDGLVVTVASVGDSRCVLEAEGSIYQLSSDHRFDASKEEVDRVTEAGGDVGRLNVVGGAEIGPLRCWPGGLCLSRTIGDQDVGEFIVPVPLVKQVKLSTAGGRLIISSDGVWDALTAEQALNCSRGLPPEAAAEQIVKEAVHSKGLRDDTTCIVVDLVPEKGNPAMSAPKKQPGMGVFKNMFRKKTSSDSSSHADREYMDPDVVEEIFEDECALLSRRLDSEYPVRNMFKLFICAICQVELKPNQGIS…	447	5.42	48123.3	Nuclear
Horvu_GOLDEN_6H01G256900.1	MVCIGRLRALVLRAAAGAGRRRWARVLCGRAVDVCVTPRARGHGWRGFRAVAGARTKMMLDSSDSDSGTPAGQLQLQRRAAAAGTQPQDGGYASAGWQREDGKLKCGYSSFRGKRATMEDFYDVKLTEIDGHTVSLFGVFDGHGGSRAAEYLKEHLFENLMKHPKFLTDTKLAISETYQKTDADFLESESSAFRDDGSTASTAVLVGDHLYVANVGDSRAVISKAGKARALSVDHKPNRTDERKRIENAGGVVIWAGTWRVGGVLAMSRAFGNRLLKPFVVAEPEIQEELVNGELESLVLASDGLWDAVENEEAVSLAKTEDVPESAARKLTEIAYSRGSADNITCIVVQFHHDKTAG	358	7.69	38786.7	Cytoskeleton
Horvu_GOLDEN_6H01G293400.1	MEALEPIHQTLSEIDKRIPDTLPADYGLEKRASRSSEDAIASVFPLYLEPPHRKRDDGSASQRDGEEPQALRMNWASCYVPRHDEDAHFGLHEAGVVGVADGVGGYRKHDVDASAFSRELMRSAFQQVLAIEPGTPVCPYTLLERACEETVASGADGGSTAVILSLAGTALRWAFIGDSAFAVFRDGKVVHRSQRQQKRFNCPFHLSATGKGDCVSKADVGQMAVRHGDVVVLGTDGLFDNMFDAELEVIVRMGTALGVSPKNMANVVAGMAYEMSMSKIKDSPYSTDSRRLQGGQRLGGKPDDITVVVAFIVSLYS	317	5.51	34335.7	Cytoskeleton
Horvu_GOLDEN_6H01G351200.1	MGSGASRLLTACACSRPAPASVDAEPCLDDALGHSFCYASAAAYSSSFRHGISGAALSANSSVPVPLYLSSAAAGAGSMPQNYSSAFHTSSSFSSAPLQLSNLSSGPLFLSGPIDRGAQLSGPLDAAVPFSGPLPTKPTKRTSSSSRGLSSRFRKPLFGSLRRSVSEKHQPALMVPLRQDDGVQWAHGRAGEDRVHVVVSEDQRWLFVGIYDGFNGPEAPDFLVANLYRFLLRELRGIFYEEADRDSKRLWQFLADGDDDDNELDFSGSGRFAMSLARLKERRFNMWAHAAAVGDDEISREWGPKKLEAAPAVRDHGAVLGALTRALASAEAAYLDMTDQSMGIHPELAVTGACLLVALVRDDDVYVMNLGDSRAVVAQRADDDHGCGLGAMRMDDIGV…	597	5.34	65133.3	Cytoskeleton
Horvu_GOLDEN_6H01G476900.1	MCVEGFEDAQIERPADFVMERVCENTVSIDFKQTTMVTVIGESWHNFVPTIRSGDWSDIGGRDYMEDAHVCIPNLAKNFGFNMVDDEVISFYGVFDGHGGKDAAQYVRDNLPRVIVEDAAFPLELEKAVRRSFVQTDSQFAEKCSLHDGLSSGTTALTAMIFGRSLLVANAGDCRAVLSRRGAAIEMSKDHRACCLNERKRVESLGGYVDDGYLNGQLAVTRALGDWHLDGLKEMGEPGGPLSAEPELKMMTLTKDDEFLIIGSDGIWDFFSNQNSVDFARRRLQEHNDLRRCCKEIVEEAIRRGATDNLTAVMVAFHQEAPPQIRVSRMGRVERSISAEGLHSLRVLLEGQ	352	5.01	39203.3	Nuclear
Horvu_GOLDEN_7H01G036600.1	MANAGVNNVPAAVELGADDPALASVEGEVESPPPSSGYNASSEGSEEYLTSGQEGEGSGAVPAPLLPAEAAAAAAAVWSLAFGSASERGQDHGKRMEDAVSLRPFFCAWADGSPMHFFAVFDGHGGPQVSALCRDQMHVILAEELAGAATAYRKEHPEKKDEEAERRAWEAALKRSFERADALGMGLSESGWPIVGSTAVVALVVRDSIVVANCGDSRAVLCRAGNAAPLSEDHKLERADERARADAAGGKVRRTEDGQLRVQGVLAMSRALGHKLLKPAVICQPDITMTTRSEDDDCLILASDGLWDVIENQMACNVVRNCLEFEQKNNQGAPRGGALLGQEEEVGCIHAATLLMNMAICKHSQDDISVVVLDLKARG	379	4.81	39981.8	Cytoskeleton
Horvu_GOLDEN_7H01G037000.1	MGNGGLNNVPAAGEQGADAAVASEGGELQSPPPSSGYYASSEGSDGYLTGAEEGESSRAVPALPQPPAPAAAAVWPLAFGSASQKGQDDDGKMMEDTVSLRPFFCAWVDGSPMHFFAVFDGHGGPRVSALCRDQMHAILAEELAVAATAYRKEHPEKDEEAERRAWEAALKRSFERADALGMGLSESGWPVVGSTAVVALVVGGSILVANCGDSRAVLCRAGHAIPLSEDHKLERADERARVKAAGGKVWRSSDEQLRVGGLAMSRALAVIMLTKKSGPPANLTAGRTGGTAVMTRDVLRMTTF	304	5.36	31662.6	Cytoskeleton
Horvu_GOLDEN_7H01G126200.1	MRADDAGRPDSSHAGAQKPAELPSPHMESVCENTTTADFKQSNFSNFLPSVRSGGWSDIGSRQYMEDTHVCIADLAKNFGYPTVDKEVVSFYGVFDGHGGKDAAHFVRDNLPRVIVEDADFPLELEKVVSKSFVHIDSQFADKCSHQRALSSGTTALTAMIFGRSLLVANAGDCRAVLSRCGIAMEMSMDHRPCSLSEKLRVESLGGYVDDGYLNGLLGVTRALGDWHLEGMKEASRPGGGPLSAEPEIKLTTLTKDDEFLVIGSDGLWDVFSNQNAVDFARRRLQEHNDVKLCCREIVEEAIRRGATDNLTAVLVSFHLVAPPQIRASQPRRVARSISADGLNSLRILLGSQ	353	5.58	38495.3	Nuclear
Horvu_GOLDEN_7H01G251700.1	MGSCLSTQPGDEPAWPLRWRKRPRGEHEGAAAGGAFFSGGGGGKKLPGEGEMTEEELARVAGRTCANGASAAACLHTQQGRKGTNQDAMVVWENFNSSDSIFCGVFDGHGPYGHFVAKKVRDSLPVKLLAQWKTSANGGTSPHLNGSISGSLNSEETTSAVDDDWGESADVEGSDTLPETFLPLKQSYLKAFKLMDKELKMHPTIDCFCSGSTAVTLVKQGWDLVVGNLGDSRAVMATRDAANNLTAVQLTVDLKPNLPKEAERIQQCRGRVFALQDEPEVSRVWLPNNDSPGLAMARAFGDFCLKDYGLISVPQISYRRLTEKDEFIILATDGVWDVLSNKEAIDIVAAAPSRATASRALVDCAVRSWRLKFPTSKSDDCAAVCLFLDHEKSPNLVEE…	521	5.21	56678.5	Nuclear
Horvu_GOLDEN_7H01G401700.1	MARAAAANLRGLVGIAAAGRRRVTASVATPRGSPGGRGFRAVASGSGGRTTPESPSSSSPALPQLQPRRGLATRRAVLRNLISGGLESEDGKLSCGYSSFKGRRPTMEDRYDVKFAKMKGQSISLFGVFDGHAGALAAEYLKEHLLDNLIEHPQFLKNTKLALKTTFLKTDADFLESVTTPYREDGSTALAAVLVGDQIYVANVGDSRAIALKGGKAIPLSDDHKPNLKNERTRIENAGGGVSYDGFTWRVDGILAMSRAFGNRSLKNYVIAEPDIQETQVSSDLEYLVLATDGLWDVVQNEDVISLMRATDEPEAAAVKLTEMAHSRHSSDNITCIVVRFHH	343	8.97	36911.7	Nuclear
Horvu_GOLDEN_7H01G436200.1	MEELRLGSGGGGGGRGKPPIPSSASARKPVLSRHASFVRPPLNNTKSETERTFESTDVEYTPVVRSGGWADIGSRSAMEDVYICCDNFLQDFGPENCEEGPSSFYGVFDGHGGKHAADFVCSNLPRFIVEGDGFPGEIEKAVSSAFLQTDAAFADACSVNSSLASGTTALAALIIGRSLLVANAGDCRAVVCCRGKAIEMSRDHKPSCNREKMRIEASGGYVYDGYLNGLLNVARAIGDWHMEGMKACDGLGPLSAEPEVMMRNLTEEDEFLIIGCDGIWDVFRSQNAVDFARRRLQEHNDPIACCKELVDEAIKRKSGDNLSVVVVCFNSIAPPVLTAPRPRVQRSISAEGLKELQGFLDSLAD	365	5.05	39253.2	Nuclear
Horvu_GOLDEN_7H01G446900.1	MEALPQIRQTLSEISSRTPEALRIAVGIRFGSLPPSAAAGREDVARYAASLARQLQPRVRRNQPPTGPALRMNAASCYLPEHDEDAHFFHAVAGVIGVADGVGGCRLEGLDAAAFSRGLMASALSEVVASSSAAPSPGHICPYALLDKAYQQTAASGTPAASTAVIVSLAGRVLRWAYVGDSGFAVFRDGRILHRSSPQQSYFNCPFQLSSDSRDRYKVRDAAVGEIAVEEGDVVVVASDGLFDNVFDVMLEMIVQSGLALSFTPQNMADIIANQAYAAARRTQDTPFSIAAREYGRDKTGGKTDDTTVVVAFIEAQDMA	320	5.44	33999.3	Nuclear
Horvu_GOLDEN_7H01G447000.1	MEALPQIRQTLSEISSRTPEALRIAVGIRFGSLPPSAAAGREDVARYAASLARQLQPSVRRNQPPTGPALRMNAASCYLPEHDEDAHFFHAVAGVIGVADGVGGCRLEGLDAAAFSRGLMASALSEVVASSSAAPSPGHICPYALLDKAYQQTAASGTPAASTAVIVSLAGRVLRWAYVGDSGFVVFRDGRILHRSSPQQSYFNCPFQLSSDSRDRYKVRDAAVGEIAVEEGDVVVVASDGLFDNVFDVMLEMIVQSGLALSFTPQNMADIIANQAYAAARRTQDTPFSIAAREYGWNKTGGKTDDTTVVVAFIEAQDMA	320	5.29	33987.3	Nuclear
Horvu_GOLDEN_7H01G520100.1	MGHRGDTRPVSGGGFSENGKFSYGYASCLGKRSSMEDFHETRIDGVDGETVGLFGVFDGHGGARAAEFVKQNLFSNLIKHPKFFTDTKSAIAETFTHTDSELLKADTAHNRDAGSTASTAILVGDRLVVANVGDSRAVICRGGDAIAVSRDHKPDQTDERQRIEDAGGFVMWAGTWRVGGVLAVSRAFGDKLLKQYVVADPEIKEEVVDSSLEFLILASDGLWDVVTNEEAVAMVKPIVDSQQAAKKLLVEATRRGSADNITCVVVRFLDQQPPAATNERPTPVVLGK	288	5.43	30982.8	Nuclear
Horvu_GOLDEN_7H01G598400.1	MGVYLSTPKTEKLSEDGENDKLKFGLSSMQGWRASMEDAHSALLDLDKDTSFFGVFDGHGGKVVAKFCAKYLHREVLKSEVYLAGDLGAAVHGAFFRMDEMMRGQRGWRELQALGDKINQFTGMIEGLIWSPRGSDSNDRHDDWAFEEGPHSDFSGPTCGSTACVAMVRNSQLVVANAGDSRCVISRNGQAYNLSRDHKPELEAERERILKAGGYIQMGRVNGTINLSRAIGDMEFKQNKFLSPDKQMLTANPDVNTVELCDDDDFLVLACDGIWDCMSSQQLVDFIHEHLKTESSLSAVCEKVLDRCLAPSTLGGEGCDNMTMILVQFKKPIDHGKNASAGEKLAVEDKDASAGEQSATADKSASSSEQSALKDKNSSAGGQSPGDIEQSANEEKNS	398	4.94	43329.3	Nuclear
Horvu_GOLDEN_Un01G024100.1	MKMFSCFGIRTRPAQPALAKDQSVVGINNVPAAGDGCHLRSPVGKEAEGSGALVRAAWRGAYGAAGKSREHGVAMQDTVSMRPSFCTWVDGSRMHFFAVFDGHGGPVVSALLRDHMHAILAEELTGAAAAHRKKQHQDEGAEVCAWKGALRQSFARADELAASAVPRGTIMGSTAVVALVVGGRILVANCGDSRAVLCRAGRAVPLSQDHKQPARPDEMAAGGVMHHNDGPTGSRALGMDNDK	243	9.02	25439.9	Nuclear
Horvu_GOLDEN_Un01G050300.1	MSCAVAPGSPVFSPSRLGLLTPLDQLHHHHHGASFLPSSPLRPFAPLRARIVHHDPSPCAAQPPPAAKPADPSSVAAAPAKAPVKRRRPAPLLVPAAVTVAPAVLEAAAASGVDEVAEQGDGFAAFCRRGKGRKRVEMEDRHVAAVALGGDRAQALFAVFDGHGGKRAAEFAADNMPRIVAEELERSTRGGGGAGRAAVEGAVRRAYLRTDEEFSSSSNSKNREQAGGGACCVTALLRDGGRQLVVSGAGDCRAVLSRAGRAEALTDDHRASRQDERDRIEALKGGLVLNCRGTWRVQGSLAVTRGIGDAHLKPWVVAEPETTTVDVGADCELLILASDGLWDKVGNQEAVDAASSFTSDLPAACRRLVDMAVSRGSSDDISVLVVQLQRRPLR	394	8.61	41275.7	Plasma membrane
Horvu_GOLDEN_Un01G183300.1	MIVTLMNFLRACWRPSSNRHARTGSDATGRQDGLLWYKDTGEHVNGDFSMAVVQANNLLEDQCQIESGPLSFLDSGPYGTFVGVYDGHGGPETACYINDNLFNHLKRFASEQNSMSADVLKKAYEATEDGFFSIVTKQWPVKPQIAAVGSCCLVGVICGGMLYVANVGDSRAVLGKHVKATGEVLAVQLSAEHNVSIESVRKELQSVHPEDRHVVVLKHNVWRVKGLIQVCRSIGDAYLKKQEFNREPLYAKFRLREPFNRPILSSEPSICVQPIQPHDEFLIFASDGLWEHLTNQEAVDIVQSSPRSGSARRLIKSALLEAAKKREMRYSDLKKIDRGVRRHFHDDITVIILYLDSSLVSRASTYRGPAVSLRGAGVSLRSSTLAPYGSQM	392	8.53	43535.6	Nuclear
Horvu_HOCKETT_1H01G030100.1	MGNRAARLATPCFASGGRSAVDAAGEDGGGGSVGVGQILSFDGYEAFDGATIHGVLLPSNQSTVGTASSSLSRSASSSCDSSSSFSFRTLQPGLFSGSLDYCASPSSSSSGPNSGVLSSAASRRGARTEEDIMADLYATRRRRRCQLELDEAASVSPLLDRLRRAVASALRVGRAAKKQPAVTTLATSTNGDGGAIRSNGVNGHAAEDKVQWARGKAGEDRVHVVVSEERGWMFVGIYDGFNGPDATDYLVANLYASVCRELPGDGHPPPEDAGHEQRRPPPSSCNGRDNADLRRRGRHGEVLDALARALRRTEEGYFAEAEARAAECPELAMMGSCVLVLLMKGADVYSMNVGDSRAVLAHRAEPDLTSVIMPPRHRHQHSADGHVTEEIRRQFDECD…	582	6.36	63251.8	Chloroplast
Horvu_HOCKETT_1H01G125700.1	MTKMELMPLMEGREEIEQTLSEIDRRTPDALRSAFRLGYRSHSSSSKYPDMDAFIASVLPPPVSKDEIPSARVDCFCDVNASRALKMDWASCYVPHNDHDAHFGVADPGVIGVADGVGAYSAKGVDAGAFSRSLMASAHQDALETAPRPICPYTLLQRAYEGAASSDVQGASTVVLVSLVGDTLRWANMGDSGFAVLRGGAIVHRSRPQLARFNCPLQLAAKGADSITQAEVGETPVRDGDIVVVATDGLFDNMFDAELERVVRMGTALSFSPKNMADIIAGIAYEMSWSKDKDSPFSVGYRNYTGTQRCGGKEDDITVVVAFIVSTPRVGVDKVEDDDAALNSDWMDQVKRSKVAYQLKNVPGPSLAAKSDSEHSGNRRNTLQRSNSGPISRARGRWY	399	5.48	43193.5	Chloroplast
Horvu_HOCKETT_1H01G302700.1	MSGGVEPETPPSSGGGGATGSPMARKPPRHQLTAIRHCASSARIAAASTDLGLDSGTLSLISPTEIRPSFLPVYRSGSYANIGPKTYMEDEHVCIDSLIEHLGMRTPAIPAPGAFYGVFDGHGGTDAVCFVRKNLLKFIIEDGHFPNSMEKAIRSAFLKADHAIADSHSLDRSSGTTALTALIFGRTLLVANAGDCRAVLGKRGRAVELSKDHKPSCKSEKLRIENLGGIVFDGYLNGQLSVARAIGDWHVKGSKGSISPLTPEPEFQEVRLTEEDEFLIIGCDGLWDVMTSQCAVSMVRKELMAHNDPERCSRELVQEALRRDTCDNLTAVVVCFSADPPPQIEIPRFRVRRSISMEGLHMLKGALDSNA	371	6.32	39994.6	Chloroplast
Horvu_HOCKETT_1H01G306800.1	MLSSAMDYLRSCWGPTSSPDGRPRKGVDVAGRQDGLLWYKDAGQLVAGEFSMAVVQANNLLEDHSQVESGSLSTTDPDLQGSFVGVYDGHGGPETARYINDHMFNHLKGYASEQKCMSVDVIRKAFRATEEGFLSLVSNQWSMRPQLAAVGSCCLVGVICAGTLYVANVGDSRAILGRLVKGTGEVVAMQLSAEHNASFEEVRREMQAMHPDDPHIVVLKHNVWRVKGIIQITRSIGDVYLKRPEFNREPLHSKFRLPETFRRPLLSSEPAITVHQIQLTDQFIIFASDGLWEHLSNQKAVELVHSSPRNGIARKLVKAAMQEAAKKREMRYSDLKKIDRGVRRHFHDDITVVVVFFDSNAIAMDAWSRPTVSLRGGGVALPANSLAPFSGS	392	8.23	43327.4	Chloroplast
Horvu_HOCKETT_1H01G344500.1	MRQISSMLQGLARSMSLGKERKEAEEGHGTVLRSSGTLWGEGSETFAAVCSRRGEKGTNQDTSIVWEGYGCQDDTIFCGVFDGHGQWGHYVAKAVRESLPQSLLCRWQEAVALTSLIDGEKKLSDCQFDLLKQSYLAAAAAVDEELRRNRRLDAVNSGCTALSIVKQGELMVIANVGDSRAVLATTSDDGDVTAVQLTVDFKPDLPQEKARIMQCKGRVHCLGDEPGVHRVWLPDREAPGLAMSRAFGDYCVKDCGVISAPEVTQRRVTARDQFVILATDGVWDVLSNEEAVRIVAATPDREKAAKRLVECAVRGWRRKRRGIAVDDCSAVCLFFHSPAS	340	6.13	37221.2	Chloroplast
Horvu_HOCKETT_1H01G344700.1	MRQLSSLLQGLARSMALGKERKEEEQGTVLRTSGTLWGEGSETFAAVWSRRGEKGTNQDCSVVWEGFGCQEDTIFCGIFDGHGQWGHYVSKAVRDSLPPSLLCRWQEAVALTSLIDGEKKLGDCQFDLWKQSYLAAAAAVDEELRRSRRLDAVNSGSTALSIVKKGDTMVIANVGDSRAVLGTMSDDGSIAAVQLTIDFKPNLPQEKARIVQCKGRVYCHDDEPGMHRVWLPDREAPGLAMSRAFGDYCVKDYGVISAPEVTQRRINARDQFVILATDGVWDVISNEEAVQIVAGTPDREKAAKRLVQCAVRAWRRKRRGYAVDDCSAICLFFHSPPS	338	6.55	37333.3	Chloroplast
Horvu_HOCKETT_1H01G481900.1	MAAAAAICGEDEPAPRDPAAAAECAAAGGGVERLDLGDGRAALVAGGKRSVYLMECEPVWGCVATPGRGGEMEDACAAVPRFADVPVRLLARRQDLDGLGLDADALRLPSHLFAVFDGHGGSEVSNYCRERLHVVLSKELRRPPKDLGEMSDVDMKEHWDDLFTKCFQTVDDEVSGLASRLVDGEPRLEPIAAENVGSTAVAVVVCSSHVVVANCGDSRIVLSRGKEPVALSIDQKPDRKDERARIEAAGGKVIQWNGHRVSGILAMSRSIGDRYLKPYIIPKPEVTVVPRAKDDDCLILASDGLWDVVSNEEACKVARRQIQQWHKNNSVTTSSSDGGDGSTDPAAQAAADYLVRLALKKGSQDNITVIVVDLKPRRKSKNNS	384	5.43	41109.5	Chloroplast
Horvu_HOCKETT_1H01G498700.1	MAELPLAGGLLDLRPGKLTPKPPPLPMPCRRSPPRPQVAAAVASPCRAVPELHSTTELADGSVVFHFAFPPVKDPAEPTASGPGPGHADASASRPELRVDEPNPHAAADAAEISLASPEAPQQAVSSASAGVEAEAGLVSGRAAPPADCQLETDGNGLELGALEESETVEAGTAAPAGLEEVDADAGAAITLDFDTAVGADSRGDDQGATESGATIPPPAGEVHNNVDCEKNTSEVKSSDRTVPVASSALLLTSGAAILPHPSKVATGGEDAYFIEHNGWFGVADGVGQWSFEGINAGLYARELMDGCKKVIAESGGGCELAPAQVLSKAAAEARSPGSSTVLVAHFDGQLLHASNIGDSGFLVIRNGEVHAKTKPMVYGFNFPHQIEKGVDPLTLVEN…	496	4.55	50752.4	Cytosol
Horvu_HOCKETT_1H01G545700.1	MRQAVGAGEEGLPRKVVLAAGDAGEEGLPRKMVLAAGDADGAARRRRRLELRRHGRKVASGEDEPARKATDGSESESSADVGWLPACLSHGAVSVIGRRREMEDAVAVERTFLAPPCGGGDEGSGGEEDFFAVYDGHGGARVAEACRERMHVVLAEEVARLRCRPGARGWKEALEASFARVDGEVVGSAAAGADADADEESRSRTVGSTAVVAVVGRRRIVVANCGDSRAVLSRGGVAVPLSTDHKPDRPDELQRVEAAGGRVINWNGSRVLGVLSTSRSIGDYYLKPYVSAEPEVTAVERTDKDEFLVLASDGLWDVVSNEAACRVARSCLTGRAAAAFPESVSGRTAADAAALLAELAISRGSKDNISVVVVELKRLKSRVGRRRAVGSEVQL	395	6.32	41587.6	Nuclear
Horvu_HOCKETT_1H01G572700.1	MDALGAALPRLALADADPGPDDACGSPCSVASDCSSVASADFEGLFSPSGADAGPPSLLSDDLPAAAAEAATVPCRSVFALDSPPLWGLQSVCGRRPEMEDAAAVVPRFHRVPLWMVAGDGAAVDDLDRTSFRLPAHFFAVYDGHGGAEVADYCRDKLHTALVQELRAAEGRVGGCDDLSSLDSKKQWEKAFVDCFCRVDAEVEAPDTAGSTAVAAVVCSSHIIVSNCGDSRAVLCRGKAPLPLSLDHKPNREDEYARIEALGGKVIQWNGYRVLGVLAMSRSIGDRYLKPYIIPVPEVTVVARAREDECLILASDGLWDVLSNEEVCDAARKRILLWHKKNAAAAASSSSSRGGDGASPDPAAQAAAEYLSKLALHKGSKDNITVLVVDLKAHRKLRS…	406	5.21	42946.4	Chloroplast
Horvu_HOCKETT_2H01G001900.1	MVMASAGVNNLPEGPIDSDECRLRRRRLEPRRYVHAASASSSSSAPAPAPAPEEGEAVQPSSSASSEGSGSGSGSEERLQLPQVQVQVQGEASGAAPQLLPPSKANSNSKVQVQWPVAFGSVALAGRLREMEDTVSVRPSLCAWADGSPMHFFAVFDGHGGPHAAALCREQMHTILAEELAGAAAAFNDDDDDDDDRQSEIVAWRGALWRSFARADGLAGLACACGRGSVPSCSCPLSGAHKGAIVGSTAVVALLVRDRLIVANCGDSRAVLSRAGVAVPLSHDHKPDRPDEMARIKAAGGKVIFINGARVRGILAMSRALGHKVLKPEVICEPEISITERSEDDDCLILASDGLWDVISNKVACDVARQCLEDGSPTRAPAAGAPTAPAISQEEEPRC…	430	5.4	44893.5	Nuclear
Horvu_HOCKETT_2H01G074800.1	MSCAVAPGSPVFSPSRLGLLTPLDQLHHHHHGASFLPSSPLRPFAPLRARIVHHDPSPCAAQPPPAAKPADPSSVAAAPAKAPVKRRRPAPLLVPAAVTVAPAVLEAAAASGVDEVAEQGDGFAAFCRRGKGRKRVEMEDRHVAAVALGGDRAQALFAVFDGHGGKRAAEFAADNMPRIVAEELERSTRGGGGAGRAAVEGAVRRAYLRTDEEFSSSSNSKNREQAGGGACCVTALLRDGGRQLVVSGAGDCRAVLSRAGRAEALTDDHRASRQDERDRIEALKGGLVLNCRGTWRVQGSLAVTRGIGDAHLKPWVVAEPETTTVDVGADCELLILASDGLWDKVGNQEAVDAASSFTSDLPAACRRLVDMAVSRGSSDDISVLVVQLQRRPLR	394	8.61	41275.7	Chloroplast
Horvu_HOCKETT_2H01G082100.1	MAGAERERRKLPPALPLATLIGRELRAGGSERPALRYGHAGFAKRGEDYFLVKPDCLRVPGDPSTAFSVFAVFDGHNGVSAAVFSKEHLLEHVMSALPPDIGGREEWLQALPRALVAGFVKADIDFQRKGEVSGTTATLVVVDGFTVTVASVGDSRCILDTQGGELQLLTVDHRLEENVEERERVTASGGEVGRLNLFGGQEVGPLRCWPGGLCLSRSIGDMDVGEYIVPVPHVKQVKLSSVGGRLIMASDGIWDALSNEAAAQSCRGLPAELAAKLVVKQALKKCGLKDDTTCVVVDIIPSDHRLTSPQLSPKRNQNKLKSLLFRRRSHSSVGKFGGKSASIGSVEELFEEGSAMLEERLGRNLSLKAASPPSRCAICQVDQEPFEGLMEENGGSHCS…	433	7.51	46575.2	Chloroplast
Horvu_HOCKETT_2H01G139700.1	MGCAHGKCCLPRGDGGGQRRDGGGVPGGRGGSALGRAAVPGAGLVLEYATLTVDGLYPDSPGRESQDAHLVATRFAADPDLHLFAVFDGHGACGAACSGFARDALPRLLLLAAEDDGAGGSLLATDPAGAFRAAMIGVNEEMHAAAAVDDSMSGTTAVAALVAGATLHVANVGDSRAVAGVWRDGRVAAEDLSWDQTPFRADERARVKACGARVMSVEQVEGVRDPDAEGWLADEGDPPRVWARDGLYPGTAFTRSLGDLAAEGVGVIADPEVKTVEITPAHLFFVVASDGVFEFLSSQEVVDMVAMHQDPRDACAAIAAESYKLWLEHENRTDDITIIIVHIRDAQNSGPAGSDKENSSSTGAPIALHTVQSELPVFVPSELPVFVPSEASHLNGVAA…	469	4.9	48849.5	Cytosol
Horvu_HOCKETT_2H01G236900.1	MGNCAARGDTAVTAAGAGGEDGKRRRGRWKAPREDQLGTVPGRIFSNDGRSRTASVFTQQGRKGINQDAMLIWDGFGGEEDGVLCGVFDGHGPHGHLVARRVRDSLPLRLMSAARASPKTGLDMPATAWRKAFTRAYKAMDKDLRSHPSLDSFCSGSTAVTVLKLGSDLYMANIGDSRAVLGSRDAAAGGMAAVQLTVDLKPDVPSEAERIKKCRGRVFALQDEPEVPRVWLPFDDAPGLAMARAFGDFCLKDYGVISVPEFFHWPLTDKDQFVILASDGVWDVLSNQEAVDIVSSSPSRSKAARTLVEAANREWKTKYPTSRTDDCAVVCLYLDGKMDHERDSTASMDNISIEDDSVADPNEVQEQQEPALTRNFTVRTVPGSAQEKALAGADAKISG…	431	5.76	46616.3	Peroxisome
Horvu_HOCKETT_2H01G277800.1	MASAQAQRKVGNQDDGLHGAEQEAVRATGRGKSKASARKVTYGFHLVEGRMPHGMEDRHVAEFRRLDDGNEVGLFGVFDGHSGADVATYLRNHLFDNILGEPDFWEDPMKAIRRAYHRTDRKVLKKKKVTVDGQERPRRGGSTAVTVILLNGENLVVANVGDSRAVVCEAGRARQLSVDHEPLRERDAIESRGGFVTEMHGDVPRVDASLAMSRAFGDRRLKEHISSDPDVTIEDISDDTELVVVASDGLWKVMSNQEAVDEVRDTRDARKAAVKLVDSAVDRGSKDDIACVVVRIH	297	6.14	32756.7	Cytosol
Horvu_HOCKETT_2H01G285400.1	MAGKEIYHKMKDKVKDAFSSSGPETGKGKTKLSGRRVKHGYHLVKGKSNHPMEDYLVAEYRQVGEHDLGLFAIFDGHLGHTVPDFLRAHLFDNILSEPEFLSDTKNAIRKAYLLTDEKILEKAAELGRGGSTAVTAILISSNDSVKLVVANIGDSRAVISKNGKAEQLSVDHEPSMERQIIEEKGGFVSNLPGDVPRVDGQLAVARAFGDRSLKKHLSSEPHVAEEVIDESSDFLILASDGLWKVMTNQEAVDEIKDIRDAQAAAKHLTEQAVNRKSKDDISCVVVNFHC	290	6.12	31853	Cytosol
Horvu_HOCKETT_2H01G363000.1	MVAVAAGRRPVLSRRRSGCGAGQQQLQHPQAQQQRMLAVAVAARVAAAKPAATEAALYGGGGGDGCCVDFLVCLLRGLGVTPASTGPAQFKWAARPLRRKRHGGSSPRGTSAEGRRPELIRGAPGRFAGNGACASASLYTMQGKKGVNQDAMVVVENFGSKDGTIFCGVFDGHGPQGHLVSKMVRDLLPVKLSANIGRDEYKELSINNVTNGTAEGDTVKTVVEDTDAALEAVENGGYPEIFTALRTSFLRAFYVMDRDLKSHKNIDCLFSGSTAVTLIKQGQDLIIGNLGDSRAILATKDEGNHLVALQLTVDLKPSIPSEAARIRERKGRVFSLPNEPDVTRVWLPKYNSPGLAMARAFGDFCLKNYGVISVPDVSYHHITEKDEFIVLATDGVWDV…	528	8.81	56316.9	Chloroplast
Horvu_HOCKETT_2H01G396700.1	MVDDLFYEGNTDHSISSEDEETLVRSCSNLSVSFGYHCNSYQSFPLESDEHDTSPQMRFESNAMMKSRNGSFTCLSGAAISANFTLANTNICKGLIGEEILPELDSPNSFRKIVSSPSMSRLDLLSTSQGSPASTESSIFEISKNLWRSSAPTTVSSNFLTGTEVKMAGGAAGEDRVQAVCSEKNGWLICGIYDGFNGRDAADFLAVTLYDNIVYYLYLLECRIKQQDGLYSSSEDSLNGVKSELTLAMEIAENEDVKLSESFRAGVLNCLTSAVEQAENDFLCMVEQDMDDRPDLVSVGSCVLVVLLQGTDLCILNLGDSRAVLASMPYAEMDTVKATQLTEIHSLENPLEYQKLLADHPNDSKVVMGNKVKGKLKVTRAFGVGYLKQKKFNDALMGI…	519	4.78	57083.4	Nuclear
Horvu_HOCKETT_2H01G428400.1	MAVEAAEARTPRRRHGSMALGDLLLREASAERADAAGGERPGVAAGQAARARKGEDYALLKQSCERHPGASFSAFAMFDGHNGAAAAVYAKERLLANVLGCVPAHLTRDEWLAALPRALVAGFVKTDKDFQTRAHSSGTTVTLVIIDGSVVTAASVGDSRCVLEAEGSIYYMSADHRFDASGEEVGRVTECGGEVGRLNIVGGAEIGPLRCWPGGLCLSRSIGDQDVGEFIIPVPFVKQIKLSSAGGRLIISSDGVWDALTAEMAFSCARGLAPEAAADQIVKEAVDSKGLRDDTTCIVIDIIPPEKPKSTIHSRKKARNGFSLLKNIFIRKKTSDTLSHADTERTSEPDLVEEVFEDGCPSLLRWLDSEYPIRNMFKLFVCAICQVELESGQGISIHE…	444	5.89	47550.8	Nuclear
Horvu_HOCKETT_2H01G431900.1	MARFCCFGAGCSELTGHASASSGKGKGCQGQVKVSYGFSLVRGKTNHPMEDFHVAELAEVKGNELGLFAIYDGHLGDTVPAYLQKNLFPNILNEEEFWTHPDRAITKAYEKTDQAILSHTPDLGQGGSTAVTAILINGRKLWVANVGDSRAVLLKGGEAIQMSIDHDPNAERGAIENRGGFVSNMPGDVPRVCGQLAVSRAFGDRNLKSLLKSEPDVKVEDIDHTAELVVLASDGVWKVMNNREAVDVVKKYKDPQTAAKQLIAEAVKRDSKDDISCVVVRFKM	284	6.25	30770	Cytosol
Horvu_HOCKETT_2H01G555700.1	MVGRMERQTVSTSSASCSPSAASSSSSSSCGGRKRPDILNMIRSAACLNSSSTDTGKGRSKQSSTKVTHGFHLVEGKSGHDMEDYHVAEYKCDKNHELGLFAIFDGHLGDRVPSYLRANLFSNILKEPLFWTDPQEAIKNAYGSTNKYILENAKQLGPGGSTAVTAIVVDGKDMWIANVGDSRAVLCERGAANQITVDHEPHISNERQRIEQQGGFVTTFPGDVPRVNGQLAVARAFGDHSLKTHLSSEPDIRHVPINSSIEFVILASDGLWKVMKNQEAVDLVKSTKDPQAAAKRLTTEALARKSKDDISCIVIRFRC	319	8.41	34689	Chloroplast
Horvu_HOCKETT_2H01G586200.1	MWPWLEKIASACWDRVRRFAPTRRDEDGGSGSGSGADADDLLLWSRDLGRHAAGDFSFAVVQANEVLEDHSQVETGAAATFVGVYDGHGGAEASRFISNHLSAHLVRLAQESGTVSENVVRSAFSATEEGFLSLVRRTHLIKPSISAIGSCCLVGVIWRKTLYLANLGDSRAVVGCLVGSNKIVAEQLTRDHNASVEEVRQELRSLHPDDSQIVVLKNGVWRIKGIIQVSRSIGDAYLKKQEFALDPSITRFHLSEPLRRPVLTSEPSISTRPICPQDSFVIFASDGLWEHLTNQQAVEIVHNNPREGIARRLIKAALKEAARKREMRYNDITKLEKGVRRFFHDDITVVVVFIDHGLLQEGNASAPELSVRGFVESGGSSSFSGLNSIS	390	6.51	42833.3	Nuclear
Horvu_HOCKETT_2H01G630500.1	MGYLSTVIGHPTDGSPVSGGGLSQNSKFSYGYASSLGKRASMEDFYETRIESVDGQLIGLFGVFDGHGGAKVAEYVKHNLFSHLLRHPKFMSDTKVAIDDSYKSTDSEFLESDSTQNQCGSTASTAVLVGDRLFVANVGDSRAIICRAGNAVPVSKDHKPDQTDERQRIEEAGGFVMWAGTWRVGGVLAVSRAFGDKLLKQYVVVDPEIREEIVDESLEFLILASDGLWDVVSNEEAVDMTRSIQDPEEAAKRLLQEAYKRESSDNITCVVVRFFHGQGSSGPA	284	4.93	30914.4	Nuclear
Horvu_HOCKETT_3H01G103300.1	MAASTASRLSPPRLHAAPNHPLRRSRFSPLRAAKLEAVLSIGTHVIPHPRKVETGGEDAFFVGGDGGGVFAIADGVSGWAEKNVNPALFSRELMANSSTFIKDEEVSQDPQILLMKAHAATSSIGSATVIVAMLEKTGTLKIASVGDCGLKVIRKGQVMFSTCPQEHYFDCPYQLSSEAIGQTSQDALVCTVNLMEGDMIVSGSDGFFDNIFDQEILAVINESPGTDEAAKALAELARKHSVDVTFDSPYSMEARSRGFDVPWWKKLLGAKLVGGKMDDITVIVAQVKTVVIPDDEGSGIELEKVGGEQLAAAGVASAEQSE	322	5.02	34176.8	Chloroplast
Horvu_HOCKETT_3H01G237300.1	MEGREEIQQTLSEIDKRTPDTVRSAFRLGYRSPSSSSKYPDMDAFIASVLRPPVSLDELQSAWDDCFLDVDPSRALKMDSASCYVPHSDHDVHFGVADPGVISVADGVAAYSAKVVDAGAFSRRLMASAHQDALETAPRPICPYTLLQRAYEGATSSDVQGASTAVLVSLVRDTLRWANVGDSGFVVLRGGAIVHRSRPQLAHFNCPLQLAAKGAESITQAEVGETLVRDGDIIVVATDGLFDNMWNSSVSCGWAPRWASRPRTWQISLPAWPTRCRGAKTRTRPLALVTGITRGLNAAAERRMTSPSSSASSSPPRGRAWTRLKMMMHL	330	8.56	35842.6	Nuclear
Horvu_HOCKETT_3H01G259100.1	MSSSSAAEQHRHHAVGGGELVPLGALIKEESRTERQAVTRSRICAREDGGVGGEVGEVETRRPLLRYGCAAQSKKGEDFFLLRTDCARPSTSSSSSTTSHPPTFAVFAVLDGHNGDAAAIYTRDNLLNHVLSAMPRGLSREEWLHSLPRGLVAGFVKTDKEFQTKGQTSGTTATFVIIDGWTITVASVGDSRCILDAQGGAVSLLTVDHRLEENVEERERVTASGGEVGRLSVVGGAEIGPLRCWPGGLCLSRSIGDIDVGEFIVPVPYVKQVKLSNTGGRLIIASDGIWDALSSDTAAKCCRGLPAELAAKQVVKEALKTRGLKDDTTCVVVDIIPSDQTIRPLSPPKKMNKLKSLIFRKKTKDQPNKLTKQLSSAGMVEEIFEEGSAILSERLGNDS…	466	7.52	49810.5	Nuclear
Horvu_HOCKETT_3H01G267500.1	MGLVEVPPEETNRCVRGCCRSDAIPLHLPAASFSLLSPIARGSESTVYEARLGGERAAAKKPVLSTSDDLDKFHYQLQLLCELDHPGLAKLIAAHARPPNYLMFFEFFEPPNLADKIHVEEWSPSIQQVVMIASYLAKTLQYLQIFGIVHRDIKPANILLDKDLLPHLADFGLAMYQKDIKSVSAVNWKSSGKPTGGFYKKNMVGTLIYMAPEILRKGLHTEKSDVYSFAISINELLTGVVPYTDLRAEAQAHTVLEMTYTEQQLTSAVVSQGLRPALALLESGSPPSLLSLIQRSWDSDPERRPSFGDIIEELNVIQKHLVTYSCPLSSGSMDMSQNSKAEAHHYQEALNWFKQGELLTKKANKLDYAVNPWSGSFDQSSLSVYHPTLSWGSFATCGR…	657	5.98	72703.1	Cytosol
Horvu_HOCKETT_3H01G274600.1	MALLSPRVPRLPLAAHCAGAGAGILRCCGRLAASAARCQVTASGSVAAGSSSSSELEAIRWGSAKLQGAREEMEDEVVLRPESLLHGFSFAAVLDGHAGFSTVQFLRDELFKECAAALDGGAVLNTKNLEAITDSIRRAFATVDANLSTWLQQMDKEDDSGATATALFLRNDVLVVSHIGDSCLQVISRGGRPQSLTNFHRPYGNNKTSLEEVKRIRAAGGWIHDGRICGDISVSRAFGDIRFKTRKNEMLVKGVKEGRWTEKFVSRIKFNGDLIISSPDVSLVELGPDAEFVLVATDGLWDYIKSTEAVAFVRDQLRQHGDVQRACEALGEKALDRRSQDNISIVIADLGRTNWQELAVPRPNVLLELSQAIATVGAVSVGIWISWLLTLQ	392	6.21	42426.3	Chloroplast
Horvu_HOCKETT_3H01G282500.1	MEDVAVAALAAAPTPVFSPATAGLTLIAAAAAEPIAAVVAGAMEGVPVTFSVPPVRTTTDDGLPTGGEGGEASAAGSPCSVTSDCSSVASADFEGVGLGFFAAGVEGGAVVFEDSAASAATVEAEARVAAGGRSVFAVECVPLWGFTSICGRRPEMEDAVVAVPRFFGLPLWMLTGNNMVDGLDPISFRLPSHFFGVYDGHGGAQVADYCRDRLHAALVEELSRIEGSVSGANLGAVEFKKQWEKAFVDCFSRVDDEVAGKVSRGGGGNVGTSSVTATAMADPVAPETVGSTAVVAVICSSHIIVSNCGDSRAVLCRGKQPVPLSVDHKPNREDEYARIEAEGGKVIQWNGYRVFGVLAMSRSIGDRYLKPWIIPVPEVTIVPRAKDDECLILASDGLW…	477	4.99	49638.3	Mitochondrion
Horvu_HOCKETT_3H01G303000.1	MVPDGGAKDQEASTSSSPPAAAIARAARPPRPVSFKTKRIVVWNPLKHRRFRVGGTRTMVEASSSAQAVRGAREVGEATTAAAVMGPPKEDGKGHRCGGWKSEDGSLHCGYSSLRGRRASMEDFYDMRSSKMDAKKINLFGVFDGHGGSCAAEYLKEHLFENLLKHSAFITDTKTAISESYTRTDTDFLDAETNIHREDGSTASTAILIDNHLYVANVGDSRAVISKAGKAIALSDDHKPDRSDERERIENAGGVVTFSGTWRVGGVLAMSRAFGDRLLKRFVVAEPEIQEQEIDDELEYLILASDGLWDVVSNEHAVAFVKGEVCPEAAARKLTEIAFARGSTDNITCIVIEFHRANMVNK	362	6.29	39389.2	Nuclear
Horvu_HOCKETT_3H01G327000.1	MSSETSKRDHARELLAADRKLMTVARTARRRRLEVRRLGRTASAAAEDEGAKRVRPAPDSSSDSSDSAKVAPEPPLAASRCSACVSHGAVSVIGRRREMEDAVAVAAPFLADTAAVEGSGDVEHGAGEEGFFAVYDGHGGSRVAEACRSRMHLVLAEEVRLRRPRPEGGGQGRAVDNEADGARWKEAMTACFARVDGEVGVDDGTDTGEQTVGSTAVVAVVGPRRIVVANCGDSRAVLSRGGVPVPLSSDHKPDRPDEMERVEAAGGKVINWNGYRILGVLATSRSIGDYYLKPYVIAEPEVTVMDRTDKDEFLILASDGLWDVVSNDVACKIARNCLSGRAASKYPESVSGSTAADAAALLVELAMARGSKDNISVVVVELRRLKSRAAAVIKDNRS	398	6.37	42207.4	Chloroplast
Horvu_HOCKETT_3H01G376900.1	MAAAVFAGDGAAARGGCSAECAGGIERPPDLGSRAGDGCGKRSVYLMECVPLWGCAAARGRAAEMEDACAAVPRFAALPARMLASSRELDGIGGDFDAAELRLPAHLFGVYDGHGGSEVANYCRDKVHVVLREVLRDGRGLEELGEVGEVDVKESWEKVFGDCFQKVDDEVSGKAIRFSNGVTELRPEPIAADNVGSTAVVAIVCSSHVITANCGDSRVVLCRGKEPIALSVDHKPDRKDERARIEAAGGKVIDWNGYRVSGILAMSRSIGDRYLKPFLIPKPEVSVVPRAKDDDCLILASDGLWDVMSNEDACKVARRQILLWYKNNNDGANSDGGSEPTMNPAAKAAADCLVRLALMKGSGDNISVIVIDLKSRKKPKGKS	383	5.73	40673.3	Cytosol
Horvu_HOCKETT_3H01G498500.1	MAEICCQEAKSPPATAATVATVSASAAAAAAVASSVMDRRRRRLELKRFRLATDLEQSAAEYAGARKRPRIPRTVSGPCPDAASASENTERCPRYGFSSVCGRRREMEDAVSIRPGFLPGPGKSHFFGVFDGHGCSHVATTCQELMHEAVAEEHDKAEEPVWKEVMERSFARLDERAANWATTRSSEEPACRCEQKMPSRCDHVGSTAVVAVVNPTQIVVANAGDSRAVLSRAGVPVALSVDHKPDRPDELERIQAAGGRVIYWDGARVLGVLAMSRAIGDGYLKPFVTAEPEVTVTERSDADDCLILASDGLWDVVTNEMACDVARACFRSNGPPGPPQAQPGGEAKTSEGVSKAESDQACSDAAMLLAKLALARGSFDNVSVVVVDLRRGS	393	5.78	41926.2	Nuclear
Horvu_HOCKETT_3H01G685200.1	MVGQTMMRIVRPCFKPSLPDGAQVVSAGGGTREGLLWYRDAGRHACGDFSMAVVQANQLLEDASQLEAGPLVAADGPCGTFVGVYDGHGGPETARFVADNLFHHLKKFATERQTVSSDVIRRSYAATEEGFLNLVRKQWLIKPQIASVGTCCLVGIINEGVLYIANTGDSRAVLGRLERGAKDIKAVQLSSEHNASFEAVRDELRQLHPDDPRIVVLKHNVWRVKGIIQVSRTIGDAYLKSSEFNREPLLARFRIPGPFHKPILCPEPSIEEHRLCAEDQFVIFASDGLWEHLSNQEAVDIVHCSPRNGIARRLVKAALREAAKKREMRYSDLKKIDRGVRRHFHDDITVVVLFMEPALISRRLYGGPLLSLRGGGSMPTFAQKY	385	8.97	42743.1	Chloroplast
Horvu_HOCKETT_4H01G087800.1	MLLYTVQFLCSVVASFARLVRALRKAMASVLCSPPVPVPAATTTSPASAPLSMRRKVHPPALGVAVGDAHALRDQREACREQLLIAPAVDAFAACNGGGGAAQQVGSAKKAAWGARKRPSMLLIPVAPQAVEVAAGWGAVVAEKEAEVEVEGQGFSLASRRGARHAMEDAYGVITHKDSQLAFYGVYDGHGGRAAVDFVSDHLGKNVVAAVLATTTTEAEPPSTDAVMAAIRAAYLATDSELVKQGLRGGSCAATALVKDGDVYVANLGDCRAVMCCDGVATAVTSDHTAARDDERSRIENSGGYVSCGSNGVWRVQDCLAVSRAFGDADLKRWVISEPEIRRVHLTAGSEFLVLASDGLWNKVSNQEAVDAVSRSSATGCCKELVDMARCRGSRDDIT…	410	6.71	43032	Chloroplast
Horvu_HOCKETT_4H01G228200.1	MGSCLPADQRPMEVTALPGKVGGGRRRGEEAPGRIAGIGTGNVACLFTRQGKKGTNQDAMVAWENFNGRSDTVFCGVFDGHGPHGHLVARKVRDTLPLKLCDLIYDDYGASPISNSDGSVLEESLSPYPDAGDKSPTFTAQKEEHLEFFDSMKESFRKAFRVMDKELKLHRNIDSICSGTTAVTLIKQGQDLFVGNLGDSRAVLGTRDQNGHLVAHQLTVDLKPDHPREARRIKRCNGRVFAHQDEPDVARLWLPNCNSPGLAMARAFGDFCLKDFGLISVPEVTYRRIMEKDQFIVLATDGVWDVLSNQEVVEVVASCSGRSGAARAVVDLANQTWKFKYPTSKTDDCAVICLFLSKDAAAGGLSGLSVASKGIGSNPRMPTRLRTPQHFSKRVIPED…	438	6.8	47799.1	Cytosol
Horvu_HOCKETT_4H01G268200.1	MDGDATAKCSAGEENDRIKYAASSMRGFRYEMEDALTAVLDLDGCSSTSFFGVYDGHGGADVALYCSRQFHIELIKEPDYRKNLHTALEHVYFRIDEKLKRSDEWKREPAHSPGNSTLKKLLKAALCAVKDRYVPPQHEGTTACVALIRGNQIFVANVGDSRCVLSRNGQANDLSIDHKPDLQHERERIERAGGQVTRDGNPQRDISGRIVRVDVGIHRVGGILAISRAIGDFQFKRNKTLSPAQQIVTCCPDIHTVDITDDAEFLIIASDGIWEAKASQEAVDFVRQRLQSGETDLSVICERLLDSCLGRRMSDNMSVILVQFKASARIRSSPGANPTATAEARADEIKVNIELGGQSSNTNANEEGGQSSNPNANEDDDGSVNGCVGCFSRMDLFDA…	402	5.26	44040.1	Chloroplast
Horvu_HOCKETT_4H01G273400.1	MEGASNEEMLPPALPLATLIGRELRGGGSERPLVRYGHSGFAKRGEDYFLVKPDCLRIPGDPSSSFSVFAVFDGHNGVSAAVFSKEHLLDDVMNAVPQGISREDWLQVLPRALVAGFVKTDIDFQRKGEMSGTTATLVVIDGFTVTVASVGDSRCILDTQGGVVSLLTVDHRLEENAEERERVTASGGEVSRLNLCGGQQVGPLRCWPGGLCLSRSIGDTDVGEFIVPIPHVKQVKLSSAGGRLIIASDGIWDAVSSEIAAQACRGLPAELAAKLVVKQALKTTGLKDDTTCVVVDIIPSDHCSTPPPSSPKQNQNKLRSLLFGRRSHSSVGKLGNKQKSASFGFVEELFEEGSAMLEERLGRNSLSKAILPPFRCAICQVDQVPFEDLITDNGGGYCS…	433	6.22	46162.6	Chloroplast
Horvu_HOCKETT_4H01G283900.1	MSCSVAIPSSPVFSPSRRPLSCKAASASPESVSVSVSSPAPSTAGSPLRPFGLLRAQIRDEASPSPKTSSAAPSGSVLKRRRPAPLMVPVDGAAAAAAAAAAVAAVESDPSNEVEEEGDEFAAYCRRGRGRRRVEMEDRHVAKLALGGDPQVALFAVFDGHGGKNAAEFAAQNMPKFMAEEVRKVDAGHSDEIEGAVKKCYLKTDDEFLKREESGGACCVTALIQKGGLTVSNTGDCRAVLSRAGTAEALTSDHRASREDERERIENLGGFVVNNRGTWRVQGSLAVSRGIGDAHLKQWVVADPDTRTLLVDPQCEFLVLASDGLWDKVDNQEAIDIARPLCIGNDKASSMAACRRLVETAGSRGSTDDISVLIIQLHKFSGSS	384	5.97	40515.5	Chloroplast
Horvu_HOCKETT_4H01G307900.1	MSEICCDVPAGAGAEGKGSDCQDGSRAARRRRMEIRRHRLVAERGAEETSRKRRKLEEEPSSTDEEEIEPAKYGVTSVCGRRRDMEDSVSLRPEFLPGHHFFGVFDGHGCSHVATSCGERMHEIVADEARSSGSDDAERWTGVMERSFARMDAEAVGSRSRASGAEAAPNCRCELQLPKCDHVGSTAVVAVVGPRHLIVANCGDSRAVICRGGAAIPLSSDHKPDRPDELERIQAAGGRVIFWDGARVFGVLAMSRAIGDSYLKPFVIPDPEVRVLERKDGEDEFLILASDGLWDVVSNEVACHVVRSCVRSKAKRRGGRSSPTSNLSPRQSSGSGSSSGDEAQNESGGCAAGAGSESDDEEVDEACAEAAILLTKLAIARQSPDNVSVVVVNLRRRPRF	400	5.71	43060	Nuclear
Horvu_HOCKETT_4H01G369200.1	MRGSRWCCCCFGRGGGGAGRSGSVADDGLVWDVGLKAHASGEYSVAVAQANEALEDQAQVLVSPASTLVGVYDGHGGPDAARFVNARLFSLIQELASQSGGLSAQVIKRAFGATEEEFMGMVEKSWPSQPRLMSVGSCCLVGAIEDGTLHVANLGDSRAVLGRLASTAGKKRRARAVVAERLSRDHNVADEEVRREVAEAHPDDPHIVMSSHGVWRIKGIIQVSRSIGDAYLKRPDLCSPAVMQSLCPFPLRRPVMSAVPSVTSRRLRPGDQFIIFASDGLWEQLSDDAAVGIVSRSPRKGVAMRLVRAAQLEAARKKDMRYESIAAIEKGRRRRFHDDITVVVLFLDNRCEGTPQSTVGAGEIDGTRAPVDVFSLGPDDHGDDPTRPVLR	391	8.08	42049.7	Chloroplast
Horvu_HOCKETT_4H01G385900.1	MAEVPGAAGALGSRPREVVDSPERAPAPPRELPSATDAVKEAPGGWEVSGAADADKAAGLCSGAELGSAEPGASDARLEAPVARIHQQKLGCGSTGSDEAAAISHIPLPVEPSPSEASSNSDTNATTGTIGGSSSPVEAPQAEAAVASSELGVESRGDFDGQNGLIQGESESRAGGVLRGEGAGTEPEAPEASTPQAKEGVDRMETSLDDSEASDGSTTQEDSDTDVETESSSSSAGEQDTGYRVHVPLMEQVIREVSGENNASEAKSSDRMDSVAVSTLVLASGAAMLPHPSKVHTGGEDAYFIACDGWFGVADGVGQWSFEGINAGLYARELMDSSKKIAMENQGPPGMRTEEVLAKAAVEARSPGSSTVLVAHFDGQVLHVSNIGDSGLLVIRNGQ…	526	4.37	54122.1	Cytosol
Horvu_HOCKETT_4H01G444900.1	MAAVMDYFRSCWGARSRSGRRGKKGSDAAGRQDGLLWYKDAGQAATGEFSMAVVQANNLLEDQSQVESGSLSMADPGPQGTFVGVYDGHGGPETSRFINDNMFHHLRRFATEHKCMSADVIRKAFQATEDGFLSVVSKEWSVKPQIAAVGSCCLVGVICSGTLYIANAGDSRAVLGRLVKATGQVVAMQLSAEHNACYEEVRQELQSSHPHDPQIVVLKHNVWRVKGLIQISRSIGDVYLKRPEYNRTPLHSKFRLRETFKKPILSSEPAIAVHQIQPSDQFVIFASDGLWEHLSNQEAVDLVQTNPRNGIARKLVKAAMQEAAKKREMRYSDLKKIERGVRRHFHDDITVVVVFLDASAVSRAGWSKSPSVSVRGGGVSVPANSLAPFSAPTMVSSTY	399	9.3	43787.8	Chloroplast
Horvu_HOCKETT_5H01G097800.1	MLRWLARPAERCLGRGGCGCGSGAGGGGDGLLWHAELRPHASGEYSFAVAQANESLEDQGQVATSPASTFVGVYDGHGGPEASRFLSSRLFPNLHKFATEQGGVSTDAIKKAFHATEEEFLHLVKGTWLKRPKIASVGSCCLVGAIANNKLYVANLGDSRAVLGHRGANGRGVVAERLSNDHNVSDEAVRKEVSQQHPDDSHIVVYSRGVWRIKGIIQVSRSFGDVYLKKPEFARDPIFQQYVCPVPLKRAVITAEPSIKVRQIGQQDLFVIFASDGLWEQLTDKAAVEIVFRNPRAGIARRLVRAAISEAARKREMRYADMQHIERGIKRHFHDDITVVVLYLDSHKHVVQTKFGNLDSFKFTNAPVDIFSSSGGTVEPTVL	383	9.06	41965.7	Cytosol
Horvu_HOCKETT_5H01G105700.1	MVAGPEVMHQVVPMLEASFRRFPVKGVDEVVVGVGVSTPPPVDSPSQVDLQVPDLVKTPLETLQFVPKIRSGSFADIGPRRYMEDEHIRIDNLSGHLGSLLLCPSPNAFYGVFDGHGGSDAAAYMKRHAMKLFFEDSEFPEGLQEDEYFSESVANSIRKAFLSADLALADDSVISRSSGTTALTALIFGRQLLVANAGDCRAVLCRKGMAMEMSCDHRPTYEAERQRVTECGGYIEDGYLNGVLSVTRALGDWDMKMPQGSASPLIAEPEFQQTILTEDDEFLIIGCDGIWDVMTSQQAVTLVRKGLRRHDDPERCARELAMEAKRLQTFDNLTVIVICFASELGGCLPPSEQASSRRIRSCKSLSAEALCNLRRLLESDQ	381	4.91	41886.7	Cytoskeleton
Horvu_HOCKETT_5H01G278600.1	MTHQKREASSSNEDWESKRPKGAATSTEKDCHVETASSQEANGEKRDTSQKGSNLPLDPCISDEKSTTISKVPSQQEMILTSIEADAAEDKGCRHTMEDAWVVLPDASMGSPGNLRCAHFAIYDGHGGRLAAEYAQKHLHPHVIAAGLPRELINGKVAKKAIIEGFRRTDESLLQESAEGNWQDGATAVCVWVLGQTVIVANAGDAKAVLARSTSTDGEGAVADIKNPLKAIVLTREHKAIFPQERSRIQKAGGSVGPNGRLQGRIEVSRALGDRHFKKVGLIATPDVHSFELTMKDHFIILGCDGLWGVFGPSDAVEFVQQQLKETSSATLAVRRLVKEAVRERRCKDNCTAVLIVFKH	360	6.9	39089.2	Nuclear
Horvu_HOCKETT_5H01G283300.1	MSMAQVCCDSASSAVVVGAEAEARARARAGRRRRAGDAAARWKVAAEVPQGADEAAATRKRRPAGGEVVAAKRHGFTSVAGRRREMEDAVSIREAFTVPAEEGKPGRDFYGVFDGHGCSHVADACRERMHELVAEELAGAARPESWTAAMVRSFARMDAEVTAGGGGDSASCRCEVNKCDHVGSTAVVAVVEEQRVLVANCGDSRAVLCRDGAPVVLSSDHKPDRPDELERIEAAGGRVIFWEGARVLGVLAMSRAIGDGYLKPFVTAVPEVTVTDRAAGDECLILASDGLWDVVSNETACQVARACLRRGRERWCAEAAAMLTKMALTKNSSDNISVVVVDLRPKNHL	349	6.42	37102	Peroxisome
Horvu_HOCKETT_5H01G365700.1	MAMAAETVPLGVLLRREVTSERMERPDVLCGEASRSRKGEDVTLLLADAGQRVAGDPSTSFSVFALFDGHHGSGAAIYAKNNLLNNVLRATPSGLTRDEWLAVLPRSLVAAFVKTDKDLQAAAESSGTTVTFVIIDEWVVTVASVGDSRCILESADGSLYHLSADHRFDSNRDEVERVTACGSKVGKLNVVGGPEVGPLRCWPGGLCLSRSIGDIDVGECIIPVPHVKQVKLSNAGGRIIIASDGVWDDLTFEMALECSRGYPSDIAANRIVNEATLPRGLRDDTTCIVVDILPPEKLAPSPPAKWQGKTVLNNMFRVDLKNNMFRRKNSDASFKIDREYAEPDVVEEIFEDGSAMLSRRLSTGYALRNMFEPSSCAICQFRLKSGQGISIHANPLQQE…	429	5.91	46804.3	Chloroplast
Horvu_HOCKETT_5H01G491600.1	MGTYLSTPKTDKQSADGEGARVRYGLASMQGWRTTMEDAHTAVPQLDECTSFFAVYDGHGGKAVAKFCAKHLHMQFLRNELSSSGDLASSARKAFLRMDEMMKGQRGWRELAELGEKGPKFAGMLESMIWSPKGGDADKIVDGWQMEEGPHSDFSGPTCGSTACVAIIRNDQLVVANAGDSRCVISRKGQAHDLSRDHKPELESEKERIQNAGGYIVAGRVNGSLNLTRAIGDMEMKENKLLPAEKQTVSAEPEVNTVTLSEDDEFIVLACDGIWDCMSSQQVVDFVREKLNTEESLSAVCEKVLDRCLAPESGGEGCDNMTMILVVLKKPTNSAATSSPEQSVVTPTNSAATSSPEQSAVTPTKSAATSSLEQSAVTNEEMRPSEPDAPMTPLSK	396	4.96	42709.9	Chloroplast
Horvu_HOCKETT_5H01G542000.1	MLRAVARCCGHWPPGAAAADGMLWQTELRPHAAGEFSMAAAQANLVMEDQAQVLASPAATLVGVYDGHGGPDASRFLRSALFPHVQRFAKEQGGVTAEAIRRAFGAAEEDFLHEVRQAWPKRPRMAAVGSCCLLGAIAGDTLYVANLGDSRAVLGRRVVGGGVAVAERLSTDHNVASEEVRMEVSSQNPDDGQIVVHTRGAWRIKGIIQVSRSIGDVYLKKPEYSLDPLFRQIGPVIALKRPALSAEPQIHVRKLKPTDQFIIFASDGLWEHLSDDAAVQIVFKNPRTGIANRLVRSALKEATKKREVSVHDLRTIERGVRRHFHDDISVVVVYLDRHRGRRQTKVVDSSSNCTSAPVDIYSSSSVQSAQPRQAYRDSG	379	9.33	41389	Chloroplast
Horvu_HOCKETT_5H01G611500.1	MLAGSGGGSSSSSHLSSPSSHRDLRGGRSFLFGNTWFMLSAYPARLLHTADRRAPAAAFVAAAIHRTPRVVRAHGGTGQGLLQRGIVMAACGYAFGRADLGAAAKRQLDKDSSVVAHASRVVAMGSAGSAARPDVSFRYRGVEYCKKVGVSLRCREQWGPARTFWTSAVGPGRQLSFSVDPWARDFSTSCAAPYSAGAAESQLTLDEALQEKQTDNSTVAADEKSPAPEKLKLVSGSCYLPHPAKEATGGEDGHFICIDEQAIGVADGVGGWADHGVDAGLYAKELMSKSISAIKDEPEGAIDPSRVLEKAFTGTKARGSSTACIITLKEQGLHAVNLGDSGFIVVRDGRTVLKSPSQQHDFNFTYQLESGGGSDLPSSADVFHYSVAPGDVIIAGTDG…	479	6.9	50204.1	Chloroplast
Horvu_HOCKETT_5H01G631500.1	MQSGAGTGDGVAVGRSSLLSWIINKRKQRLPQIAQDFSHLMARLDDARERCKSFQFAPETAIKPDHGQASTSRHTPELPLDLPVSAVSISNVHVNTAGCSLVGVEQPMKKLVNLLAFGDDNQKQLKVISISGSAGVGKTTVARTIYHRYGREFQCRAFVRVSRNPDMRRLLTSVLSQTKAPRTHSFSDAQDLIDSIIKHLQGKSYFIVVDDLWASSEWDIISRAFPYGDRCSRILTTTQVEDVALACSGYETEYIFEMRPLNDGEARKLFFNNVFGSESEDACPKEFEVVADRIIRKCSGLPLSIVSIASLLLPSKWNPAMWEKVESSLPSILRIDPTSQGMKDVLILIYNKLPIHLKTCLLYLGMYPEGCTITKDDLVKQWVAESLVSDTDYGCFDEL…	1266	7.72	141102	Chloroplast
Horvu_HOCKETT_5H01G632600.1	MGNSLACFCCAGGAVAAAKTRRRHVAPAALPSDPAYDEGLGHSFCYVRPDKLPPPHCYYPAAADDGDLLVPDAKAAAEEATTFRAISGAALSANVSTPLSTSALLLLPDDSTASSGFESSESFAAVPLQPVPRFPSGPISSAPFSGGFLSGPIERGFLSGPLDAALLSGPLPGAVSSGRMGGGGGGAVPAMRRSLSHGGRRIRDFTRALLARTDRFQGHPDLGSPDAAAAVAACGGDSNGLQWAQGKAGEDRVHVVVSEERGWVFVGIYDGFNGPDATDFLVSNLYAAVHRELRGLLWEQSQEDQPGSAPSTTAPDHQDQCTRRRRARRSRPPRSGSGSVDDNDQRQWRCEWERDCSSLKPPTQPPPPPRSNGENDHIAVLKALARALRKTEDAYLGIA…	640	5.57	68918.4	Chloroplast
Horvu_HOCKETT_5H01G652100.1	MLGALLRFLSACGGSWQTSPAPPHAAPASDPASDSSASASDGRDGLLWWRDLARCAAGDVSAALVQANHTLEDQCRLHSAPPLGTLLAVFDGHAGHAAARFACDHFLPNLLEAASGPGGVTADAIRDAFAATEAAFIAQVSSQWDTNPDLATVGSCCLVGVVHDRTLFVANLGDSRAVLGKKVGRSGQIVAEQLSTEHNANDEAIRQELMAQHPDDPQIVALKHGVWRVKGIIQVSRSLGDAYLKDAKYNTERIKPKFRVSEPFSRPIMSAEPTIVSHSIQPNDCFVIFASDGLWEHLTNQEAVEIVHNNQRAGSAKRLIKAALQEAARKREMRYSDLMRIDKKVRRHFHDDITVIVLFINHELLAKGNAQVPPLSIRSALDH	383	6.49	41433.9	Cytosol
Horvu_HOCKETT_6H01G114000.1	MSPAIALRRAAAWLLRGGAGAGAPRAASSATLPGLGGAPLSPARGLQGREAAGFLGIWGGPAAGGVSGGVSWWFRCAASSVPRPGLLVEQLLVGGGRSFATGAAPVEVSFSPAAREADVSQPEKSVGASDKTMLGDRSLKLVSGVCYLPHPDKEETGGEDAHFIWDEQAIGIADGVGGWASYGIDAGQYARDIMSNAVTAIEEEPKDSIDLTRVLEKAHSSTTVPGSSTACIIALTDQGLQAINLGDSGFIVIRDGCTLCRSPVQQHDFNFSYQLESGNSNDLPNAAQVFKVPVASGDVIVAGTDGLFDNLYNNDITAVVVHATRAGLEPQVAAQKIAALARQRAQDKNRQSPFSTAAQDAGFRYYGGKLDDITVVVSYVTAFGNS	386	5.11	39904.6	Chloroplast
Horvu_HOCKETT_6H01G126800.1	MHERSPGPSLAAAATRLRSASLVLLLLSLSLLAGPARCWWCREDDEGCSLMGFRGDDSPATGGGISEKGRFSYGFASCAGKRASMEDFYETRVDDVDGETVGLFGVFDGHGGARAAEYVKKHLFSNLIKHPKFMTDTKAAIAETFNHTDSEFLKADSSHTRDAGSTASTAILVGGRLVVANVGDSRAVVSKGGKAIAVSRDHKPDQTDERQRIEEAGGFVMWAGTWRVGGVLAVSRAFGDKLLKQYVVADPEIKEEVVDSSLEFLILASDGLWDVVTNDEAVAMVKPIEDPEQAAKGLLQEASRRGSADNITVVIVRFLDGTTTSAGDGPSEEVAKDQSEDVAKDQSS	348	4.98	37119.5	Chloroplast
Horvu_HOCKETT_6H01G172100.1	MHWNVVNKVHSYLNCGIHSTSQISFLAKMGVYLSTPKTDKLSEDGENDKLKFGLSSMQGWRASMEDAHSALLDLDNETAFFGVFDGHGGRVVAKFCAKYLHSQVLKSEAYSSGDLGTAVHKAFFRMDEMMRGQRGWRELSALGDKMNKFSGMIEGLIWSPRGSDSKNVEDDWALEEGPHSDFDGPTCGSTACVALVRNNQLVVANAGDSRCVISRAGQAYNLSRDHKPELVAERERILKAGGFIRMGRINGSLNLARAIGDMEFKQNKFLPPEKQIVTSNPDINVVELCNEDDFLVLACDGIWDCMSSQQLVDFIHEHIHTESTLSAVCERVLDRCLAPSTMGGDGCDNMTMILVQFKKPVSDKKNADAGEQSAKGKEES	380	5.58	41898.4	Chloroplast
Horvu_HOCKETT_6H01G232900.1	MGICASSEHLGQQGQDADESIVYVMDEEGGGGASSPRKVASLFSQKGKKGPNQDAVILCQGFGMEDGVFCGVFDGHGRCGHLVSKLVRDYLPFMVLSHRNALLLADAEANADDPVFSDASPSSSADSSGNSSPHPSQMLEEWTEACTNAFKAMDNELKLQANMDCAFSGTTAVCAIKQGKDLIIANLGDSRAVLATMSGACYLKAVQLTTDQKPGLPEEAERIKRCEGRVFALREEPGVMRVWLPGENLPGLAMARALGDSRLKHHGVISTPQVTGHRISEADLFIILATDGVWDVLSNEEVVSIVCATPRKQHASKAVAEAAVQRWKTKYPSSRVDDCSAVCLFLHDAAARKI	354	5.5	37863.9	Chloroplast
Horvu_HOCKETT_6H01G235700.1	MGCSPSKCCFCSHFKGCLQSHGCLDQTPESPRESRGKSSWRRAKTDASASDGSSDDLDGGDGFNQMNITRESNVGINRLSRVSSQFLPPEGSRKVRVPLGNYDLRYSYLSQRGYYPESLDKPNQDSFCIHTPFGTSPDDHFFGVFDGHGEYGAQCSQFVQRRLCENLLRDSRFHTDAVQALHSAFLATNSQLHADSLDDSMSGTTAITILVRGKTLYIANTGDSRALIAEKRGEDIIAVDLSIDQTPYRTDEVERVKECGARVLTLDQIEGLKNPYVQCWGNEESDDGDPPRLWVENGMYPGTAFTRSIGDSVAESIGVVANPEIFILELSASHPFFVIASDGVFEFLSSQTVVDMIAKYKDPRDACAAIVAESYRLWLQYETRTDDITIILVHINGLT…	1086	5.19	121108	Chloroplast
Horvu_HOCKETT_6H01G247400.1	MVEAAAGRRSGTSPRRPSGGGEQQQPLVAVALGTRVVMVTSAPPAGGGGEGGRAAADGRCLDDLLGCLLGVLRALGFPWAAPPQRQPRPVPPRVTIPSTADGRRLAAELMRIPGRIAGNGACAVASLYTMQGKKGVNQDAMIVWEKFCSRDDTIFCGVFDGHGPYGHLVAKRVRDLLPVKLGADMGTDGGRETPTSNMEGNTNEVCLPVNPERKETTTSEQDGEYPEIFTTFRTSFLRAFHIMDRDLKLHKNIDCFFSGTTAVAVLKQGHNLIIGNLGDSRAILGTRNEDGQLIAVQLTVDLKPNIPSEAQRIRQHRGRIFALPEEPEVARVWLPKYNSPGLAMARAFGDFCLKEYGLISMPEVSCHRVTEKDEFVVLATDGVWDVLSNIEVVSIISRS…	489	7.59	52494.7	Chloroplast
Horvu_HOCKETT_6H01G264100.1	MSTRSRSVQGNVGGGGSTAGGSAVPLAVLLRREVVSERTAAERPELQHGLFSQAKKGEDFVFLKPDCERLPGVPSSSFSAFGLFDGHNGNGAAIYTKENLLNNILGAVPADLNREDWLAALPRAMVAAFVKTDKDFQTVARSSGTTVTFVIIDGLVVTVASVGDSRCVLEAEGSIYQLSSDHRFDASKEEVDRVTEAGGDVGRLNVVGGAEIGPLRCWPGGLCLSRTIGDQDVGEFIVPVPLVKQVKLSTAGGRLIISSDGVWDALTAEQALNCSRGLPPEAAAEQIVKEAVHSKGLRDDTTCIVVDLVPEKGNPAMSAPKKQPGMGVFKNMFRKKTSSDSSSHADREYMDPDVVEEIFEDECALLSRRLDSEYPVRNMFKLFICAICQVELKPNQGIS…	447	5.42	48123.3	Chloroplast
Horvu_HOCKETT_6H01G270300.1	MVCIGRLRALVLRAAAGAGRRRWARVLCGRAVDVCVTPRARGHGWRGFRAVAGARTKMMLDSSDSDSGTPAGQLQLQRRAAAAGTQPQDGGYASAGWQREDGKLKCGYSSFRGKRATMEDFYDVKLTEIDGHTVSLFGVFDGHGGSRAAEYLKEHLFENLMKHPKFLTDTKLAISETYQKTDADFLESESSAFRDDGSTASTAVLVGDHLYVANVGDSRAVISKAGKARALSVDHKPNRTDERKRIENAGGVVIWAGTWRVGGVLAMSRAFGNRLLKPFVVAEPEIQEELVNGELESLVLASDGLWDAVENEEAVSLAKTEDVPESAARKLTEIAYSRGSADNITCIVVQFHHDKTAG	358	7.69	38786.7	Chloroplast
Horvu_HOCKETT_6H01G316700.1	MEALEPIHQTLSEIDKRIPDTLPADYGLEKRASRSSEDAIASVFPLYLEPPHRKRDDGSASQRDGEEPQALRMNWASCYVPRHDEDAHFGLHEAGVVGVADGVGGYRKHDVDASAFSRELMRSAFQQVLAIEPGTPVCPYTLLERACEETVASGADGGSTAVILSLAGTALRWAFIGDSAFAVFRDGKVVHRSQRQQKRFNCPFHLSATGKGDCVSKADVGQMAVRHGDVVVLGTDGLFDNMFDAELEVIVRMATALGVSPKNMANVVAGMAYEMSMSKIKDSPYSTDSRRLQGGQHLGGKPDDITVVVAFIVSLYS	317	5.48	34330.7	Nuclear
Horvu_HOCKETT_6H01G365300.1	MGSGASRLLTACACSRPAPASVDAEPCLDDALGHSFCYASAAAYSSSFRHGISGAALSANSSVPVPLYLSSAAAGAGSMPQNYSSAFHTSSSFSSAPLQLSNLSSGPLFLSGPIDRGAQLSGPLDAAVPFSGPLPTKPTKRTSSSSRGLSSRFRKPLFGSLRRSVSEKHQPALMVPLRQDDGVQWAHGRAGEDRVHVVVSEDQRWLFVGIYDGFNGPEAPDFLVANLYRFLLRELRGIFYEEADRDSKRLWQFLADGDDDDNELDFSGSGRFAMSLARLKERRFNMWAHAAAVGDDEISREWGPKKLEAAPAVRDHGAVLGALTRALASAEAAYLDMTDQSMGIHPELAVTGACLLVALVRDDDVYVMNLGDSRAVVAQRADDDHGCGLGAMRMDDIGV…	597	5.34	65133.3	Chloroplast
Horvu_HOCKETT_6H01G495800.1	MCVEGFEDAQIERPADFVMERVCENTVSIDFKQTTMVTVIGESWHNFVPTIRSGDWSDIGGRDYMEDAHVCIPNLAKNFGFNMVDDEVISFYGVFDGHGGKDAAQYVRDNLPRVIVEDAAFPLELEKAVRRSFVQTDSQFAEKCSLHDGLSSGTTALTAMIFGRSLLVANAGDCRAVLSRRGAAIEMSKDHRACCLNERKRVESLGGYVDDGYLNGQLAVTRALGDWHLDGLKEMGEPGGPLSAEPELKMMTLTKDDEFLIIGSDGIWDFFSNQNSVDFARRRLQEHNDLRRCCKEIVEEAIRRGATDNLTAVMVAFHQEAPPQIRVSRMGRVERSISAEGLHSLRVLLEGQ	352	5.01	39203.3	Chloroplast
Horvu_HOCKETT_7H01G036600.1	MANAGVNNVPAAGELGADDPAVASVEGEVESPPPSSGYNASSEGSEEYLTSGEEGEGSGAVPAPLLPAEAAAAAAAVWSLAFGSASERGQDHGKRMEDAVSLRPFFCAWADGSPMHFFAVFDGHGGPQVSALCRDQMHVILAEELAGAATAYRKEHPEKKDEEAERRAWEAALKRSFERADALGMGLSESGWPIVGSTAVVALVVRDSIVVANCGDSRAVLCRAGNAVPLSEDHKLDRADERARADAAGGKVRRTEDGQLRVQGVLAMSRALGHKLLKPAVICQPDITMTTRSEDDDCLILASDGLWDVIENQMACNVVRNCLEFEQKNNQGAPRGGALLGQEEEVGCIHAATLLMNMAICKHSQDDISVVVLDLKARG	379	4.78	39940.7	Mitochondrion
Horvu_HOCKETT_7H01G037400.1	MGNGGLNNVPAAGEQGADAAVASEGGELQSPPPSSGYYASSEGSDGYLTGAEEGESSLAVPALPQPPAPAAAAVWPLAFGSASQKGQDDDEKMMEDTVSLRPFFCAWVDGSPMHFFAVFDGHGGPRVSALCRDQMHAILAEELAVAATAYRKEHPEKDEEAERRAWEAALKRSFERADALGMGLSESGWPVVGSTAVVALVVGGSILVANCGDSRAVLCRAGHAIPLSEDHKLERADERARVKAAGGKVWRSSDEQLRVGGLAMSRALGHRLLKPAVICEPDITMTTRSEDDDCMILASDGLWDVIENQKACNVASNCLEIEHQGAPGGGAPIGQEEEVGCVHAASLLMNMAIHGKSPDDISVVVLDLKARG	372	4.74	38920.6	Chloroplast
Horvu_HOCKETT_7H01G037500.1	MKMFSCFGIRTRPAQPALAKDQSVVGINNVPAAGDGCHLRSPVGKEAEGSGALVRAAWRGAYGAAGKSREHGVAMQETVSMRPSFCTWVDGSRMHFFAVFDGHGGLAVSALLRDHMHAILAEELAGAAAAYRTKQHQDEGAEVCAWKGALRQSFARADELAASAVPRGTIMGSTAVVALVVGGRILVANCGDSRAVLCRAGRAVPLSQDHKQPARPDEMAAGGVMQHYDGPTRSRALGHTFLNPEITCEPDITITARSDDDDCLILASNGLWGVISNQKACYVARKCLEDKSKNVNAPAGKEEEVRCVCAAIRLTNLAINEHSHDDISVVVLDLKVRC	338	7.57	35939	Chloroplast
Horvu_HOCKETT_7H01G130100.1	MRADDAGRPDSSHAGAQKPAELPSPHMESVCENTTTADFKQSNFSNFLPSVRSGGWSDIGSRQYMEDTHVCIADLAKNFGYPTVDKEVVSFYGVFDGHGGKDAAHFVCDNLPRVIVEDADFPLELEKVVSRSFVHIDSQFADKCSHQRALSSGTTALTAMIFGRSLLVANAGDCRAVLSRCGIAMEMSMDHRPCSLSEKLRVESLGGYVDDGYLNGLLGVTRALGDWHLEGMKEASRPGGGPLSAEPEIKLTTLTKDDEFLVIGSDGLWDVFSNQNAVDFARRRLQEHNDVKLCCREIVEEAIRRGATDNLTAVLVSFHLVAPPQIRASQPRRVARSISADGLNSLRILLGSQ	353	5.48	38470.3	Cytosol
Horvu_HOCKETT_7H01G133400.1	MDSDASELFSDCGSDYRDSSTSDSEPCSSDVDDLSVTSGAASGIHRLLLSSGVESPDGSISALVAVLDSPKASVDSLRRAAMELRLLARHNPDNRIRIAESGAVRPLVALLSHPDPLVQEHGVTALLNLSICHENKVIVVEAGAIPPLVRALKSATSLAARENAACALLRLSQLDGAAAAAVGRAGAIPLLVSLLETGGGRGKKDAATALYALCSGARENRLRTVEAGAVTPLLDFMSDPESGMVDKAAYTLYSLLGFAEGRSATVEEGGIPILLELVEVGTSRQKEIATLSLIQICDDNAVYRNMVAREGAIPALVALSQSSSARPNLVTRVNEFLFLLRDSNKQKISTHMGVVHDAVNEVLSSKMLADKGNTKQANSEAETSSSLAVTSAMDAPMSS…	1744	5.53	191804	Nuclear
Horvu_HOCKETT_7H01G264300.1	MGSCLSTQPGDEPAWPLRWRKRPRGEHEGAAAGGAFFSGGGGGKKLPGEGEMTEEELARVAGRTCANGASAAACLHTQQGRKGTNQDAMVVWENFNSSDSIFCGVFDGHGPYGHFVAKKVRDSLPVKLLAQWKTSANGGTSPHLNGSISGSLNSEETTSAVDDDWGESADVEGSDTLPETFLPLKQSYLKAFKLMDKELKMHPTIDCFCSGSTAVTLVKQGWDLVVGNLGDSRAVMATRDAANNLTAVQLTVDLKPNLPKEAERIQQCRGRVFALQDEPEVSRVWLPNNDSPGLAMARAFGDFCLKDYGLISVPQISYRRLTEKDEFIILATDGVWDVLSNKEAIDIVAAAPSRATASRALVDCAVRSWRLKFPTSKSDDCAAVCLFLDHEKSPNLVEE…	521	5.21	56678.5	Nuclear
Horvu_HOCKETT_7H01G277900.1	MVAEAEVMHQQPAPVLEVQYRRCIAKGAGMSAVAVPEVEVEVAVELPRMGLANTDGATSVSAETLQFVPNIRSGSFADIGPRRYMEDEHIRIDDLSAHLGSLLVCPLPSAFYGVFDGHGGPDAAAYMKRHAMRFLFEDREFPQALQVDDIFLQSVEECIRSAFLQADLALADNLDISRSSGTTALAALVFGRQLLVANTGDCRAVLCRRGIAMEMSRDHRANYAEECERVAASGGYIEDGYLNGVLSVTRALGDWDMKVPDCSTSPLIAEPEFQQATLGEDDEFLIMGCDGIWDVMTSQHAVSVVRRGLRQHDDPERCARELVMEAKRLETADNLTVIVVCFGSELGSPPQPPATVAARPRSCKGLSPEALCNLRSWLETDR	382	4.75	41719.3	Cytosol
Horvu_HOCKETT_7H01G418800.1	MARAAAANLRGLVGIAAAGRRRVTASVATPRGSPGGRGFRAVASGSGGRTTPESPSSSSPALPQLQPRRGLATRRAVLRNLISGGLESEDGKLSCGYSSFKGRRPTMEDRYDVKFAKMKGQSISLFGVFDGHAGALAAEYLKEHLLDNLIEHPQFLKNTKLALKTTFLKTDADFLESVTTPYREDGSTALAAVLVGDQIYVANVGDSRAIALKGGKAIPLSDDHKPNLKNERTRIENAGGGVSYDGFTWRVDGILAMSRAFGNRSLKNYVIAEPDIQETQVSSDLEYLVLATDGLWDVVQNEDVISLMRATDEPEAAAVKLTEMAHSRHSSDNITCIVVRFHH	343	8.97	36911.7	Chloroplast
Horvu_HOCKETT_7H01G454700.1	MEELRLGSGGGGGGRGKPPIPSSASARKPVLSRHASFVRPPLNNTKSETERTFESTDVEYTPVVRSGGWADIGSRSAMEDVYICCDNFLQDFGPENCEEGPSSFYGVFDGHGGKHAADFVCSNLPRFIVEGDGFPGEIEKAVSSAFLQTDAAFADACSVNSSLASGTTALAALIIGRSLLVANAGDCRAVVCCRGKAIEMSRDHKPSCNREKMRIEASGGYVYDGYLNGLLNVARAIGDWHMEGMKACDGLGPLSAEPEVMMRNLTEEDEFLIIGCDGIWDVFRSQNAVDFARRRLQEHNDPIACCKELVDEAIKRKSGDNLSVVVVCFNSIAPPVLTAPRPRVQRSISAEGLKELQGFLDSLAD	365	5.05	39253.2	Cytosol
Horvu_HOCKETT_7H01G464300.1	MEALPQIRQTLSEISSRTPEALRIAVGIRFGSLPPSAAAGREDVARYAASLARQLQPRVRRNQPPTGPALRMNAASCYLPEHDEDAHFFHAVAGVIGVADGVGGCRLEGLDAAAFSRGLMASALSEVVASSSAAPSPGHICPYALLDKAYQQTAASGTPAASTAVIVSLAGRVLRWAYVGDSGFAVFRDGRILHRSSPQQSYFNCPFQLSSDSRDRYKVRDAAVGEIAVEEGDVVVVASDGLFDNVFDVMLEMIVQSGLALSFTPQNMADIIANQAYAAARRTQDTPFSIAAREYGRDKTGGKTDDTTVVVAFIEAQDMA	320	5.44	33999.3	Cytosol
Horvu_HOCKETT_7H01G464400.1	MEALPQIRQTLSEISSRTPEALRIAVGIRFGSLPPSAAAGREDVARYAASLARQLQPRVRRNQPPTGPALRMNAASCYLPEHDEDAHFFHAVAGVIGVADGVGGCRLEGLDAAAFSRGLMASALSEVVASSSAAPSPGHICPYALLDKAYQQTAASGTPAASTAVIVSLAGRVLRWAYVGDSGFAVFRDGRILHRSSPQQSYFNCPFQLSSDSRDRYKVRDAAVGEIAVEEGDVVVVASDGLFDNVFDVMLEMIVQSGLALSFTPQNMADIIANQAYAAARRTQDTPFSIAAREYGRDKTGGKTDDTTVVVAFIEAQDMA	320	5.44	33999.3	Cytosol
Horvu_HOCKETT_7H01G464500.1	MEALPQIRQTLSEISSRTPEALRIAVGIRFGSLPPSAAAGREDVARYAASLARQLQPRVRRNQPPTGPALRMNAASCYLPEHDEDAHFFHAVAGVIGVADGVGGCRLEGLDAAAFSRGLMASALSEVVASSSAAPSPGHICPYALLDKAYQQTAASGTPAASTAVIVSLAGRVLRWAYVGDSGFAVFRDGRILHRSSPQQSYFNCPFQLSSDSRDRYKVRDAAVGEIAVEEGDVVVVASDGLFDNVFDVMLEMIVQSGLALSFTPQNMADIIANQAYAAARRTQDTPFSIAAREYGRDKTGGKTDDTTVVVAFIEAQDMA	320	5.44	33999.3	Cytosol
Horvu_HOCKETT_7H01G464600.1	SRTPEALRIAVGIRFGSLPPSAAAGREDVARYAASLARQLQPRVRRNQPPTGPALRMNAASCYLPEHDEDAHFFHAVAGVIGVADGVGGCRLEGLDAAAFSRGLMASALSEVVASSSAAPSPGHICPYALLDKAYQQTAASGTPAASTAVIVSLAGRVLRWAYVGDSGFAVFRDGRILHRSSPQQSYFNCPFQLSSDSRDRYKVRDAAVGEIAVEEGDVVVVASDGLFDNVFDVMLEMIVQSGLALSFTPQNMADIIANQAYAAARRTQDTPFSIAAREYGRDKTGGKTDDTTVVVAFIEAQDM	304	5.57	32230.2	Chloroplast
Horvu_HOCKETT_7H01G540800.1	MGHRGDTRPVSGGGFSENGKFSYGYASCLGKRSSMEDFHETRIDGVDGETVGLFGVFDGHGGARAAEFVKQNLFSNLIKHPKFFTDTKSAIAETFTHTDSELLKADTAHNRDAGSTASTAILVGDRLVVANVGDSRAVICRGGDAIAVSRDHKPDQTDERQRIEDAGGFVMWAGTWRVGGVLAVSRAFGDKLLKQYVVADPEIKEEVVDSSLEFLILASDGLWDVVTNEEAVAMVKPIVDSQQAAKKLLVEATRRGSADNITCVVVRFLDQQPPAATNERPTPVVLGK	288	5.43	30982.8	Cytosol
Horvu_HOCKETT_7H01G627300.1	MGVYLSTPKTEKLSEDGENDKLKFGLSSMQGWRASMEDAHSALLDLDKDTSFFGVFDGHGGKVVAKFCAKYLHREVLKSEVYLAGDLGAAVHGAFFRMDEMMRGQRGWRELQALGDKINQFTGMIEGLIWSPRGSDSNDRHDDWAFEEGPHSDFSGPTCGSTACVAMVRNSQLVVANAGDSRCVISRNGQAYNLSRDHKPELEAERERILKAGGYIQMGRVNGTINLSRAIGDMEFKQNKFLSPDKQMLTANPDVNTVELCDDDDFLVLACDGIWDCMSSQQLVDFIHEHLKTESSLSAVCEKVLDRCLAPSTLGGEGCDNMTMILVQFKKPINHGKNASAGEKLAVEDKNASAGEQSATDDKSASSSEQSALKDKNSSAGGQSPGDIEQSANEEKNS	398	4.98	43371.3	Nuclear
Horvu_HOCKETT_7H01G629900.1	MGVYLSTPKTEKLSEDGENDKLKFGLSSMQGWRASMEDAHSALLDLDKDTSFFGVFDGHGGKVVAKFCAKYLHREVLKSEVYLAGDLGAAVHGAFFRMDEMMRGQRGWRELQALGDKINQFTGMIEGLIWSPRGSDSNDRHDDWAFEEGPHSDFSGPTCGSTACVAMVRNSQLVVANAGDSRCVISRNGQAYNLSRDHKPELEAERERILKAGGYIQMGRVNGTINLSRAIGDMEFKQNKFLSPDKQMLTANPDVNTVELCDDDDFLVLACDGIWDCMSSQQLVDFIHEHLKTESSLSAVCEKVLDRCLAPSTLGGEGCDNMTMILVQFKKPIDHGKNASAGEKLAVEDKDASAGEQSATADKSASSSEQSALKDKNSSAGGQSPGDIEQSANEEKNS	398	4.94	43329.3	Nuclear
Horvu_HOCKETT_7H01G664200.1	MIVTLMNFLRACWRPSSNRHARTGSDATGRQDGLLWYKDTGEHVNGDFSMAVVQANNLLEDQCQIESGPLSFLDSGPYGTFVGVYDGHGGPETACYINDNLFNHLKRFASEQNSMSADVLKKAYEATEDGFFSIVTKQWPVKPQIAAVGSCCLVGVICGGMLYVANVGDSRAVLGKHVKATGEVLAVQLSAEHNVSIESVRKELQSVHPEDRHVVVLKHNVWRVKGLIQVCRSIGDAYLKKQEFNREPLYAKFRLREPFNRPILSSEPSICVQPIQPHDEFLIFASDGLWEHLTNQEAVDIVQSSPRSGSARRLIKSALLEAAKKREMRYSDLKKIDRGVRRHFHDDITVIILYLDSSLVSRASTYRGPAVSLRGAGVSLRSSTLAPYGSQM	392	8.53	43535.6	Chloroplast
Horvu_HOCKETT_Un01G154900.1	MEALPQIRQTLSEISSRTPEALRIAVGIRFGSLPPSAAAGREDVARYAASLARQLQPRVRRNQPPTGPALRMNAASCYLPEHDEDAHFFHAVAGVIGVADGVGGCRLEGLDAAAFSRGLMASALSEVVASSSAAPSPGHICPYALLDKAYQQTAASGTPAASTAVIVSLAGRVLRWAYVGDSGFAVFRDGRILHRSSPQQSYFNCPFQLSSDSRDRYKVRDAAVGEIAVEEGDVVVVASDGLFDNVFDVMLEMIVQSGLALSFTPQNMADIIANQAYAAARRTEDTPFSIAAREYGRDKTGGKMDDTTVVVAFIEAQDMA	320	5.31	34030.4	Cytosol
Horvu_HOCKETT_Un01G155000.1	MEALPQIRQTLSEISSRTPEALRIAVGIRFGSLPPSAAAGREDVARYAASLARQLQPRVRRNQPPTGPALRMNAASCYLPEHDEDAHFFHAVAGVIGVADGVGGCRLEGLDAAAFSRGLMASALSEVVASSSAAPSPGHICPYALLDKAYQQTAASGTPAASTAVIVSLAGRVLRWAYVGDSGFAVFRDGRILHRSSPQQSYFNCPFQLSSDSRDRYKVRDAAVGEIAVEEGDVVVVASDGLFDNVFDVMLEMIVQSGLALSFTPQNMADIIANQAYAAARRTQDTPFSIAAREYGRDKTGGKTDDTTVVVAFIEAQDMA	320	5.44	33999.3	Cytosol
Horvu_HOCKETT_Un01G200100.1	MGNGITKNSGNTSASVVSSDQVPGDIHGNSFMYVPIAIAFNKSPMGTVLSSKTPFFSLFGAAINANQATSSSMPSFRLLNELMGPQSSGCTVKSSCSFAAAPLLQATPTRSSMYGRFFNSSGTASTIANQLAGRPFMSAMSSRRCNERPIDKFLDASASKLDFRVPHNKLLSEGPTEASVMDSSSNGNHHSPPSHNVQWTQGMAGEDRFQVALSEEHGWVFVGIYDGFIGPDATDYLFANLHVAVHHALKGVLWDNIQCNEPATTADHLFFLDGGNHSPEFDRKPAKRGRTEHREADNSATSGGNLPMHDKVLKALEQALRETEEAFFEAAEQGAADNPEIGLMGSCVLVMLMKGEDVYVMNVGDSRAMLVSRREPSRNNIHGKVVAQDLQQSKTKIMH…	585	6.39	64339.7	Nuclear
Horvu_HOCKETT_Un01G215500.1	MVHDGAVKDHHHQQQREEQQEEESSPDIPATSASAVVAEAGAGVVGAAGTSKPGSDKRLGVRHPVKYRRFRVKGKAMAEPGVTPAHQPLEEELEEGEGEVEEEASSPEREVRAGVVEVEVEMEVSSSSAAAVEMEVEEGADMDVSPAAAVAMVDSEHSSEEDDDEEEVSSPVLALPDQARGRLVATLVVPKDQDLEKEKKEKERQRERERADEVGYMSGGCKSDDGNLSCGYSSFRGKRASMEDFFDIKSSKIDDKQINLFGIFDGHGGSRAAEYLKEHLFENLMKHPQFMSDTKLAISETYKKTDSDFLESEINTHRDDGSTASTAVLLGNHLYVANVGDSRAVISKSGKAIALSDDHKPNRSDERKRIESAGGIVMWAGTWRVGGVLAMSRAFGNRL…	495	4.7	53822.4	Nuclear
Horvu_HOCKETT_Un01G271100.1	MEALPQIRQTLSEISSRTPEALRIAVGIRFGSLPPSAAAGREDVARYAASLARQLQPRVRRNQPPTGPALRMNAASCYLPEHDEDAHFFHAVAGVIGVADGVGGCRLEGLDAAAFSRGLMASALSEVVASSSAAPSPGHICPYALLDKAYQQTAASGTPAASTAVIVSLAGRVLKWAYVGDSGFAVFRDGRILHRSSPQQSYFNCPFQLSSDSRDRYKVRDAAVGEIAVEEGDVVVVASDGLFDNVFDVMLEMIVQSGLALSFTPQNMADIIANQAYAAARRTQDTPFSIAAREYGRDKTGGKTDDTTVVVAFIEAQDMA	320	5.44	33971.3	Cytosol
Horvu_10350_1H01G036800.1	MGNRAARLATPCFASGGRSAVDAAGEDGGGGSVGVGVGQILSFDGYEAFDGATIHGVLLPSNQSTVGTASSSLSRSASSSCDSSSSFSFRTLQPGLFSGSLDYCASPSSSSSGPNSGVLSSAASRRGARTEEDIMADLYATRRRRRCQLELDEAASVSPLLDRLRRAVASALRVGRAAKKQPAVTTLATSTNGDGGAIRSNGVNGHAAEDKVQWARGKAGEDRVHVVVSEERGWMFVGIYDGFNGPDATDYLVANLYASVCRELPGDGHPPPEDAGHEQRRPPPSSCNGRDNADLRRRGRHGEVLDALARALRRTEEGYFAEAEARAAECPELAMMGSCVLVLLMKGADVYSMNVGDSRAVLAHRAEPDLTSVIMPPRHRHQHSADGHVTEEIRRQFDE…	562	6.43	60895.2	Chloroplast
Horvu_10350_1H01G103800.1	MVAEAEVMHQQPAPVLEVQYRRCIAKGAGMSAVAVPEVEVEVAVELPRMGLANTDGATSVSAETLQFVPNIRSGSFADIGPRRYMEDEHIRIDDLSAHLGSLLVCPLPSAFYGVFDGHGGPDAAAYMKRHAMRFLFEDREFPQALQVDDIFLQSVEECIRSAFLQADLALADNLDISRSSGTTALAALVFGRQLLVANTGDCRAVLCRRGIAMEMSRDHRANYAEECERVAASGGYIEDGYLNGVLSVTRALGDWDMKVPDCSTSPLIAEPEFQQATLGEDDEFLIMGCDGIWDVMTSQHAVSVVRRGLRQHDDPERCARELVMEAKRLETADNLTVIVVCFGSELGSPPQPPATVAARPRSCKGLSPEALCNLRSWLETDR	382	4.75	41719.3	Cytosol
Horvu_10350_1H01G135600.1	MTKMELMPLMEGREEIEQTLSEIDRRTPDALRSAFRLGYRSHSSSSKYPDMDAFIASVLPPPVSKDEIPSARVDCFCDVNASRALKMDWASCYVPHNDHDAHFGVADPGVIGVADGVGAYSAKGVDAGAFSRSLMASAHQDALETAPRPICPYTLLQRAYEGAASSDVQGASTVVLVSLVGDTLRWANMGDSGFAVLRGGAIVHRSRPQLARFNCPLQLAAKGADSITQAEVGETPVRDGDIVVVATDGLFDNMFDAELERVVRMGTALSFSPKNMADIIAGIAYEMSWSKDKDSPFSVGYRNYTGTQRCGGKEDDITVVVAFIVSTPRVGVDKVEDDDAALNSDWMDQVKRSKVAYQLKNVPGPSLAAKSDSEHSGNRRNTLQRSNSGPISRARGRWY	399	5.48	43193.5	Chloroplast
Horvu_10350_1H01G323700.1	MSGGVEPETPPSSGGGGATGSPMARKPPRHQLTAIRHCASSARIAAASTDLGLDSGTLSLISPTEIRPSFLPVYRSGSYANIGPKTYMEDEHVCIDSLIEHLGMRTPAIPAPGAFYGVFDGHGGTDAVCFVRKNLLKFIIEDGHFPNSMEKAIRSAFLKADHAIADSHSLDRSSGTTALTALIFGRTLLVANAGDCRAVLGKRGRAVELSKDHKPSCKSEKLRIENLGGIVFDGYLNGQLSVARAIGDWHVKGSKGSISPLTPEPEFQEVRLTEEDEFLIIGCDGLWDVMTSQCAVSMVRKELMAHNDPERCSRELVQEALRRDTCDNLTAVVVCFSADPPPQIEIPRFRVRRSISMEGLHMLKGALDSNA	371	6.32	39994.6	Chloroplast
Horvu_10350_1H01G328100.1	MLSSAMDYLRSCWGPTSSPDGRPRKGVDVAGRQDGLLWYKDAGQLVAGEFSMAVVQANNLLEDHSQVESGSLSTTDPDLQGSFVGVYDGHGGPETARYINDHMFNHLKGYASEQKCMSVDVIRKAFRATEEGFLSLVSNQWSMRPQLAAVGSCCLVGVICAGTLYVANVGDSRAILGRLVKGTGEVVAMQLSAEHNASFEEVRREMQAMHPDDPHIVVLKHNVWRVKGIIQITRSIGDVYLKRPEFNREPLHSKFRLPETFRRPLLSSEPAITVHQIQLTDQFIIFASDGLWEHLSNQKAVELVHSSPRNGIARKLVKAAMQEAAKKREMRYSDLKKIDRGVRRHFHDDITVVVVFFDSNAIAMDAWSRPTVSLRGGGVALPANSLAPFSGS	392	8.23	43327.4	Chloroplast
Horvu_10350_1H01G365600.1	MRQISSMLQGLARSMSLGKERKEAEEGHGTVLRSSGTLWGEGSETFAAVCSRRGEKGTNQDTSIVWEGYGCQDDTIFCGVFDGHGQWGHYVAKAVRESLPQSLLCRWQEAVALTSLIDGEKKLSDCQFDLLKQSYLAAAAAVDEELRRSRRLDAVNSGCTALSIVKQGELMVIANVGDSRAVLATTSDDGDVTAVQLTVDFKPDLPQEKARIMQCKGRVHCLGDEPGVHRVWLPDREAPGLAMSRAFGDYCVKDCGVISAPEVTQRRVTARDQFVILATDGVWDVLSNEEAVRIVAATPDREKAAKRLVECAVRGWRRKRRGIAVDDCSAVCLFFHSPAS	340	6.13	37194.2	Chloroplast
Horvu_10350_1H01G365900.1	MRQLSSLLQGLARSMALGKERKEEGQGTVLRTSGTLWGEGSETFAAVWSRRGEKGTNQDCSVVWEGFGCQEDTIFCGIFDGHGQWGHYVSKAVRDSLPPSLLCRWQEAVALTSLIDGEKKLGDCQFDLWKQSYLAAAAAVDEELRRSRRLDAVNSGSTALSIVKKGDTMVIANVGDSRAVLGTMSDDGSIAAVQLTIDFKPNLPQEKARIVQCKGRVYCHDDEPGMHRVWLPDREAPGLAMSRAFGDYCVKDYGVISAPEVTQRRINARDQFVILATDGVWDVISNEEAVQIVAGTPDREKAAKRLVQCAVRAWRRKRRGYAVDDCSAICLFFHSPPS	338	6.94	37261.3	Chloroplast
Horvu_10350_1H01G506700.1	MAAAAAICGEDEPAPRDPAAAAECAAAGGGVERLDLGDGRAALVAGGKRSVYLMECEPVWGCVATPGRGGEMEDACAAVPRFADVPVRLLARRQDLDGLGLDADALRLPSHLFAVFDGHGGSEVSNYCRERLHVVLSKELRRPPKDLGEMSDVDMKEHWDDLFTKCFQTVDDEVSGLASRLVDGEPRLEPIAAENVGSTAVAVVVCSSHVVVANCGDSRIVLSRGKEPVALSIDQKPDRKDERARIEAAGGKVIQWNGHRVSGILAMSRSIGDRYLKPYIIPKPEVTVVPRAKDDDCLILASDGLWDVVSNEEACKVARRQIQQWHKNNSVTTSSSDGGDGSTDPAAQAAADYLVRLALKKGSQDNITVIVVDLKPRRKSKNNS	384	5.43	41109.5	Chloroplast
Horvu_10350_1H01G522900.1	MAELPLAGGLLDLRPGKLTPKPPPLPMPCRRSPPRPQVAAAVASPCRAVPELHSTTELADGSVVFHFAFPPVKDPAEPTASGPGPGHADASASRPELRVDEPNPHAAADAAEISLASPEAPQQAVSSASAGVEAEAGLVSGRAAPPADCQLETDGNGLELGALEESETVEAGTAAPAGLEEVDADAGAAITLDFDTAVGADSRGDDQGATESGATIPPPAGEVHNNVDCEKNTSEVKSSDRTVPVASSALLLTSGAAILPHPSKVATGGEDAYFIEHNGWFGVADGVGQWSFEGINAGLYARELMDGCKKVIAESGGGCELAPAQVLSKAAAEARSPGSSTVLVAHFDGQLLHASNIGDSGFLVIRNGEVHAKTKPMVYGFNFPHQIEKGVDPLTLVEN…	496	4.55	50752.4	Cytosol
Horvu_10350_1H01G571200.1	MRQAVGAGEEGLPRKVVLAAGDAGEEGLPRKMVLAAGDADGAARRRRRLELRRHGRKVASGEDEPARKATDGSESESSADVGWLPACLSHGAVSVIGRRREMEDAVAVERTFLAPPCGGGDEGSGGEEDFFAVYDGHGGARVAEACRERMHVVLAEEVARLRCRPGARGWKEALEASFARVDGEVVGSAAAGADADADEESRSRTVGSTAVVAVVGRRRIVVANCGDSRAVLSRGGVAVPLSTDHKPDRPDELQRVEAAGGRVINWNGSRVLGVLSTSRSIGDYYLKPYVSAEPEVTAVERTDKDEFLVLASDGLWDVVSNEAACRVARSCLTGRAAAAFPESVSGRTAADAAALLAELAISRGSKDNISVVVVELKRLKSRVGRRRAVGSEVQL	395	6.32	41587.6	Nuclear
Horvu_10350_1H01G591600.1	MVHDGAVKDHHHQQQREEQQEEESSPDIPATSASAVVAEAGAGVVGAAGTSKPGSDKRLGVRHPVKYRRFRVKGKAMAEPGVTPAHQPLEEELEEGEGEVEEEASSPEREVRAGVVEVEVEMEVSSSSAAAVEMEVEEGADMDVSPAAAVAMVDSEHSSEEDDDEEEVSSLVLALPDQARGRLVATLVVPKDQDLEKEKKEKERQRERERADEVGYMSGGCKSDDGNLSCGYSSFRGKRASMEDFFDIKSSKIDDKQINLFGIFDGHGGSRAAEYLKEHLFENLMKHPQFMSDTKLAISETYKKTDSDFLESEINTHRDDGSTASTAVLLGNHLYVANVGDSRAVISKSGKAIALSDDHKPNRSDERKRIESAGGIVMWAGTWRVGGVLAMSRAFGNRL…	495	4.7	53838.5	Nuclear
Horvu_10350_1H01G603500.1	MDALGAALPRLALADADADPGPDDACGSPCSVASDCSSVASADFEGLFSPSGADAGPPSLLSDDLPAAAAEAATVPCRSVFALDSPPLWGLQSVCGRRPEMEDAAAVVPRFHRVPLWMVAGDGAAVDGLDRASFRLPAHFFAVYDGHGGAEVADYCRDKLHTALVQELRAAEGRDDLSSLDSKKQWEKAFVDCFCRVDAEVEAPDTAGSTAVAAVVCSSHIIVSNCGDSRAVLCRGKAPLPLSLDHKPNREDEYARIEALGGKVIQWNGYRVLGVLAMSRSIGDRYLKPYIIPVPEVTVVARAREDECLILASDGLWDVLSNDEVCDAARKRILLWHKKNAAASSSSSRGGDGASPDPAAQAAAEYLSKLALQKGSKDNITVLVVDLKAHRKLRSKTHN…	402	5.27	42585	Chloroplast
Horvu_10350_2H01G003700.1	MVMASAGVNNMPEGPIDSDECRLRRRRLEPRRYVHAASASSSSSAPAPAPAPEEGEAVQPSSSASSEGSGTGSEERLQLPQVQVQVQGEASGAAPQLLPPSKANSNSKVQVQWPVAFGSVALAGRLREMEDTVSVRPSLCAWADGSPMHFFAVFDGHGGPHAAALCREQMHTILAEELAGAAAAFNNDDDDDRQSEIVAWRGALWRSFARADGLAGLACACGRGSVPSCSCPLSGAHKGAIVGSTAVVALLVRDRLIVANCGDSRAVLSRAGVAVPLSHDHKPDRPDEMARIKAAGGKVIFINGARVRGILAMSRALGHKVLKPEVICEPEISITERSEDDDCLILASDGLWDVISNKVACDVARQCLEDGSPTRAPAAGAPTAPAISQEEEPRCFRAA…	426	5.68	44550.3	Nuclear
Horvu_10350_2H01G090900.1	MSCAVAPGSPVFSPSRLGLLTPLDQLHHHHHGASFLPSSPLRPFAPLRARIVHHDPSPCAAQPPPAAKPADPSSVAAAPAKAPVKRRRPAPLLVPAAVTVAPAVLEAAAASGVDEVAEQGDGFAAFCRRGKGRKRVEMEDRHVAAVALGGDRAQALFAVFDGHGGKRAAEFAADNMPRIVAEELERSTRGGGGAGRAAVEGAVRRAYLRTDEEFSSSSNSKNREQAGGGACCVTALLRDGGRQLVVSGAGDCRAVLSRAGRAEALTDDHRASRQDERDRIEALKGGLVLNCRGTWRVQGSLAVTRGIGDAHLKPWVVAEPETTTVDVGADCELLILASDGLWDKVGNQEAVDAASSFTSDLPAACRRLVDMAVSRGSSDDISVLVVQLQRRPLR	394	8.61	41275.7	Chloroplast
Horvu_10350_2H01G098400.1	MAGAERERRKLPPALPLATLIGRELRAGGSERPALRYGHAGFAKRGEDYFLVKPDCLRVPGDPSTAFSVFAVFDGHNGVSAAVFSKEHLLEHVMSALPPDIGGREEWLQALPRALVAGFVKADIDFQRKGEVSGTTATLVVVDGFTVTVASVGDSRCILDTQGGELQLLTVDHRLEENVEERERVTASGGEVGRLNLFGGQEVGPLRCWPGGLCLSRSIGDMDVGEYIVPVPHVKQVKLSSVGGRLIMASDGIWDALSNEAAAQSCRGLPAELAAKLVVKQALKKCGLKDDTTCVVVDIIPSDHRLTSPQLSPKRNQNKLKSLLFRRRSHSSVGKFGGKSASIGSVEELFEEGSAMLEERLGRNLSLKAASPPSRCAICQVDQEPFEGLMEENGGSHCS…	433	7.51	46575.2	Chloroplast
Horvu_10350_2H01G161100.1	MGCAHGKCCLPRGDGGGQRRDGGGVPGGRGGSALGRAAVPGAGLVLEYATLTVDGLYPDSPGRESQDAHLVATRFAADPDLHLFAVFDGHGACGAACSGFARDALPRLLLLAAEDDGAGGSLLATDPAGAFRAAMIGVNEEMHAAAAVDDSMSGTTAVAALVAGATLHVANVGDSRAVAGVWRDGRVAAEDLSWDQTPFRADERARVKACGARVMSVEQVEGVRDPDAEGWLADEGDPPRVWARDGLYPGTAFTRSLGDLAAEGVGVIADPEVKTVEITPAHLFFVVASDGVFEFLSSQEVVDMVAMHQDPRDACAAIAAESYKLWLEHENRTDDITIIIVHIRDAQNSGPAGSDKENSSSTGAPIALHTVQSELPVFVPSELPVFVPSEASHLNGVAA…	469	4.9	48849.5	Cytosol
Horvu_10350_2H01G261000.1	MGNCAARGDTAVTAAGAGGEDGKRRRGRWKAPREDQLGTVPGRIFSNDGRSRTASVFTQQGRKGINQDAMLIWDGFGGEEDGVLCGVFDGHGPHGHLVARRVRDSLPLRLMSAARASPKTGLDMPATAWRKAFTRAYKAMDKDLRSHPSLDSFCSGSTAVTVLKLGSDLYMANIGDSRAVLGSRDAAAGGMAAVQLTVDLKPDVPSEAERIKKCRGRVFALQDEPEVPRVWLPFDDAPGLAMARAFGDFCLKDYGVISVPEFFHWPLTDKDQFVILASDGVWDVLSNQEAVDIVSSSPSRSKAARTLVEAANREWKTKYPTSRTDDCAVVCLYLDGKMDHERDSTASMDNISIEDDSVADPNEVQEQQEPALTRNFTVRTVPGSAQEKALAGADAKISG…	431	5.76	46616.3	Peroxisome
Horvu_10350_2H01G303000.1	MASAQAQRKVGNQDDGLHGAEQEAVRATGRGKSKASARKVTYGFHLVEGRMPHGMEDRHVAEFRRLDDGNEVGLFGVFDGHSGADVATYLRNHLFDNILGEPDFWEDPMKAIRRAYHRTDRKVLKKKKVTVDGQERPRRGGSTAVTVILLNGENLVVANVGDSRAVVCEAGRARQLSVDHEPLRERDAIESRGGFVTEMHGDVPRVDASLAMSRAFGDRRLKEHISSDPDVTIEDISDDTELVVVASDGLWKVMSNQEAVDEVRDTRDARKAAVKLVDSAVDRGSKDDIACVVVRIH	297	6.14	32756.7	Cytosol
Horvu_10350_2H01G310700.1	MAGKEIYHKMKDKVKDAFSSSGPETGKGKTKLSGRRVKHGYHLVKGKSNHPMEDYLVAEYRQVGEHDLGLFAIFDGHLGHTVPDFLRAHLFDNILSEPEFLSDTKNAIRKAYLLTDEKILEKAAELGRGGSTAVTAILISSNDSVKLVVANIGDSRAVISKNGKAEQLSVDHEPSMERQIIEEKGGFVSNLPGDVPRVDGQLAVARAFGDRSLKKHLSSEPHVAEEVIDESSDFLILASDGLWKVMTNQEAVDEIKDIRDAQAAAKHLTEQAVNRKSKDDISCVVVNFHC	290	6.12	31853	Cytosol
Horvu_10350_2H01G386200.1	MVAVAAGRRPVLSRRRSGCGAGQQQLQHPQAQQQRMLAVAVAARVAAAKPAATEAALYGGGGGDGCCVDFLVCLLRGLGVTPASTGPAQFKWAARPLRRKRHGGSSPRGTSAEGRRPELIRGAPGRFAGNGACASASLYTMQGKKGVNQDAMVVVENFGSKDGTIFCGVFDGHGPQGHLVSKMVRDLLPVKLSANIGRDEYKELSINNVTNGTAEGDTVKTVVEDTDAALEAVENGGYPEIFTALRTSFLRAFYVMDRDLKSHKNIDCLFSGSTAVTLIKQGQDLIIGNLGDSRAILATKDEGNHLVALQLTVDLKPSIPSEAARIRERKGRVFSLPNEPDVTRVWLPKYNSPGLAMARAFGDFCLKNYGVISVPDVSYHHITEKDEFIVLATDGVWDV…	528	8.81	56316.9	Chloroplast
Horvu_10350_2H01G414600.1	MVDDLFYEGNTDHSISSEDEETLVRSCSNLSVSFGYHCNSYQSFPLESDEHDTSPQMRFESNAMMKSRNGSFTCLSGAAISANFTLANTNICKGLIGEEILPELDSPNSFRKIVSSPSMSRLDLLSTSQGSPASTESSIFEISKNLWRSSAPTTVSSNFLTGTEVKMAGGAAGEDRVQAVCSEKNGWLICGIYDGFNGRDAADFLAVTLYDNIVYYLYLLECRIKQQDGLYSSSEDSLNGVKSELTLAMEIAENEDVKLSESFRAGVLNCLTSAVEQAENDFLCMVEQDMDDRPDLVSVGSCVLVVLLQGTDLCILNLGDSRAVLASMPYAEMDTVKATQLTEIHSLENPLEYQKLLADHPNDSKVVMGNKVKGKLKVTRAFGVGYLKQKKFNDALMGI…	519	4.78	57083.4	Nuclear
Horvu_10350_2H01G455300.1	MAVEAAEARTPRRRHGSMALGDLLLREASAERADAAGGERPGVAAGQAARARKGEDYALLKQSCERHPGASFSAFAMFDGHNGAAAAVYAKERLLANVLGCVPAHLTRDEWLAALPRALVAGFVKTDKDFQTRAHSSGTTVTLVIIDGSVVTAASVGDSRCVLEAEGSIYYLSADHRFDASGEEVGRVTECGGEVGRLNIVGGAEIGPLRCWPGGLCLSRSIGDQDVGEFIIPVPFVKQIKLSSAGGRLIISSDGVWDALTAEMAFSCARGLAPEAAADQIVKEAVDSKGLRDDTTCIVIDIIPPEKPKSTIHSRKKARNGFSLLKNIFIRKKTSDTLSHTDTERTSEPDLVEEVFEDGCPSLLRWLDSEYPIRNMFKLFVCAICQVELESGQGISIHE…	444	5.89	47562.8	Nuclear
Horvu_10350_2H01G458800.1	MARFCCFGAGCSELTGHASASSGKGKGCQGQVKVSYGFSLVRGKTNHPMEDFHVAELAEVKGNELGLFAIYDGHLGDTVPAYLQKNLFPNILNEEEFWTHPDRAITKAYEKTDQAILSHTPDLGQGGSTAVTAILINGRKLWVANVGDSRAVLLKGGEAIQMSIDHDPNAERGAIENRGGFVSNMPGDVPRVCGQLAVSRAFGDRNLKSLLKSEPDVKVEDIDHTAELVVLASDGVWKVMNNREAVDVVKKYKDPQTAAKQLIAEAVKRDSKDDISCVVVRFKM	284	6.25	30770	Cytosol
Horvu_10350_2H01G591500.1	MVGRMERQTVSTSSASCSPSAASSSSSSSCGGRKRPDILNMIRSAACLNSSSTDTGKGRSKQSSTKVTHGFHLVEGKSGHDMEDYHVAEYKCDKNHELGLFAIFDGHLGDRVPSYLRANLFSNILKEPLFWTDPQEAIKNAYGSTNKYILENAKQLGPGGSTAVTAIVVDGKDMWIANVGDSRAVLCERGAANQITVDHEPHISNERQRIEQQGGFVTTFPGDVPRVNGQLAVARAFGDHSLKTHLSSEPDIRHVPINSSIEFVILASDGLWKVMKNQEAVDLVKSTKDPQAAAKRLTTEALARKSKDDISCIVIRFRC	319	8.41	34689	Chloroplast
Horvu_10350_2H01G622100.1	MWPWLEKIASACWDRVRRFAPTRRDEDGGSGSGSGADADDLLLWSRDLGRHAAGDFSFAVVQANEVLEDHSQVETGAAATFVGVYDGHGGAEASRFISNHLSAHLVRLAQESGTVSENVVRSAFSATEEGFLSLVRRTHLIKPSISAIGSCCLVGVIWRKTLYLANLGDSRAVVGCLVGSNKIVAEQLTRDHNASVEEVRQELRSLHPDDSQIVVLKNGVWRIKGIIQVSRSIGDAYLKKQEFALDPSITRFHLSEPLRRPVLTSEPSISTRPICPQDSFVIFASDGLWEHLTNQQAVEIVHNNPREGIARRLIKAALKEAARKREMRYNDITKLEKGVRRFFHDDITVVVVFIDHGLLQEGNASAPELSVRGFVESGGSSSFSGLNSIS	390	6.51	42833.3	Nuclear
Horvu_10350_2H01G666500.1	MGYLSTVIGHPTDGSPVSGGGLSQNSKFSYGYASSLGKRASMEDFYETRIESVDGQLIGLFGVFDGHGGAKVAEYVKHNLFSHLLRHPKFMSDTKVAIDDSYKSTDSEFLESDSTQNQCGSTASTAVLVGDRLFVANVGDSRAIICRAGNAVPVSKDHKPDQTDERQRIEEAGGFVMWAGTWRVGGVLAVSRAFGDKLLKQYVVVDPEIREEIVDESLEFLILASDGLWDVVSNEEAVDMTRSIQDPEEAAKRLLQEAYKRESSDNITCVVVRFFHGQGSSGPA	284	4.93	30914.4	Nuclear
Horvu_10350_3H01G107800.1	MAASTASRLSPPRLHAAPNHPLRRSRFSPLRAAKLEAVLSIGTHVIPHPRKVETGGEDAFFVGGDGGGVFAIADGVSGWAEKNVNPALFSRELMANSSTFIKDEEVSQDPQILLMKAHAATSSIGSATVIVAMLEKTGTLKIASVGDCGLKVIRKGQVMFSTCPQEHYFDCPYQLSSEAIGQTSQDALVCTVNLMEGDMIVSGSDGFFDNIFDQEILAVINESPGTDEAAKALAELARKHSVDVTFDSPYSMEARSRGFDVPWWKKLLGAKLVGGKMDDITVIVAQVKTVVIPDDEGSGIELEKVGGEQLAAAGVASAEQSE	322	5.02	34176.8	Chloroplast
Horvu_10350_3H01G245900.1	MEGREEIQQTLSEIDKRTPDAVRSAFRLGYRSPSSSSKYPDMDAFIASVLRPPVSLDELQSAWDDCFLDVDPSRALKMDSASCYVPHSDHDVHFGVADPGVISVADGVGAYSAKVVDAGAFSRRLMASAHQDALETAPRPICPYTLLQRAYEGATSSDVQGASTAVLVSLVRDTLRWANVGDSGFVVLRGGAIVHRSRPQLAHFNCPLQLAAKGAESITQAEVGETLVRDGDIIVVATDGLFDNMWNSSVSCGWAPRWASRPRTWQISLPAWPTRCRGAKTRTRPLALVTGITRGLNAAAERRMTSPSSSASSSPPHGRAWTRLKMMMHL	330	8.23	35779.5	Nuclear
Horvu_10350_3H01G267400.1	MSSSSAAEQHRHHAVGGGELVPLGALIKEESRTERQAVTRSRICAREDGGVGGEVGEVETRRPLLRYGCAAQSKKGEDFFLLRTDCARPSTSSSSSTTSHPPTFAVFAVLDGHNGDAAAIYTRDNLLNHVLSAMPRGLSREEWLHSLPRGLVAGFVKTDKEFQTKGQTSGTTATFVIIDGWTITVASVGDSRCILDAQGGAVSLLTVDHRLEENVEERERVTASGGEVGRLSVVGGAEIGPLRCWPGGLCLSRSIGDIDVGEFIVPVPYVKQVKLSNTGGRLIIASDGIWDALSSDTAAKCCRGLPAELAAKQVVKEALKTRGLKDDTTCVVVDIIPSDQTIRPLSPPKKMNKLKSLIFRKKTKDQPNKLTKQLSSAGMVEEIFEEGSAILSERLGNDS…	466	7.52	49810.5	Nuclear
Horvu_10350_3H01G275300.1	MGLVEVPPEETNRCVRGCCRSDAIPLHLPAASFSLLSPIARGSESTVYEARLGGERAAAKKPVLSTSDDLDKFHYQLQLLCELDHPGLAKLIAAHARPPNYLMFFEFFEPPNLADKIHVEEWSPSIQQVVMIASYLAKTLQYLQIFGIVHRDIKPANILLDKDLLPHLADFGLAMYQKDIKSVSAVNWKSSGKPTGGFYKKNMVGTLIYMAPEILRKGLHTEKSDVYSFAISINELLTGVVPYTDLRAEAQAHTVLEMTYTEQQLTSAVVSQGLRPALALLESGSPPSLLSLIQCSWDSDPERRPSFGDIIEELNVIQKHLVTYSCPLSSGSMDMSQNSKAEAHHYQEALNWFKQGELLTKKANKLDYAVNPWSGSFDQSSLSVYHPTLSWGSFATCGR…	657	5.92	72636	Cytosol
Horvu_10350_3H01G282900.1	MALLSPRVPRLPLAAHCAGAGAGILRCCGRLAASAARCQVTASGSVAAGSSSSSELEAIRWGSAKLQGAREEMEDEVVLRPESLLHGFSFAAVLDGHAGFSTVQFLRDELFKECAAALDGGAVLNTKNLEAITDSIRRAFATVDANLSTWLQQMDKEDDSGATATALFLRNDVLVVSHIGDSCLQVISRGGRPQSLTNFHRPYGNNKTSLEEVKRIRAAGGWIHDGRICGDISVSRAFGDIRFKTRKNEMLVKGVKEGRWTEKFVSRIKFNGDLIISSPDVSLVELGPDAEFVLVATDGLWDYIKSTEAVAFVRDQLRQHGDVQRACEALGEKALDRRSQDNISIVIADLGRTNWQELAVPRPNVLLELSQAIATVGAVSVGIWISWLLTLQ	392	6.21	42426.3	Chloroplast
Horvu_10350_3H01G290900.1	MEDVAVAALAAASTPVFSPATAGLTLIAAAAAEPIAAVVAGAMEGVPVTFSVPPVRTTTDDGLPTGGEGGEASAAGSPCSVTSDCSSVASADFEGVGLGFFAAGVEGGAVVFEDSAASAATVEAEARVAAGGRSVFAVECVPLWGFTSICGRRPEMEDAVVAVPRFFGLPLWMLTGNNMVDGLDPISFRLPSHFFGVYDGHGGAQVADYCRDRLHAALVEELSRIEGSVSGANLGAVEFKKQWEKAFVDCFSRVDDEVAGKVSRGGGGNVGTSSVTGTAMADPVAPETVGSTAVVAVICSSHIIVSNCGDSRAVLCRGKQPVPLSVDHKPNREDEYARIEAEGGKVIQWNGYRVFGVLAMSRSIGDRYLKPWIIPVPEVTIVPRAKDDECLILASDGLW…	477	4.99	49614.2	Mitochondrion
Horvu_10350_3H01G312100.1	MVPDGGAKDQEASTSSSPPAAAIARAARPPRPVSFKTKRIVVWNPLKHRRFRVGGTRTMVEASSSAQAVRGAREVGEATTAAAVMGPPKEDGKGHRCGGWKSEDGSLHCGYSSLRGRRASMEDFYDMRSSKMDAKKINLFGVFDGHGGSCAAEYLKEHLFENLLKHSAFITDTKTAISESYTRTDTDFLDAETNIHREDGSTASTAILIDNHLYVANVGDSRAVISKAGKAIALSDDHKPDRSDERERIENAGGVVTFSGTWRVGGVLAMSRAFGDRLLKRFVVAEPEIQEQEIDDELEYLILASDGLWDVVSNEHAVAFVKGEVCPEAAARKLTEIAFARGSTDNITCIVIEFHRANMVNK	362	6.29	39389.2	Nuclear
Horvu_10350_3H01G337100.1	MSSETSKRDHARELLAADRKLMTVARTARRRRLEVRRLGRTASAAAEDEGAKRVRPAPDSSSDSSDSAKVAPEPPLAASRCSACVSHGAVSVIGRRREMEDAVAVAAPFLADTAAVEGSGDVEHGAGEEGFFAVYDGHGGSRVAEACRSRMHLVLAEEVRLRRPRPEGGGQGRAVDNEADGARWKEAMTACFARVDGEVGVDDGTDTGEQTVGSTAVVAVVGPRRIVVANCGDSRAVLSRGGVPVPLSSDHKPDRPDEMERVEAAGGKVINWNGYRILGVLATSRSIGDYYLKPYVIAEPEVTVMDRTDKDEFLILASDGLWDVVSNDVACKIARNCLSGRAASKYPESVSGSTAADAAALLVELAMARGSKDNISVVVVELRRLKSRAAAVIKDNRS	398	6.37	42207.4	Chloroplast
Horvu_10350_3H01G388500.1	MAAAVFAGDGAAARGGCSAECAGGIERPPDLGSRAGDGCGKRSVYLMECVPLWGCAAARGRAAEMEDACAAVPRFAALPARMLASSRELDGIGGDFDAAELRLPAHLFGVYDGHGGSEVANYCRDKIHVVLREVLRDGRGLEELGEVGEVDVKESWEKVFGDCFQKVDDEVSGKAIRFSNGVTELRPEPIAADNVGSTAVVAIVCSSHVITANCGDSRVVLCRGKEPIALSVDHKPDGKDERARIEAAGGKVIDWNGYRVSGILAMSRSIGDRYLKPFLIPKPEVSVVPRAKDDDCLILASDGLWDVMSNEDACKVARRQILLWYKNNNDGANSDGGSEPTMNPAAKAAADCLVRLALMKGSGDNISVIVIDLKSRKKPKGKS	383	5.59	40588.2	Cytosol
Horvu_10350_3H01G512500.1	MAEICCQEAKSPPATAATVATVSASAAAAAAVASSVMDRRRRRLELKRFRLATDLEQSAAEYAGARKRPRIPRTVSGPCPDAASASENTERCPRYGFSSVCGRRREMEDAVSIRPGFLPGPGKSHFFGVFDGHGCSHVATTCQELMHEAVAEEHDKAEEPVWKEVMERSFARLDERAANWATTRSSEEPACRCEQKMPSRCDHVGSTAVVAVVNPTQIVVANAGDSRAVLSRAGVPVALSVDHKPDRPDELERIQAAGGRVIYWDGARVLGVLAMSRAIGDGYLKPFVTAEPEVTVTERSDADDCLILASDGLWDVVTNEMACDVARACFRSNGPPGPPQAQPGGEAKTSEGVSKAESDQACSDAAMLLAKLALARGSSDNVSVVVVDLRRGS	393	5.78	41866.1	Nuclear
Horvu_10350_3H01G705800.1	MVGQTMMRIVRPCFKPSLPDGAQVVSAGGGTREGLLWYRDAGRHACGDFSMAVVQANQLLEDASQLEAGPLVAADGPCGTFVGVYDGHGGPETARFVADNLFHHLKKFATERQTVSSDVIRRSYAATEEGFLNLVRKQWLIKPQIASVGTCCLVGIINEGVLYIANTGDSRAVLGRLERGAKDIKAVQLSSEHNASFEAVRDELRQLHPDDPRIVVLKHNVWRVKGIIQVSRTIGDAYLKSSEFNREPLLARFRIPGPFHKPILCPEPSIEEHRLCAEDQFVIFASDGLWEHLSNQEAVDIVHCSPRNGIARRLVKAALREAAKKREMRYSDLKKIDRGVRRHFHDDITVVVLFMEPALISRRLYGGPLLSLRGGGSMPTFAQKY	385	8.97	42743.1	Chloroplast
Horvu_10350_4H01G098100.1	MLLYTVQFLCSVVASFARLVRALRKAMASVLCSPPVPVPAATTTSPASAPLSMRRKVHPPALGVAAGDAHALRDQREACREQLLIAPAVDAFAACNGGGGAAQQVGSAKKAAWGARKRPSMLLIPVAPQAVEVAAGWGAVVAEKEAEVEVEGQGFSLASRRGARHAMEDAYGVITHKDSQLAFYGVYDGHGGRAAVDFVSDHLGKNVVAAVLATTTTEAEPPSTDAVMAAIRAAYLATDSELVKQGLRGGSCAATALVKDGDVYVANLGDCRAVMCCDGVATAVTSDHTAARDDERSRIENSGGYVSCGSNGVWRVQDCLAVSRAFGDADLKRWVISEPEIRRVHLTAGSEFLVLASDGLWNKVSNQEAVDAVSRSSATGCCKELVDMARCRGSRDDIT…	410	6.71	43004	Chloroplast
Horvu_10350_4H01G241900.1	MGSCLPADQRPMEVTALPGKVGGGRRRGEEAPGRIAGIGTGNVACLFTRQGKKGTNQDAMVAWENFNGRSDTVFCGVFDGHGPHGHLVARKVRDTLPLKLCDLIYDDYGASPISNSDGSVLEESLSPYPDAGDKSPTFTAQKEEHLEFFDSMKESFRKAFRVMDKELKLHRNIDSICSGTTAVTLIKQGQDLFVGNLGDSRAVLGTRDQNGHLVAHQLTVDLKPDHPREARRIKRCNGRVFAHQDEPDVARLWLPNCNSPGLAMARAFGDFCLKDFGLISVPEVTYRRIMEKDQFIVLATDGVWDVLSNQEVVEVVASCSGRSGAARAVVDLANQTWKFKYPTSKTDDCAVICLFLSKDAAAGGLSGLSVASKGIGSNPRMPTRLRTPQHFSKRVIPED…	438	6.8	47799.1	Cytosol
Horvu_10350_4H01G282300.1	MDGDATAKCSAGEENDRIKYAASSMRGFRYEMEDALTAVLDLDGCSSTSFFGVYDGHGGADVALYCSRQFHIELIKEPDYRKNLHTALEHVYFRIDEKLKRSDEWKREPAHSPGNSTLKKLLKAALCAVKDRYVPPQHEGTTACVALIRGNQIFVANVGDSRCVLSRNGQANDLSIDHKPDLQHERERIERAGGQVTRDGNPQRDISGRIVRVDVGIHRVGGILAISRAIGDFQFKRNKTLSPAQQIVTCCPDIHTVDITDDAEFLIIASDGIWEAKASQEAVDFVRQRLQSGETDLSVICERLLDSCLGRRMSDNMSVILVQFKASARIRSSPGANPTATAEARADEIKVNIELGGQSSNTNANEEGGQSSNPNANEDDDGSVNGCVGCFSRMDLFDA…	402	5.26	44040.1	Chloroplast
Horvu_10350_4H01G287400.1	MEGASNEEMLPPALPLATLIGRELRGGGSERPLVRYGHSGFAKRGEDYFLVKPDCLRIPGDPSSSFSVFAVFDGHNGVSAAVFSKEHLLDDVMNAVPQGISREDWLQVLPRALVAGFVKTDIDFQRKGEMSGTTATLVVIDGFTVTVASVGDSRCILDTQGGVVSLLTVDHRLEENAEERERVTASGGEVSRLNLCGGQQVGPLRCWPGGLCLSRSIGDTDVGEFIVPIPHVKQVKLSSAGGRLIIASDGIWDAVSSEIAAQACRGLPAELAAKLVVKQALKTTGLKDDTTCVVVDIIPSDHCSTPPPSSPKQNQNKLRSLLFGRRSHSSVGKLGNKQKSASFGFVEELFEEGSAMLEERLGRNSLSKAILPPFRCAICQVDQVPFEDLITDNGGGYCS…	433	6.22	46162.6	Chloroplast
Horvu_10350_4H01G297700.1	MSCSVAIPSSPVFSPSRRPLSCKAASASPESVSVSVSSPAPSTAGSPLRPFGLLRAQIRDEASPSPKTSSAAPSGSVLKRRRPAPLMVPVDGAAAAAAAAAAVAAVESDPSNEVEEEGDEFAAYCRRGRGRRRVEMEDRHVAKLALGGDPQVALFAVFDGHGGKNAAEFAAQNMPKFMAEEVRKVDAGHSDEIEGAVKKCYLKTDDEFLKREESGGACCVTALIQKGGLTVSNTGDCRAVLSRAGMAEALTSDHRASREDERERIENLGGFVVNNRGTWRVQGSLAVSRGIGDAHLKQWVVADPDTRTLLVDPQCEFLVLASDGLWDKVDNQEAIDIARPLCIGNDKASSMAACRRLVETAGSRGSTDDISVLIIQLHKFSGSS	384	5.97	40545.6	Chloroplast
Horvu_10350_4H01G322500.1	MSEICCDVPAGAGAEGKGADCQDGSRAARRRRMEIRRHRLVAERGAEETSRKRRKLEEEPSSTDEEEIEPAKYGVTSVCGRRRDMEDSVSLRPEFVPGHHFFGVFDGHGCSHVATSCGERMHEIVADEARSSGSEDAERWTGVMERSFARMDAEAVGSRSRASGAEAAPNCRCELQLPKCDHVGSTAVVAVVGPRHLIVANCGDSRAVMCRGGAAIPLSSDHKPDRPDELERIQAAGGRVIFWDGARVFGVLAMSRAIGDSYLKPFVIPDPEVRVLERKDGEDEFLILASDGLWDVVSNEVACHVVRSCVRSKAKRRGGRSSPTSNLSPRQSSGSGSSSGDEAHNESGGCAAGVGSESDDEEVDEACAEAAILLTKLAIARQSPDNVSVVVVNLRRRPRF	400	5.77	43099.1	Nuclear
Horvu_10350_4H01G384100.1	MRGSRWCCCCFGRGGGGAGRSGSVADDGLVWDVGLKAHASGEYSVAVAQANEALEDQAQVLVSPASTLVGVYDGHGGPDAARFVNARLFSLIQELASQSGGLSAQVIKRAFGATEEEFMGMVEKSWPSQPRLMSVGSCCLVGAIEDGTLHVANLGDSRAVLGRLASTAGKKRRARAVVAERLSRDHNVADEEVRREVAEAHPDDPHIVMSSHGVWRIKGIIQVSRSIGDAYLKRPDLCSPAVMQSLCPFPLRRPVMSAVPSVTSRRLRPGDQFIIFASDGLWEQLSDDAAVGIVSRSPRKGVAMRLVRAAQLEAARKKDMRYESIAAIEKGRRRRFHDDITVVVLFLDNRCEGTPQSTVGAGEIDGTRAPVDVFSLGPDDHGDDPTRPVLR	391	8.08	42049.7	Chloroplast
Horvu_10350_4H01G400800.1	MAEVPGAAGALGSRPREVVDSPERAPAPPRELPSATDAVKEAPGGWEVSGAADADKAAGLCSGAELGSAEPGASDARLEAPVARIHQQKLGCGSTGSDEAAAISHIPLPVEPSPSEASSNSDTNATTGTIGGSSSPVEAPQAEAAVASSELGVESRGDFDGQNGLIQGESESRAGGVLRGEGAGTEPEAPEASTPQAKEGVDRMETSLDDSEASDGSTTQEDSDTDVETESSSSSAGEQDTGYRVHVPLMEQVIREVSGENNASEAKSSDRMDSVAVSTLVLASGAAMLPHPSKVHTGGEDAYFIACDGWFGVADGVGQWSFEGINAGLYARELMDSSKKIAMENQGPPGMRTEEVLAKAAVEARSPGSSTVLVAHFDGQVLHVSNIGDSGLLVIRNGQ…	526	4.37	54122.1	Cytosol
Horvu_10350_4H01G458600.1	MAAVMDYFRSCWGARSRSGRRSKKGSDAAGRQDGLLWYKDAGQAATGEFSMAVVQANNLLEDQSQVESGSLSMADPGPQGTFVGVYDGHGGPETSRFINDNMFHHLRRFATEHKCMSADVIRKAFQATEDGFLSVVSKEWSVKPQIAAVGSCCLVGVICSGTLYIANAGDSRAVLGRLVKATGQVVAMQLSAEHNACYEEVRQELQSSHPHDPQIVVLKHNVWRVKGLIQISRSIGDVYLKRPEYNRTPLHSKFRLRETFKKPILSSEPAIAVHQIQPSDQFVIFASDGLWEHLSNQEAVDLVQTNPRNGIARKLVKAAMQEAAKKREMRYSDLKKIERGVRRHFHDDITVVVVFLDASAVSRAGWSKSPSVSVRGGGVSVPANSLAPFSAPTMVSSTY	399	9.3	43817.8	Chloroplast
Horvu_10350_4H01G526400.1	MGNGITKNSGNTSASVVSSDQVPGDIHGNSFMYVPIAIAFNKSPMGTVLSSKTPFFSLFGAAINANQATSSSMPSFRLLNELMGPQSSGCTVKSSCSFVAAPLLQATPTRSSMYGRFFNSSGTASTIANQLAGRPFMSAMSSRRCNERPIDKFLDASASKLDFRVPHNKLLSEGPTEASIMDSSSNGNHHSPPSHNVQWTQGMAGEDRFQVALSEEHGWVFVGIYDGFIGPDATDYLFANLHVAVHHALKGVLWDNIQCNEPATTADHLFFLDGGNHSPEFDRKPAKRGRTEHREADNSATSGGGLPMHDKVLKALEQALRETEEAFFEAAEQGAADNPEIGLMGSCVLVMLMKGEDVYVMNVGDSRAMLVSRREPSRNNIHGKVVAQDLQQSKTKIMH…	585	6.47	64266.7	Nuclear
Horvu_10350_5H01G115700.1	MLRWLARPAERCLGRGGCGCGSGVGGGGDGLLWHAELRPHASGEYSFAVAQANESLEDQGQVATSPASTFVGVYDGHGGPEASRFLSSRLFPNLHKFATEQGGVSTDAIKKAFHATEEEFLHLVKGTWLKRPKIASVGSCCLVGAIANNKLYVANLGDSRAVLGHRGANGRGVVAERLSNDHNVSDEAVRKEVSQQHPDDSHIVVYSRGVWRIKGIIQVSRSFGDVYLKKPEFARDPIFQQYVCPVPLKRAVITAEPSIKVRQIGQQDLFVIFASDGLWEQLTDKAAVEIVFRNPRAGIARRLVRAAISEAARKREMRYADMQHIERGIKRHFHDDITVVVLYLDSHKHVVQTKFGNLDSFKFTNAPVDIFSSSGGTVEPTVL	383	9.06	41993.7	Cytosol
Horvu_10350_5H01G123800.1	MVAGPEVMHQVVPMLEASFRRFPVKGVDEVVVGVGVSTPPPVDSPSQVDLQVPDLVKTPLETLQFVPKIRSGSFADIGPRRYMEDEHIRIDNLSGHLGSLLLCPSPNAFYGVFDGHGGSDAAAYMKRHAMKLFFEDSEFPEGLQEDEYFSESVANSIRKAFLSADLALADDSVISRSSGTTALTALIFGRQLLVANAGDCRAVLCRKGMAMEMSCDHRPTYEAERQRVTECGGYIEDGYLNGVLSVTRALGDWDMKMPQGSASPLIAEPEFQQTILTEDDEFLIIGCDGIWDVMTSQQAVTLVRKGLRRHDDPERCARELAMEAKRLQTFDNLTVIVICFASELGGCLPPSEQASSRRIRSCKSLSAEALCNLRRLLESDQ	381	4.91	41886.7	Cytoskeleton
Horvu_10350_5H01G296000.1	MTHQKREASSSNEDWESKRPKGAATSTEKDCHVETASSQEANGEKRDTSQKGSNLPLDPCISDEKSTTISKVPSQQEMILTSIEADAAEDKGCRHTMEDAWVVLPDASMGSPGNLRCAHFAIYDGHGGRLAAEYAQKHLHPHVIAAGLPRELINGKVAKKAIIEGFRRTDESLLQESAEGNWQDGATAVCVWVLGQTVIVANAGDAKAVLARSTSTDGEGAVADIKNPLKAIVLTREHKAIFPQERSRIQKAGGSVGPNGRLQGRIEVSRALGDRHFKKVGLIATPDVHSFELTMKDHFIILGCDGLWGVFGPSDAVEFVQQQLKETSSATLAVRRLVKEAVRERRCKDNCTAVLIVFKH	360	6.9	39089.2	Nuclear
Horvu_10350_5H01G300600.1	MSMAQVCCDSASSAVVVGAEAEARARARAGRRRRAGDAAARWKVAAEVPQGADEAAATRKRRAAGGEVVAAKRHGFTSVAGRRREMEDAVSIREAFTVPAEEGKPGRDFYGVFDGHGCSHVADACRERMHELVAEELAGAARPESWTAAMVRSFARMDAEVTAGGGGDSASCRCEVNKCDHVGSTAVVAVVEEQRVLVANCGDSRAVLCRDGAPVVLSSDHKPDRPDELERIEAAGGRVIFWEGARVLGVLAMSRAIGDGYLKPFVTAVPEVTVTDRAAGDECLILASDGLWDVVSNETACQVARACLRRGRERWCAEAAAMLTKMALTKNSSDNISVVVVDLRPKNHL	349	6.42	37075.9	Peroxisome
Horvu_10350_5H01G384800.1	MAMAAETVPLGVLLRREVTSERMERPDVLCGEASRSRKGEDVTLLLADAGQRVAGDPSTSFSVFALFDGHHGSGAAIYAKNNLLNNVLRATPSGLTRDEWLAVLPRSLVAAFVKTDKDLQAAAESSGTTVTFVIIDEWVVTVASVGDSRCILESADGSLYHLSADHRFDSNRDEVERVTACGSKVGKLNVVGGPEVGPLRCWPGGLCLSRSIGDIDVGECIIPVPHVKQVKLSNAGGRIIIASDGVWDDLTFEMALECSRGYPSDIAANRIVNEATLPRGLRDDTTCIVVDILPPEKLAPSPPAKWQGKTVLNNMFRVDLKNNMFRRKNSDASFKIDREYAEPDVVEEIFEDGSAMLSRRLSTGYALRNMFEPSSCAICQFRLKSGQGISIHANPLQQE…	429	5.91	46804.3	Chloroplast
Horvu_10350_5H01G513400.1	MGTYLSTPKTDKQSADGEGARVRYGLASMQGWRTTMEDAHTAVPQLDECTSFFAVYDGHGGKAVAKFCAKHLHMQFLRNELSSSGDLASSARKAFLRMDEMMKGQRGWRELAELGEKGPKFAGMLESMIWSPKGGDADKIVDGWQTEEGPHSDFSGPTCGSTACVAIIRNDQLVVANAGDSRCVISRKGQAHDLSRDHKPELESEKERIQNAGGYIVAGRVNGSLNLTRAIGDMEMKENKLLPAEKQTVSAEPEVNTVTLSEDDEFIVLACDGIWDCMSSQQVVDFVREKLNTEESLSAVCEKVLDRCLAPESGGEGCDNMTMILVVLKKPTNSAATSSPEQSVVTPTNSAATSSPEQSAVTPTKSAATSSLEQSAVTNEEMRPSEPDAPMTPLSK	396	4.96	42679.8	Chloroplast
Horvu_10350_5H01G561800.1	MLRAVARCCGHWPPGAAAADGMLWQTELRPHAAGEFSMAAAQANLVMEDQAQVLASPAATLVGVYDGHGGPDASRFLRSALFPHVQRFAKEQGGVTAEAIRRAFGAAEEDFLHEVRQAWPKRPRMAAVGSCCLLGAIAGDTLYVANLGDSRAVLGRRVVGGGVAVAERLSTDHNVASEEVRMEVSSQNPDDGQIVVHTRGAWRIKGIIQVSRSIGDVYLKKPEYSLDPLFRQIGPVIALKRPALSAEPQIHVRKLKPTDQFIIFASDGLWEHLSDDAAVQIVFKNPRTGIANRLVRSALKEATKKREVSVHDLRTIERGVRRHFHDDISVVVVYLDRHRGRRQTKVVDSSSNCTSAPVDIYSSSSSVQSAQPRQAYRDSG	380	9.33	41476.1	Chloroplast
Horvu_10350_5H01G630600.1	MLAGSGGGSSSSSHLSSPSSHRDLRGGRSFLFGNTWFMLSAYPARLLHTADRRAPAAAFVAAAIHRTPRVVRAHGGTGQGLLQRGIVMAACGYAFGRADLGAAAKRQLDKDSSVVAHASRVVAMGSAGSAARPDVSFRYRGVEYCKKVGVSLRCREQWGPARTFWTSAVGPGRQLSFSVDPWARDFSTSCAAPYSAGAAESQLTLDEALQEKQTDNSTVAADEKSPAPEKLKLVSGSCYLPHPAKEATGGEDGHFICIDEQAIGVADGVGGWADHGVDAGLYAKELMSKSISAIKDEPEGAIDPSRVLEKAFTGTKARGSSTACIITLKEQGLHAVNLGDSGFIVVRDGRTVLKSPSQQHDFNFTYQLESGGGSDLPSSADVFHYSVAPGDVIIAGTDG…	479	6.9	50204.1	Chloroplast
Horvu_10350_5H01G653500.1	MGNSLACFCCAGGAVAAAKTRRRHVAPAALPSDPAYDEGLGHSFCYVRPDKLPPPHCYYPAAADDGDLLVPDAKAAAEEATTFRAISGAALSANVSTPLSTSALLLLPDDSTASSGFESSESFAAVPLQPVPRFPSGPISSAPFSGGFLSGPIERGFLSGPLDAALLSGPLPGAVSSGRMGGGGGGAVPAMRRSLSHGGRRIRDFTRALLARTDRFQGHPDLGSPDAAAAVAACGGDSNGLQWAQGKAGEDRVHVVVSEERGWVFVGIYDGFNGPDATDFLVSNLYAAVHRELRGLLWEQSQEDQPGSAPSTTAPDHQDQCTRRRRARRSRPPRSGSGSVDDNDQRQWRCEWERDCSSLKPPTQPPPPPRSNGENDHIAVLKALARALRKTEDAYLGIA…	640	5.57	68918.4	Chloroplast
Horvu_10350_5H01G674800.1	MLGALLRFLSACGGSWQTSPAPPHAAPASDPASDSSASASDGRDGLLWWRDLARCAAGDVSAALVQANHTLEDQCRLHSAPPLGTLLAVFDGHAGHAAARFACDHFLPNLLEAASGPGGVTADAIRDAFAATEAAFIAQVSSQWDTNPDLATVGSCCLVGVVHDRTLFVANLGDSRAVLGKKVGRSGQIVAEQLSTEHNANDEAIRQELMAQHPDDPQIVALKHGVWRVKGIIQVSRSLGDAYLKDAKYNTERIKPKFRVSEPFSRPIMSAEPTIVSHSIQPNDCFVIFASDGLWEHLTNQEAVEIVHNNQRAGSAKRLIKAALQEAARKREMRYSDLMRIDKKVRRHFHDDITVIVLFINHELLAKGNAQVPPLSIRSALDH	383	6.49	41433.9	Cytosol
Horvu_10350_6H01G125000.1	MSPAIALRRAAAWLLRGGAGAGAPRAASSATLPGLGGAPLSPARGLQGREAAGFLGIWGGPAAGGVSGGVSWWFRCAASSVPRPGLLVEQLLVGGGRSFATGAAPVEVSFSPAAREADVSQPEKSVGASDKTMLGDRSLKLVSGVCYLPHPDKEETGGEDAHFIWDEQAIGIADGVGGWASYGIDAGQYARDIMSNAVTAIEEEPKDSIDLTRVLEKAHSSTTVPGSSTACIIALTDQGLQAINLGDSGFIVIRDGCTLCRSPVQQHDFNFSYQLESGNSNDLPNAAQVFKVPVASGDVIVAGTDGLFDNLYNNDITAVVVHATRAGLEPQVAAQKIAALARQRAQDKNRQSPFSTAAQDAGFRYYGGKLDDITVVVSYVTAFGNS	386	5.11	39904.6	Chloroplast
Horvu_10350_6H01G138800.1	MHERSPGPSLAAAATRLRSASLVLLLLSLSLLAGPARCWWCREDDEGCSLMGFRGDDSPATGGGISEKGRFSYGFASCAGKRASMEDFYETRVDDVDGETVGLFGVFDGHGGARAAEYVKKHLFSNLIKHPKFMTDTKAAIAETFNHTDSEFLKADSSHTRDAGSTASTAILVGGRLVVANVGDSRAVVSKGGKAIAVSRDHKPDQTDERQRIEEAGGFVMWAGTWRVGGVLAVSRAFGDKLLKQYVVADPEIKEEVVDSSLEFLILASDGLWDVVTNDEAVAMVKPIEDPEQAAKGLLQEASRRGSADNITVVIVRFLDGTTTSAGDGPSEEVAKDQSEDVAKDQSS	348	4.98	37119.5	Chloroplast
Horvu_10350_6H01G187600.1	MHWNVVNKVHSYLNCGIHSTSQISFLAKMGVYLSTPKTDKLSEDGENDKLKFGLSSMQGWRASMEDAHSALLDLDNETAFFGVFDGHGGRVVAKFCAKYLHSQVLKSEAYSSGDLGTAVHKAFFRMDEMMRGQRGWRELSALGDKMNKFSGMIEGLIWSPRGSDSKNVEDDWALEEGPHSDFDGPTCGSTACVALVRNNQLVVANAGDSRCVISRAGQAYNLSRDHKPELVAERERILKAGGFIRMGRINGSLNLARAIGDMEFKQNKFLPPEKQIVTSNPDINVVELCNEDDFLVLACDGIWDCMSSQQLVDFIHEHIHTESTLSAVCERVLDRCLAPSTMGGDGCDNMTMILVQFKKPVSDKKNADAGEQSAKGKEES	380	5.58	41898.4	Chloroplast
Horvu_10350_6H01G252800.1	MGICASSEHLGQQGQDADESIVYVMDEEGGGGASSPRKVASLFSQKGKKGPNQDAVILCQGFGMEDGVFCGVFDGHGRCGHLVSKLVRDYLPFMVLSHRNALLLADAEANADDPVFSDASPSSSADSSGNSSPHPSQMLEEWTEACTNAFKAMDNELKLQANMDCAFSGTTAVCAIKQGKDLIIANLGDSRAVLATMSGACYLKAVQLTTDQKPGLPEEAERIKRCEGRVFALREEPGVMRVWLPGENLPGLAMARALGDSRLKHHGVISTPQVTGHRISEADLFIILATDGVWDVLSNEEVVSIVCATPRKQHASKAVAEAAVQRWKTKYPSSRVDDCSAVCLFLHDAAARKI	354	5.5	37863.9	Chloroplast
Horvu_10350_6H01G255900.1	MGCSPSKCCFCSHFKGCLQSHGCLDQTPESPRESRGKSSWRRAKTDASASDGSSDDLDGGDGFNQMNITRESNVGINRLSRVSSQFLPPEGSRKVRVPLGNYDLRYSYLSQRGYYPESLDKPNQDSFCIHTPFGTSPDDHFFGVFDGHGEYGAQCSQFVQRRLCENLLRDSRFHTDAVQALHSAFLATNSQLHADSLDDSMSGTTAITILVRGKTLYIANTGDSRALIAEKRGEDIIAVDLSIDQTPYRTDEVERVKECGARVLTLDQIEGLKNPYVQCWGNEESDDGDPPRLWVENGMYPGTAFTRSIGDSVAESIGVVANPEIFILELSASHPFFVIASDGVFEFLSSQTVVDMIAKYKDPRDACAAIVAESYRLWLQYETRTDDITIILVHINGLT…	1086	5.19	121108	Chloroplast
Horvu_10350_6H01G267600.1	MVEAAAGRRSGTSPRRPSGGGEQQQPLVAVALGTRVVMVTSAPPAGGGGEGGRAAADGRCLDDLLGCLLGVLRALGFPWAAPPQRQPRPVPPRVTIPSTADGRRLAAELMRIPGRIAGNGACAVASLYTMQGKKGVNQDAMIVWEKFCSRDDTIFCGVFDGHGPYGHLVAKRVRDLLPVKLGADMGTDGGRETPTSNMEGNTNEVCLPVNPERKETTTSEQDGEYPEIFTTFRTSFLRAFHIMDRDLKLHKNIDCFFSGTTAVAVLKQGHNLIIGNLGDSRAILGTRNEDGQLIAVQLTVDLKPNIPSEAQRIRQHRGRIFALPEEPEVARVWLPKYNSPGLAMARAFGDFCLKEYGLISMPEVSCHRVTEKDEFVVLATDGVWDVLSNIEVVSIISRS…	489	7.59	52494.7	Chloroplast
Horvu_10350_6H01G290700.1	MSTRSRSVQGNVGGGGSTAGGSAVPLAVLLRREVVSERTAAERPELQHGLFSQAKKGEDFVFLKPDCERLPGVPSSSFSAFGLFDGHNGNGAAIYTKENLLNNILGAVPADLNREDWLAALPRAMVAAFVKTDKDFQTVARSSGTTVTFVIIDGLVVTVASVGDSRCVLEAEGSIYQLSSDHRFDASKEEVDRVTEAGGDVGRLNVVGGAEIGPLRCWPGGLCLSRTIGDQDVGEFIVPVPLVKQVKLSTAGGRLIISSDGVWDALTAEQALNCSRGLPPEAAAEQIVKEAVHSKGLRDDTTCIVVDLVPEKGNPAMSAPKKQPGMGVFKNMFRKKTSSDSSSHADREYMDPDVVEEIFEDECALLSRRLDSEYPVRNMFKLFICAICQVELKPNQGIS…	447	5.42	48123.3	Chloroplast
Horvu_10350_6H01G292300.1	MVCIGRLRALVLRAAAGAGRRRWARVLCGRAVDVCVTPRARGHGWRGFRAVAGARTKMMLDSSDSDSGTPAGQLQLQRRAAAAGTQPQDGGYASAGWQREDGKLKCGYSSFRGKRATMEDFYDVKLTEIDGHTVSLFGVFDGHGGSRAAEYLKEHLFENLMKHPKFLTDTKLAISETYQKTDADFLESESSAFRDDGSTASTAVLVGDHLYVANVGDSRAVISKAGKARALSVDHKPNRTDERKRIENAGGVVIWAGTWRVGGVLAMSRAFGNRLLKPFVVAEPEIQEELVNGELESLVLASDGLWDAVENEEAVSLAKTEDVPESAARKLTEIAYSRGSADNITCIVVQFHHDKTAG	358	7.69	38786.7	Chloroplast
Horvu_10350_6H01G338300.1	MEALEPIHQTLSEIDKRIPDTLPADYGLEKRASRSSEDAIASVFPLYLEPPHRKRDDGSASQRDGEESQALRMNWASCYVPRHDEDAHFGLHEAGVVGVADGVGGYRKHDVDASAFSRELMRSAFQQVLAIEPGTPVCPYTLLERACEETVASGADGGSTAVILSLAGTALRWAFIGDSAFAVFRDGKVVHRSQRQQKRFNCPFHLSATGKGDCVSKADVGQMAVRHGDVVVLGTDGLFDNMFDAELEVIVRMGTALGVSPKNMANVVAGMAYEMSMSKIKDSPYSTDSRRLQGGQRLGGKPNDITVVVAFIVSLYS	317	5.62	34324.7	Nuclear
Horvu_10350_6H01G388900.1	MGSGASRLLTACACSRPAPASVDAEPCLDDALGHSFCYASAAAYSSSFRHGISGAALSANSSVPVPLYLSSAAAGAGSMPQNYSSAFHTSSSFSSAPLQLSNLSSGPLFLSGPIDRGAQLSGPLDAAVPFSGPLPTKPTKRTSSSSRGLSSRFRKPLFGSLRRSVSEKHQPALMVPLRQDDGVQWAHGRAGEDRVHVVVSEDQRWLFVGIYDGFNGPEAPDFLVANLYRFLLRELRGIFYEEADRDSKRLWQFLADGDDDDNELDFSGSGRFAMSLARLKERRFNMWAHAAAVGDDEISREWGPKKLEAAPAVRDHGAVLGALTRALASAEAAYLDMTDQSMGIHPELAVTGACLLVALVRDDDVYVMNLGDSRAVVAQRADDDHGCGLGAMRMDDIGV…	597	5.34	65133.3	Chloroplast
Horvu_10350_6H01G522700.1	MCVEGFEDAQIERPADFVMERVCENTVSIDFKQTTMVTVIGESWHNFVPTIRSGDWSDIGGRDYMEDAHVCIPNLAKNFGFNMVDDEVISFYGVFDGHGGKDAAQYVRDNLPRVIVEDAAFPLELEKAVRRSFVQTDSQFAEKCSLHDGLSSGTTALTAMIFGRSLLVANAGDCRAVLSRRGAAIEMSKDHRACCLNERKRVESLGGYVDDGYLNGQLAVTRALGDWHLDGLKEMGEPGGPLSAEPELKMMTLTKDDEFLIIGSDGIWDFFSNQNSVDFARRRLQEHNDLRRCCKEIVEEAIRRGATDNLTAVMVAFHQEAPPQIRVSRMGRVERSISAEGLHSLRVLLEGQ	352	5.01	39203.3	Chloroplast
Horvu_10350_7H01G041000.1	MANAGVNNVPAAGELVADDPALASVEGEVESPPPSSGYNASSEGSEEYLTSGEEGEGSGAVPAPLLPAEAAAAAAAVWSLAFGSASERGQDHGKRMEDAVSLRPFFCAWADGSPMHFFAVFDGHGGPQVSALCRDQMHVILAEELAAAATAYRKEHPEKKDEEAERRAWEAALKRSFERADALGMGLSESGWPIVGSTAVVALLVRDSIVVANCGDSRAVLCRAGNAAPLSEDHKLDRADERARADAAGGKVRRTEDGQLRVQGVLAMSRALGHKLLKPAVICQPDITMTTRSEDDDCLILASDGLWDVIENQMACNVVRNCLEFEQKNNQGAPRGGALLGQEEEVGCIHAATLLMNMAICKHSQDDISVVVLDLKARG	379	4.78	39996.8	Cytosol
Horvu_10350_7H01G041400.1	MGNGGLNNVPAAGEQGADAAVASEGGELQSPPPSSGYYASSEGSDGYLTGAEEGESSLAVPALPQPPAPAAAAVWPLAFGSASQKGQDDDGKMMEDTVSLRPFFCAWVDGSPMHFFAVFDGHGGPRVSALCRDQMHAILAEELAVAATAYRKEHPEKDEEAERRAWEAALKRSFERADALGMGLSESGWPVVGSTAVVALVVGGSILVANCGDSRAVLCRAGHAIPLSEDHKLERADERARVKAAGGKVWRSSDEQLRVGGLAMSRALGHRLLKPAVICEPDITMTTRSEDDDCMILASDGLWDVIKNQKACNVASNCLEIEHQGAPGGGAPIGQEEEVGCVHAASLLMNMAIHGKSPDDISVVVLDLKARG	372	4.85	38847.6	Chloroplast
Horvu_10350_7H01G151600.1	MDSDASELFSDCGSDYRDSSTSDSEPCSSDVDDLSVTSGAASGIHRLLLSSGVESPDGSISALVAVLDSPKASVDSLRRAAMELRLLARHNPDNRIRIAESGAVRPLVALLSHPDPLVQEHGVTALLNLSICHENKVIVVEAGAIPPLVRALKSATSLAARENAACALLRLSQLDGAAAAAVGRAGAIPLLVSLLETGGGRGKKDAATALYALCSGARENRLRTVEAGAVTPLLDFMSDPESGMVDKAAYTLYSLLGFAEGRSATVEEGGIPILLELVEVGTSRQKEIATLSLIQICDDNAVYRNMVAREGAIPALVALSQSSSARPNLVTRVNEFLFLLRDSNKQKISTHMGVVHDAVNEVLSSKMLADKGNTKQANSEAETSSSLAVTSAMDAPMSS…	1744	5.53	191804	Nuclear
Horvu_10350_7H01G154600.1	MRADDAGRPDSSHAGAQKPAELPSPHMESVCENTTTADFKQSNFSNFLPSVRSGGWSDIGSRQYMEDTHVCIADLAKNFGYPTVDKEVVSFYGVFDGHGGKDAAHFVCDNLPRVIVEDADFPLELEKVVSRSFVHIDSQFADKCSHQRALSSGTTALTAMIFGRSLLVANAGDCRAVLSRCGIAMEMSMDHRPCSLSEKLRVESLGGYVDDGYLNGLLGVTRALGDWHLEGMKEASRPGGGPLSAEPEIKLTTLTKDDEFLVIGSDGLWDVFSNQNAVDFARRRLQEHNDVKLCCREIVEEAIRRGATDNLTAVLVSFHLVAPPQIRASQPRRVARSISADGLNSLRILLGSQ	353	5.48	38470.3	Cytosol
Horvu_10350_7H01G284300.1	MGSCLSTQPGDEPAWPLRWRKRPRGEHEGAAAGGAFFSGGGGGKKLPGEGEMTEEELARVAGRTCANGASAAACLHTQQGRKGTNQDAMVVWENFNSSDSIFCGVFDGHGPYGHFVAKKVRDSLPVKLLAQWKTSANGGTSPHLNGSISGSLNSEETTSAVDDDWGESADVEGSDTLPETFLPLKQSYLKAFKLMDKELKMHPTIDCFCSGSTAVTLVKQGWDLVVGNLGDSRAVMATRDAANNLTAVQLTVDLKPNLPKEAERIQQCRGRVFALQDEPEVSRVWLPNNDSPGLAMARAFGDFCLKDYGLISVPQISYRRLTEKDEFIILATDGVWDVLSNKEAIDIVAAAPSRATASRALVDCAVRSWRLKFPTSKSDDCAAVCLFLDHEKSPNLVEE…	521	5.21	56678.5	Nuclear
Horvu_10350_7H01G441200.1	MARAAAANLRGLVGIAAAGRRRVTASVATPRGSPGGRGFRAVASGSGGRTTPESPSSSSPALPQLQPRRGLATRRAVLRNLISGGLESEDGKLSCGYSSFKGRRPTMEDRYDVKFAKMKGQSISLFGVFDGHAGALAAEYLKEHLLDNLIEHPQFLKNTKLALKTTFLKTDADFLESVTTPYREDGSTALAAVLVGDQIYVANVGDSRAIALKGGKAIPLSDDHKPNLKNERTRIENAGGGVSYDGFTWRVDGILAMSRAFGNRSLKNYVIAEPDIQETQVSSDLEYLVLATDGLWDVVQNEDVISLMRATDEPEAAAVKLTEMAHSRHSSDNITCIVVRFHH	343	8.97	36911.7	Chloroplast
Horvu_10350_7H01G477500.1	MEELRLGSGGGGGGRGKPPIPSSASARKPVLSRHASFVRPPLNNTKSETERTFESTDVEYTPVVRSGGWADIGSRSAMEDVYICCDNFLQDFGPENCEEGPSSFYGVFDGHGGKHAADFVCSNLPRFIVEGDGFPGEIEKAVSSAFLQTDAAFADACSVNSSLASGTTALAALIIGRSLLVANAGDCRAVVCCRGKAIEMSRDHKPSCNREKMRIEASGGYVYDGYLNGLLNVARAIGDWHMEGMKACDGLGPLSAEPEVMMRNLTEEDEFLIIGCDGIWDVFRSQNAVDFARRRLQEHNDPIACCKELVDEAIKRKSGDNLSVVVVCFNSIAPPVLTAPRPRVQRSISAEGLKELQGFLDSLAD	365	5.05	39253.2	Cytosol
Horvu_10350_7H01G489200.1	MEALPQIRQTLSEISSRTPEALRIAVGIRFGSLPSSAAAGREDVARYAASLARQLQPRVRRNQPPTGPALRMNAASCYLPEHDEDAHFFHAVAGVIGVADGVGGCRLEGLDAAAFSRGLMASALSEVVASSSAAPSPGHICPYALLDKAYQQTAASGTPAASTAVIVSLAGRVFRWAYVGDSGFAVFRDGRILHRSSPQQSYFNCPFQLSSDSRDRYKVRDAAVGEIAVEEGDVVVVASDGLFDNVFDVMLEMIVQSGLALSFTPQNMADIIANQAYAAARRTQDTPFSIAAREYGRDKTGGKTDDTTVVVAFIEAQDMA	320	5.44	34023.3	Nuclear
Horvu_10350_7H01G489300.1	MEALPQIRQTLSEISSRTPEALRIAVGIRFGSLPPSAAAGREDVARYAASLARQLQPRVRRNQPPTGPALRMNAASCYLPEHDEDAHFFHAVAGVIGVADGVGGCRLEGLDAAAFSRGLMASALSEVVASSSAAPSPGHICPYALLDKAYQQTAASGTPAASTAVIVSLAGRVLRWAYVGDSGFAVFRDGRILHRSPPQQSYFNCPFQLSSDSRDRYKVRDAAVGEIALEEGDVVVVASDGLFDNVFDVMLEMIVQSGLALSFTPQNMADIIANQAYAAARRTQDTPFSIASREYGRDKTGGKTDDTTVVVAFIEAQDMA	320	5.44	34039.3	Cytosol
Horvu_10350_7H01G489400.1	MEALPQIRQTLSEISSRTPEALRIAVGIRFGSLPPSAAAGREDVARYAASLARQLQPRVRRNQPPTGPALRMNAASCYLPEHDEDAHFFHAVAGVIGVADGVGGCRLEGLDAAAFSRGLMASALSEVVASSSAAPSPGHICPYALLDKAYQQTAASGTPAASTAVIVSLAGRVLRWAYVGDSGFAVFRDGRILHRSSPQQSYFNCPFQLSSDSRDRYKVRDAAVGEIAVEEGDVVVVASDGLFDNVFDVMLEMIVQSGLELSFTPQNMADIIANQAYAAARRTQDTPFSIAAREYGRDKTGGKTDDTTVVVAFIEAQDMA	320	5.31	34057.3	Cytosol
Horvu_10350_7H01G489500.1	MEALPQIRQTLSEISSRTPEALRIAVGIRFGSLPPSAAAGREDVARYAASLARQLQPRVRRNQPPTGPALRMNAASCYLPEHDEDAHFFHAVAGVIGVADGVGGCRLEGLDAAAFSRGLMASALSGVVASSSAAPSPGHICPYALLDKAYQQTAASGTPAASTAVIVSLAGRVLRWAYVGDSGFAVFRDGRILHRSSPQQSYFNCPFQLSSDSRDRYKVRDAAVGEIAVEEGDVVVVASDGLFDNVFDVMLEMIVQSGLALSFTPQNMADIIANQAYAAARRTQDTPFSIAAREYGWNKTGGKTDDTTVVVAFIEAQDMA	320	5.58	33956.3	Cytosol
Horvu_10350_7H01G568900.1	MGHRGDTRPVSGGGFSENGKFSYGYASCLGKRSSMEDFHETRNDGVDGETVGLFGVFDGHGGARAAEFVKQNLFSNLIKHPKFFTDTKSAIAETFTHTDSELLKADTAHNRDAGSTASTAILVGDRLVVANVGDSRAVICRGGDAIAVSRDHKPDQTDERQRIEDAGGFVMWAGTWRVGGVLAVSRAFGDKLLKQYVVADPEIKEEVVDSSLEFLILASDGLWDVVTNEEAVAMVKPIVDSQQAAKKLLVEATRRGSADNITCVVVRFLDQQPPAATNERPTPVVLGK	288	5.43	30983.7	Cytosol
Horvu_10350_7H01G656200.1	MGVYLSTPKTEKLSEDGENDKLKFGLSSMQGWRASMEDAHSALLDLDKDTSFFGVFDGHGGKVVAKFCAKYLHREVLKSEVYLAGDLGAAVHGAFFRMDEMMRGQRGWRELQALGDKINQFTGMIEGLIWSPRGSDSNDRHDDWAFEEGPHSDFSGPTCGSTACVAMVRNSQLVVANAGDSRCVISRNGQAYNLSRDHKPELEAERERILKAGGYIQMGRVNGTINLSRAIGDMEFKQNKFLSPDKQMLTANPDVNTVELCDDDDFLVLACDGIWDCMSSQQLVDFIHEHLKTESSLSAVCEKVLDRCLAPSTLGGEGCDNMTMILVQFKKPINHGKNASAGEKLAVEDKNASAGEQSATDDKSASSSEQSALKDKNSSAGGQSPGDIEQSANEEKNS	398	4.98	43371.3	Nuclear
Horvu_10350_7H01G689700.1	MIVTLMNFLRACWRPSSNRHARTGSDATGRQDGLLWYKDTGEHVNGDFSMAVVQANNLLEDQCQIESGPLSFLDSGPYGTFVGVYDGHGGPETACYINDNLFNHLKRFASEQNSMSADVLKKAYEATEDGFFSIVTKQWPVKPQIAAVGSCCLVGVICGGMLYVANVGDSRAVLGKHVKATGEVLAVQLSAEHNVSIESVRKELQSVHPEDRHVVVLKHNVWRVKGLIQVCRSIGDAYLKKQEFNREPLYAKFRLREPFNRPILSSEPSICVQPIQPHDEFLIFASDGLWEHLTNQEAVDIVQSSPRSGSARRLIKSALLEAAKKREMRYSDLKKIDRGVRRHFHDDITVIILYLDSSLVSRASTYRGPAVSLRGAGVSLRSSTLAPYGSQM	392	8.53	43535.6	Chloroplast
Horvu_13821_1H01G035000.1	MGNRAARLATPCFASGGRSAVDAAGEDGGGGSVGVGQILSFDGYEAFDGATIHGVLLPSNQSTVGTASSSLSRSASSSCDSSSSFSFRTLQPGLFSGSLDYCASPSSSSSGPNSGVLSSAASRRGARTEEDIMADLYATRRRRRCQLELDEAASVSPLLDRLRRAVASALRVGRAAKKQPAVTTLATSTNGDGGAIRSKGVNGHAAEDKVQWARGKAGEDRVHVVVSEERGWMFVGIYDGFNGPDATDYLVANLYASVCRELPGDDHPPPEDAGHEQRRRPPSSCNGRDNADLRRRGRHGEVLDALARALRRTEEGYFAEAEARAAECPELAMMGSCVLVLLMKGADVYSMNVGDSRAVLAHRAEPDLTSVIMPPRHRHQHSADGHVTEEIRRQFDECD…	582	6.46	63383	Chloroplast
Horvu_13821_1H01G099900.1	MVAEAEVMHQQPAPVLEVQYRQCVAKGAGMSAVAVPEVEVEVAVELPRMGLANTDGATSVSAETLQFVPNIRSGSFADIGPRRYMEDEHIRIDDLSAHLGSLLVCPLPSAFYGVFDGHGGPDAAAYMKRHAMRFLFEDREFPQALQVDDMFLQSVEECIRSAFLQADLALADNLDISRSSGTTALAALVFGRQLLVANTGDCRAVLCRRGIAMEMSRDHRANYAEECERVAASGGYIEDGYLNGVLSVTRALGDWDMKVPDCSTSPLIAEPEFQQATLGEDDEFLIMGCDGIWDVMTSQHAVSVVRRGLRQHDDPERCARELVMEAKRLETADNLTVIVVCFGSELGSPPQPPATVAARPRSCKGLSPEALCNLRSWLETDR	382	4.72	41695.3	Cytosol
Horvu_13821_1H01G129900.1	MTKMELMPLMEGREEIEQTLSEIDRRTPDALRSAFRLGYRSHSSSSKYPDMDAFIASVLPPPVSKDEIPSARVDCFCDVNASRALKMDWASCYVPHNDHDAHFGVADPGVIGVADGVGAYSAKGVDAGAFSRSLMASAHQDALETAPRPICPYTLLQRAYEGAASSDVQGASTVVLVSLVGDTLRWANMGDSGFAVLRGGAIVHRSRPQLARFNCPLQLAAKGADSITQAEVGETPVRDGDIVVVATDGLFDNMFDAELERVVRMGTALSFSPKNMADIIAGIAYEMSWSKDKDSPFSVGYRNYTGTQRCGGKEDDITVVVAFIVSTPRVGVDKVEDDDAALNSDWMDQVKRSKVAYQLKNVPGPSLAAKSDSEHSGNRRNTLQRSNSGPISRARGRWY	399	5.48	43193.5	Chloroplast
Horvu_13821_1H01G313100.1	MSGGVEPETPPSSGGGGGGAIGSPMARKPPRHQLTAIRHCASSARIAAASTDLGLDSGTLSLISPTEIRPSFLPVYRSGSYANIGPKTYMEDEHVCIDSLIEHLGMRTPAIPAPGAFYGVFDGHGGTDAVCFVRKNLLKFIIEDGHFPNSMEKAIRSAFLKADHAIADSHSLDRSSGTTALTALIFGRTLLVANAGDCRAVLGKRGRAVELSKDHKPSCKSEKLRIENLGGIVFDGYLNGQLSVARAIGDWHVKGSKGSISPLTPEPEFQEVRLTEEDEFLIIGCDGLWDVMTSQCAVSMVRKELMAHNDPERCSRELVQEALRRDTCDNLTAVVVCFSADPPPQIEIPRFRVRRSISMEGLHMLKGALDSNA	373	6.32	40120.7	Chloroplast
Horvu_13821_1H01G317500.1	MLSSAMDYLRSCWGPTSSPDGRPRKGVDVAGRQDGLLWYKDAGQLVAGEFSMAVVQANNLLEDHSQVESGSLSTTDPDLQGSFVGVYDGHGGPETARYINDHMFNHLKGYASEQKCMSVDVIRKAFRATEEGFLSLVSNQWSMRPQLAAVGSCCLVGVICAGTLYVANVGDSRAILGRLVKGTGEVVAMQLSAEHNASFEEVRREMQAMHPDDPHIVVLKHNVWRVKGIIQITRSIGDVYLKRPEFNREPLHSKFRLPETFRRPLLSSEPAITVHQIQLTDQFIIFASDGLWEHLSNQKAVELVHSSPRNGIARKLVKAAMQEAAKKREMRYSDLKKIDRGVRRHFHDDITVVVVFFDSNAIAMDAWSRPTVSLRGGGVALPANSLAPFSGS	392	8.23	43327.4	Chloroplast
Horvu_13821_1H01G355800.1	MRQISSMLQGLARSMSLGKERKEAEEGHGTVLRSSGTLWGEGSETFAAVCSRRGEKGTNQDTSIVWEGYGCQDDTIFCGVFDGHGQWGHYVAKAVRESLPQSLLCRWQEAVALTSLIDGEKKLSDCQFDLLKQSYLAAAAAVDEELRRNRRLDAVNSGCTALSIVKQGELMVIANVGDSRAVLATTSDDGDVTAVQLTVDFKPDLPQEKARIMQCKGRVHCLGDEPGVHRVWLPDREAPGLAMSRAFGDYCVKDCGVISAPEVTQRRVTARDQFVILATDGVWDVLSNEEAVRIVAATPDREKAAKRLVECAVRGWRRKRRGIAVDDCSAVCLFFHSPAS	340	6.13	37221.2	Chloroplast
Horvu_13821_1H01G356000.1	MRQLSSLLQGLARSMALGKERKEEGQGTVLRTSGTLWGEGSETFAAVWSRRGEKGTNQDCSVVWEGFGCQEDTIFCGIFDGHGQWGHYVSKAVRDSLPPSLLCRWQEAVALTSLIDGEKKLGDCQFDLWKQSYLAAAAAVDEELRRSRRLDAVNSGSTALSIVKKGDTMVIANVGDSRAVLGTMSDDGSIAAVQLTIDFKPNLPQEKARIVQCKGRVYCHDDEPGMHRVWLPDREAPGLAMSRAFGDYCVKDYGVISAPEVTQRRINARDQFVILATDGVWDVISNEEAVQIVAGTPDREKAAKRLVQCAVRAWRRKRRGYAVDDCSAICLFFHSPPS	338	6.94	37261.3	Chloroplast
Horvu_13821_1H01G493500.1	MAAAAAICGEDEPAPRDPAAAAECAAAGGGVERLDLGDGRAALVAGGKRSVYLMECEPVWGCVATPGRGGEMEDACAAVPRFADVPVRLLARRQDLDGLGLDADALRLPSHLFAVFDGHGGSEVSNYCRERLHVVLSKELRRPPKDLGEMSDVDMKEHWDDLFTKCFQTVDDEVSGLASRLVDGEPRLEPIAAENVGSTAVAVVVCSSHVVVANCGDSRIVLSRGKEPVALSIDQKPDRKDERARIEAAGGKVIQWNGHRVSGILAMSRSIGDRYLKPYIIPKPEVTVVPRAKDDDCLILASDGLWDVVSNEEACKVARRQIQQWHKNNSVTTSSSDGGDGSTDPAAQAAADYLVRLALKKGSQDNITVIVVDLKPRRKSKNNS	384	5.43	41109.5	Chloroplast
Horvu_13821_1H01G560800.1	MRQAVGAGEEGLPRKVVLAAGDAGEEGLPRKMVLAAGDADGAARRRRRLELRRHGRKVASGEDEPARKATDGSESESSADVGWLPACLSHGAVSVIGRRREMEDAVAVERTFLAPPCGGGDEGSGGEEDFFAVYDGHGGARVAEACRERMHVVLAEEVARLRCRPGARGWKEALEASFARVDGEVVGSAAAGADADADEESRSRTVGSTAVVAVVGRRRIVVANCGDSRAVLSRGGVAVPLSTDHKPDRPDELQRVEAAGGRVINWNGSRVLGVLSTSRSIGDYYLKPYVSAEPEVTAVERTDKDEFLVLASDGLWDVVSNEAACRVARSCLTGRAAAAFPESVSGRTAADAAALLAELAISRGSKDNISVVVVELKRLKSRVGRRRAVGSEVQL	395	6.32	41587.6	Nuclear
Horvu_13821_1H01G577900.1	MVHDGAVKDHHHQQQREEQQEEESSPDIPATSASAVVAEAGAGVVGAAGTSKPGSDKRLGVRHPVKYRRFRVKGKAMAEPGVTPAHQPLEEELEEGEGEVEEEASSPEREVRAGVVEVEVEMEVSSSSAAAVEMEVEEGADMDVSPAVAVAMVDSEHSSEEDDDEEEVSSPVLALPDQARGRLVATLVVPKDQDLEKEKKEKERQRERERADEVGYMSGGCKSDDGNLSCGYSSFRGKRASMEDFFDIKSSKIDDKQINLFGIFDGHGGSRAAEYLKEHLFENLMKHPQFMSDTKLAISETYKKTDSDFLESEINTHRDDGSTASTAVLLGNHLYVANVGDSRAVISKSGKAIALSDDHKPNRSDERKRIESAGGIVMWAGTWRVGGVLAMSRAFGNRL…	495	4.7	53850.5	Nuclear
Horvu_13821_1H01G589300.1	MDALGAALPRLALADADADPGPDDACGSPCSVASDCSSVASADFEGLFSPSGADAGPPSLLSDDLPAAAAEAATVPCRSVFALDSPPLWGLQSVCGRRPEMEDAAAVVPRFHRVPLWMVAGDGAAVDGLDRASFRLPAHFFAVYDGHGGAEVADYCRDKLHTALVQELRAAEGRDDLSSLDSKKQWEKAFVDCFCRVDAEVEAPDTAGSTAVAAVVCSSHIIVSNCGDSRAVLCRGKAPLPLSLDHKPNREDEYARIEALGGKVIQWNGYRVLGVLAMSRSIGDRYLKPYIIPVPEVTVVARAREDECLILASDGLWDVLSNDEVCDAARKRILLWHKKNAAASSSSSRGGDGASPDPAAQAAAEYLSKLALQKGSKDNITVLVVDLKAHRKLRSKTHN…	402	5.27	42585	Chloroplast
Horvu_13821_2H01G000300.1	MVMASAGVNNMPEGPIDSDECRLRRRRLEPRRYVHAASASSSSSAPGPAPAPEEGEAVQPSSSASSEGSGSGSEERLQLPQVQVQVQGEASGTAPQLLPPSKANSNSKVQVQWPVAFGSVALAGRLREMEDTVSVRPSLCAWADGSPMHFFAVFDGHGGPHAAALCREQMHTILAEELAGAAAAFNKSEIVAWRGALWRSFARADGLAGLACACGRGSVPSCSCPLSGAHKGAIVGSTAVVALLVRDRLIVANCGDSRAVLSRAGVAVPLSHDHKPDRPDEMARIKAAGGKVIFINGARVRGILAMSRALGHKVLKPEVICEPEISITERSEDDDCLILASDGLWDVISNKVACDVARQCLEDGSPTRAPAAGAPTAPAISQEEEPRCFRAAALLARLA…	419	6.34	43706.6	Nuclear
Horvu_13821_2H01G087000.1	MSCAVAPGSPVFSPSRLGLLTPLDQLHHHHHGASFLPSSPLRPFAPLRARIVHHDPSPCAAQPPPAAKPADPSSVAAAPAKAPVKRRRPAPLLVPAAVTVAPAVLEAAAASGVDEVAEQGDGFAAFCRRGKGRKRVEMEDRHVAAVALGGDRAQALFAVFDGHGGKRAAEFAADNMPRIVAEELERSTRGGGGAGRAAVEGAVRRAYLRTDEEFSSSSNSKNREQAGGGACCVTALLRDGGRQLVVSGAGDCRAVLSRAGRAEALTDDHRASRQDERDRIEALKGGLVLNCRGTWRVQGSLAVTRGIGDAHLKPWVVAEPETTTVDVGADCELLILASDGLWDKVGNQEAVDAASSFTSDLPAACRRLVDMAVSRGSSDDISVLVVQLQRRPLR	394	8.61	41275.7	Chloroplast
Horvu_13821_2H01G095400.1	MAGAERERRKLPPALPLATLIGRELRAGGSERPALRYGHAGFAKRGEDYFLVKPDCLRVPGDPSTAFSVFAVFDGHNGVSAAVFSKEHLLEHVMSALPPDIGGREEWLQALPRALVAGFVKADIDFQRKGEVSGTTATLVVVDGFTVTVASVGDSRCILDTQGGELQLLTVDHRLEENVEERERVTASGGEVGRLNLFGGQEVGPLRCWPGGLCLSRSIGDMDVGEYIVPVPHVKQVKLSSVGGRLIMASDGIWDALSNEAAAQSCRGLPAELAAKLVVKQALKKCGLKDDTTCVVVDIIPSDHRLTSPQLSPKRNQNKLKSLLFRRRSHSSVGKFGGKSASIGSVEELFEEGSAMLEERLGRNLSLKAASPPSRCAICQVDQEPFEGLMEENGGSHCS…	433	7.51	46575.2	Chloroplast
Horvu_13821_2H01G158300.1	MGCAHGKCCLPRGDGGGQRRDGGGVPGGRGGSALGRAAVPGAGLVLEYATLTVDGLYPDSPGRESQDAHLVATRFAADPDLHLFAVFDGHGACGAACSGFARDALPRLLLLAAEDDGAGGSLLATDPAGAFRAAMIGVNEEMHAAAAVDDSMSGTTAVAALVAGATLHVANVGDSRAVAGVWRDGRVAAEDLSWDQTPFRADERARVKACGARVMSVEQVEGVRDPDAEGWLADEGDPPRVWARDGLYPGTAFTRSLGDLAAEGVGVIADPEVKTVEITPAHLFFVVASDGVFEFLSSQEVVDMVAMHQDPRDACAAIAAESYKLWLEHENRTDDITIIIVHIRDAQNSGPAGSDKENSSSTGAPIALHTVQSELPVFVPSELPVFVPSEASHLNGVAA…	469	4.9	48849.5	Cytosol
Horvu_13821_2H01G254600.1	MGNCAARGDTAVTAAGAGGEDGKRRRGRWKAPREDQLGTVPGRIFSNDGRSRTASVFTQQGRKGINQDAMLIWDGFGGEEDGVLCGVFDGHGPHGHLVARRVRDSLPLRLMSAARASPKTGLDMPATAWRKAFTRAYKAMDKDLRSHPSLDSFCSGSTAVTVLKLGSDLYMANIGDSRAVLGSRDAAAGGMAAVQLTVDLKPDVPSEAERIKKCRGRVFALQDEPEVPRVWLPFDDAPGLAMARAFGDFCLKDYGVISVPEFFHWPLTDKDQFVILASDGVWDVLSNQEAVDIVSSSPSRSKAARTLVEAANREWKTKYPTSRTDDCAVVCLYLDGKMDHERDSTASMDNISIEDDSVADPNEVQEQQEPALTRNFTVRTVPGSAQEKALAGADAKISG…	431	5.76	46616.3	Peroxisome
Horvu_13821_2H01G295200.1	MASAQAQRKVGNQDDGLHGAEQEAVRATGRGKSKASARKVTYGFHLVEGRMPHGMEDRHVAEFRRLDDGNEVGLFGVFDGHSGADVATYLRNHLFDNILGEPDFWEDPMKAIRRAYHRTDRKVLKKKKVTVDGQERPRRGGSTAVTVILLNGENLVVANVGDSRAVVCEAGRARQLSVDHEPLRERDAIESRGGFVTEMHGDVPRVDASLAMSRAFGDRRLKEHISSDPDVTIEDISDDTELVVVASDGLWKVMSNQEAVDEVRDTRDARKAAVKLVDSAVDRGSKDDIACVVVRIH	297	6.14	32756.7	Cytosol
Horvu_13821_2H01G302800.1	MAGKEIYHKMKDKVKDAFSSSGPETGKGKTKLSGRRVKHGYHLVKGKSNHPMEDYLVAEYRQVGEHDLGLFAIFDGHLGHTVPDFLRAHLFDNILSEPEFLSDTKNAIRKAYLLTDEKILEKAAELGRGGSTAVTAILISSNDSVKLVVANIGDSRAVISKNGKAEQLSVDHEPSMERQIIEEKGGFVSNLPGDVPRVDGQLAVARAFGDRSLKKHLSSEPHVAEEVIDESSDFLILASDGLWKVMTNQEAVDEIKDIRDAQAAAKHLTEQAVNRKSKDDISCVVVNFHC	290	6.12	31853	Cytosol
Horvu_13821_2H01G380800.1	MVAVAAGRRPVLSRRRSGCGAGQQQLQHPQAQQQRMLAVAVAARVAAAKPAATEAALYGGGGGDGCCVDFLVCLLRGLGVTPASTGPAQFKWAARPLRRKRHGGSSPRGTSAEGRRPELIRGAPGRFAGNGACASASLYTMQGKKGVNQDAMVVVENFGSKDGTIFCGVFDGHGPQGHLVSKMVRDLLPVKLSANIGRDEYKELSINNVTNGTAEGDTVKTVVEDTDAALEAVENGGYPEIFTALRTSFLRAFYVMDRDLKSHKNIDCLFSGSTAVTLIKQGQDLIIGNLGDSRAILATKDEGNHLVALQLTVDLKPSIPSEAARIRERKGRVFSLPNEPDVTRVWLPKYNSPGLAMARAFGDFCLKNYGVISVPDVSYHHITEKDEFIVLATDGVWDV…	528	8.81	56316.9	Chloroplast
Horvu_13821_2H01G414500.1	MVDDLFYEGNTDHSISSEDEETLVRSCSNLSVSFGYHCNSYQSFPLESDEHDTSPQMRFESNAMMKSRNGSFTCLSGAAISANFTLANTNICKGLIGEEILPELDSPNSFRKIVSSPSMSRLDLLSTSQGSPASTESSIFEISKNLWRSSAPTTVSSNFLTGTEVKMAGGAAGEDRVQAVCSEKNGWLICGIYDGFNGRDAADFLAVTLYDNIVYYLYLLECRIKQQDGLYSSSEDSLNGVKSELTLAMEIAENEDVKLSESFRAGVLNCLTSAVEQAENDFLCMVEQDMDDRPDLVSVGSCVLVVLLQGTDLCILNLGDSRAVLASMPYAEMDTVKATQLTEIHSLENPLEYQKLLADHPNDSKVVMGNKVKGKLKVTRAFGVGYLKQKKFNDALMGI…	519	4.78	57083.4	Nuclear
Horvu_13821_2H01G448200.1	MAVEAAEARTPRRRHGSMALGDLLLREASAERADAAGGERPGVAAGQAARARKGEDYALLKQSCERHPGASFSAFAMFDGHNGAAAAVYAKERLLANVLGCVPAHLARDEWLAALPRALVAGFVKTDKDFQTRAHSSGTTVTLVIIDGSVVTAASVGDSRCVLEAEGSIYYLSADHRFDASGEEVGRVTECGGEVGRLNIVGGAEIGPLRCWPGGLCLSRSIGDQDVGEFIIPVPFVKQIKLSSAGGRLIISSDGVWDALTAEMAFSCARGLAPEAAADQIVKEAVDSKGLRDDTTCIVIDIIPPEKPKSTIHSRKKARNGFSLLKNIFIRKKTSDTLSHTDTERTSEPDLVEEVFEDGCPSLLRWLDSEYPIRNMFKLFVCAICQVELESGQGISIHE…	444	5.89	47532.8	Nuclear
Horvu_13821_2H01G451500.1	MARFCCFGAGCSELTGHASASSGKGKGCQGQVKVSYGFSLVRGKTNHPMEDFHVAELAEVKGNELGLFAIYDGHLGDTVPAYLQKNLFPNILNEEEFWTHPDRAITKAYEKTDQAILSHTPDLGQGGSTAVTAILINGRKLWVANVGDSRAVLLKGGEAIQMSIDHDPNAERGAIENRGGFVSNMPGDVPRVCGQLAVSRAFGDRNLKSLLKSEPDVKVEDIDHTAELVVLASDGVWKVMNNREAVDVVKKYKDPQTAAKQLIAEAVKRDSKDDISCVVVRFKM	284	6.25	30770	Cytosol
Horvu_13821_2H01G586300.1	MVGRMERQTVSTSSASCSPSAASSSSSSSCGGRKRPDILNMIRSAACLNSSSTDTGKGRSKQSSTKVTHGFHLVEGKSGHDMEDYHVAEYKCDKNHELGLFAIFDGHLGDRVPSYLRANLFSNILKEPLFWTDPQEAIKNAYGSTNKYILENAKQLGPGGSTAVTAIVVDGKDMWIANVGDSRAVLCERGAANQITVDHEPHISNERQRIEQQGGFVTTFPGDVPRVNGQLAVARAFGDHSLKTHLSSEPDIRHVPINSSIEFVILASDGLWKVMKNQEAVDLVKSTKDPQAAAKRLTTEALARKSKDDISCIVIRFRC	319	8.41	34689	Chloroplast
Horvu_13821_2H01G616300.1	MWPWLEKIASACWDRVRRFAPTRRDEDGGSGSGSGADADDLLLWSRDLGRHAAGDFSFAVVQANEVLEDHSQVETGAAATFVGVYDGHGGAEASRFISNHLSAHLVRLAQESGTVSENVVRSAFSATEEGFLSLVRRTHLIKPSISAIGSCCLVGVIWRKTLYLANLGDSRAVVGCLVGSNKIVAEQLTRDHNASVEEVRQELRSLHPDDSQIVVLKNGVWRIKGIIQVSRSIGDAYLKKQEFALDPSITRFHLSEPLRRPVLTSEPSISTRPICPQDSFVIFASDGLWEHLTNQQAVEIVHNNPREGIARRLIKAALKEAARKREMRYNDITKLEKGVRRFFHDDITVVVVFIDHGLLQEGNASAPELSVRGFVESGGSSSFSGLNSIS	390	6.51	42833.3	Nuclear
Horvu_13821_2H01G659300.1	MGYLSTVIGHPTDGSPVSGGGLSQNSKFSYGYASSLGKRASMEDFYETRIESVDGQLIGLFGVFDGHGGAKVAEYVKHNLFSHLLRHPKFMSDTKVAIDDSYKSTDSEFLESDSTQNQCGSTASTAVLVGDRLFVANVGDSRAIICRAGNAVPVSKDHKPDQTDERQRIEEAGGFVMWAGTWRVGGVLAVSRAFGDKLLKQYVVVDPEIREEIVDESLEFLILASDGLWDVVSNEEAVDMTRSIQDPEEAAKRLLQEAYKRESSDNITCVVVRFFHGQGSSGPA	284	4.93	30914.4	Nuclear
Horvu_13821_3H01G109000.1	MAASTASRLSPPRLHAAPNHPLRRSRFSPLRAAKLEAVLSIGTHVIPHPRKVETGGEDAFFVGGDGGGVFAIADGVSGWAEKNVNPALFSRELMANSSTFIKDEEVSQDPQILLMKAHAATSSIGSATVIVAMLEKTGTLKIASVGDCGLKVIRKGQVMFSTCPQEHYFDCPYQLSSEAIGQTSQDALVCTVNLMEGDMIVSGSDGFFDNIFDQEILAVINESPGTDEAAKALAELARKHSVDVTFDSPYSMEARSRGFDVPWWKKLLGAKLVGGKMDDITVIVAQVKTVVIPDDEGSGIELEKVGGEQLAAAGVASAEQSE	322	5.02	34176.8	Chloroplast
Horvu_13821_3H01G245000.1	MEGREEIQQTLSEIDKRTPDAVRSAFRLGYRSPSSSSKYPDMDAFIASVLWPPVSLDELQSAWDDCFLDVDPSRALKMDSASCYVPHSDHDVHFGVADPGVISVADGVGAYSAKVVDAGAFSRRLMASAHQDALETAPRPICPYTLLQRAYEGATSSDVQGASTAVLVSLVWDTLRWANVGDSGFVVLRGGAIVHRSRPQLAHFNCPLQLAAKGAESITQAEVGETLVRDGDIIVVATDGLFDNMWNSSMSCGWAPRWASRPRTWQISLPAWPTRCRGAKTRTRPLALVTGITRGLNAAAERRMTSPSSSASSSPPHGRAWTRLKMMMHL	330	7.08	35871.6	Nuclear
Horvu_13821_3H01G265700.1	MSSSSAAEQHRHHAVGGGELVPLGALIKEESRTERQAVTRSRICAREDGGVGGEVGEVETRRPLLRYGCAAQSKKGEDFFLLRTDCARPSTSSSSSTTSHPPTFAVFAVLDGHNGDAAAIYTRDNLLNHVLSAMPRGLSREEWLHSLPRGLVAGFVKTDKEFQTKGQTSGTTATFVIIDGWTITVASVGDSRCILDAQGGAVSLLTVDHRLEENVEERERVTASGGEVGRLSVVGGAEIGPLRCWPGGLCLSRSIGDIDVGEFIVPVPYVKQVKLSNTGGRLIIASDGIWDALSSDTAAKCCRGLPAELAAKQVVKEALKTRGLKDDTTCVVVDIIPSDQTIRPLSPPKKMNKLKSLIFRKKTKDQPNKLTKQLSSAGMVEEIFEEGSAILSERLGNDS…	466	7.52	49810.5	Nuclear
Horvu_13821_3H01G273800.1	MGLVEVPPEETNRCVRGCCRSDAIPLHLPAASFSLLSPIARGSESTVYEARLGGERAAAKKPVLSTSDDLDKFHYQLQLLCELDHPGLAKLIAAHARPPNYLMFFEFFEPPNLADKIHVEEWSPSIQQVVMIASYLAKTLQYLQIFGIVHRDIKPTNILLDKDLLPHLADFGLAMYQKDIKSVSAVNWKSSGKPTGGFYKKNMVGTLIYMAPEILRKGLHTEKSDVYSFAISINELLTGVVPYTDLRAEAQAHTVLEMTYTEQQLTSAVVSQGLRPALALLESGSPPSLLSLIQRSWDSDPERRPSFGDIIEELNVIQKHLVTYSCPLSSGSMDMSQNSKAEAHHYQEALNWFKQGELLTKKANKLDYAVNPWSGSFDQSSLSVYHPTLSWGSFATCGR…	657	5.98	72733.1	Cytosol
Horvu_13821_3H01G281100.1	MALLSPRVPRLPLAAHCAGAGAGILRCCGRLAASAARCQVTASGSVAAGSSSSSELEAIRWGSAKLQGAREEMEDEVVLRPESLLHGFSFAAVLDGHAGFSTVQFLRDELFKECAAALDGGAVLNTKNLEAITDSIRRAFATVDANLSTWLQQMDKEDDSGATATALFLRNDVLVVSHIGDSCLQVISRGGRPQSLTNFHRPYGNNKTSLEEVKRIRAAGGWIHDGRICGDISVSRAFGDIRFKTRKNEMLVKGIKEGRWTEKFVSRIKFNGDLIISSPDVSLVELGPDAEFVLVATDGLWDYIKSTEAVAFVRDQLRQHGDVQRACEALGEKALDRRSQDNISIVIADLGRTNWQELAVPRPNVLLELSQAIATVGAVSVGIWISWLLTLQ	392	6.21	42440.3	Chloroplast
Horvu_13821_3H01G289000.1	MEDVAVAALAAAPTPVFSPATAGLTLIAAAAAEPIAAVVAGAMEGVPVTFSVPPVRTTTDDGLPTGGEGGEASAAGSPCSVTSDCSSVASADFEGVGLGFFAAGVEGGAVVFEDSAASAATVEAEARVAAGGRSVFAVECVPLWGFTSICGRRPEMEDAVVAVPRFFGLPLWMLTGNNMVDGLDPISFRLPSHFFGVYDGHGGAQVADYCRDRLHAALVEELSRIEGSVSGANLGAVEFKKQWEKAFVDCFSRVDDEVAGKVSRGGGGNVGTSSVTATAMADPVAPETVGSTAVVAVICSSHIIVSNCGDSRAVLCRGKQPVPLSVDHKPNREDEYARIEAEGGKVIQWNGYRVFGVLAMSRSIGDRYLKPWIIPVPEVTIVPRAKDDECLILASDGLW…	477	4.99	49638.3	Mitochondrion
Horvu_13821_3H01G309100.1	MVPDGGAKDQEASTSSSPPAAAIARAARPPRPVSFKTKRIVVWNPLKHRRFRVGGTRTMVEASSSAQAVRGAREVGEATTAAAVMGPPKEDGKGHRCGGWKSEDGSLHCGYSSLRGRRASMEDFYDMRSSKMDAKKINLFGVFDGHGGSCAAEYLKEHLFENLLKHSAFITDTKTAISESYTRTDTDFLDAETNIHREDGSTASTAILIDNHLYVANVGDSRAVISKAGKAIALSDDHKPDRSDERERIENAGGVVTFSGTWRVGGVLAMSRAFGDRLLKRFVVAEPEIQEQEIDDELEYLILASDGLWDVVSNEHAVAFVKGEVCPEAAARKLTEIAFARGSTDNITCIVIEFHRANMVNK	362	6.29	39389.2	Nuclear
Horvu_13821_3H01G333000.1	MSSETSKRDHARELLAADRKLMTVARTARRRRLEVRRLGRTASAAAEDEGAKRVRPAPDSSSDSSDSAKVAPEPPLAASRCSACVSHGAVSVIGRRREMEDAVAVAAPFLADTAAVEGSGDVEHGAGEEGFFAVYDGHGGSRVAEACRSRMHLVLAEEVRLRRPRPEGGGQGRAVDNEADGARWKEAMTACFARVDGEVGVDDGTDTGEQTVGSTAVVAVVGPRRIVVANCGDSRAVLSRGGVPVPLSSDHKPDRPDEMERVEAAGGKVINWNGYRILGVLATSRSIGDYYLKPYVIAEPEVTVMDRTDKDEFLILASDGLWDVVSNDVACKIARNCLSGRAASKYPESVSGSTAADAAALLVELAMARGSKDNISVVVVELRRLKSRAAAVIKDNRS	398	6.37	42207.4	Chloroplast
Horvu_13821_3H01G383900.1	MAAAVFAGDGAAARGGCSAECAGGIERPQDLGSRAGDGCGKRSVYLMECVPLWGCAAARGRAAEMEDACAAVPRFAALPARMLASSRELDGIGGDFDAAELRLPAHLFGVYDGHGGSEVANYCRDKIHVVLREVLRDGRGLEELGEVGEVDVKESWEKVFGDCFQKVDDEVSGKAIRFSNGVTELRPEPIAADNVGSTAVVAIVCSSHVITANCGDSRVVLCRGKEPIALSVDHKPDGKDERARIEAAGGKVIDWNGYRVSGILAMSRSIGDRYLKPFLIPKPEVSVVPRAKDDDCLILASDGLWDVMSNEDACKVARRQILLWYKNNNDGANSDGGSEPTMNPAAKAAADCLVRLALMKGSGDNISVIVIDLKSRKKPKGKS	383	5.59	40619.2	Cytosol
Horvu_13821_3H01G509700.1	MAEICCQEAKSPPATAATVATVSASAAAAAAVASSVMDRRRRRLELKRFRLATDLEQSAAEYAGARKRPRIPRTVSGPCPDAASASENTERCPRYGFSSVCGRRREMEDAVSIRPGFLPGPGKSHFFGVFDGHGCSHVATTCQELMHEAVAEEHDKAEEPVWKEVMERSFARLDERAANWATTRSSEEPACRCEQKMPSRCDHVGSTAVVAVVNPTQIVVANAGDSRAVLSRAGVPVALSVDHKPDRPDELERIQAAGGRVIYWDGARVLGVLAMSRAIGDGYLKPFVTAEPEVTVTERSDADDCLILASDGLWDVVTNEMACDVARACFRSNGPPGPPQAQPGGEAKTSEGVSKAESDQACSDAAMLLAKLALARGSSDNVSVVVVDLRRGS	393	5.78	41866.1	Nuclear
Horvu_13821_3H01G691700.1	MVGQTMMRIVRPCFKPSLPDGAQVVSAGGGTREGLLWYRDAGRHACGDFSMAVVQANQLLEDASQLEAGPLVAADGPCGTFVGVYDGHGGPETARFVADNLFHHLKKFATERQTVSSDVIRRSYAATEEGFLNLVRKQWLIKPQIASVGTCCLVGIINEGVLYIANTGDSRAVLGRLERGAKDIKAVQLSSEHNASFEAVRDELRQLHPDDPRIVVLKHNVWRVKGIIQVSRTIGDAYLKSSEFNREPLLARFRIPGPFHKPILCPEPSIEEHRLCAEDQFVIFASDGLWEHLSNQEAVDIVHCSPRNGIARRLVKAALREAAKKREMRYSDLKKIDRGVRRHFHDDITVVVLFMEPTLISRRLYGGPLLSLRGGGSMPTFAQKC	385	8.93	42713.1	Chloroplast
Horvu_13821_4H01G096300.1	MLLYTVQFLCSVVASFARLVRALRKAMASVLCSPPVPVPAATTTSPASAPLSMRRKVHPPALGVAVGDAHALRDQREACREQLLIAPAVDAFAACNGGGGAAQQVGSAKKAAWGARKRPSMLLIPVAPQAVEVAAGWGAVVAEKEAEVEVEGQGFSLASRRGARHAMEDAYGVITHKDSQLAFYGVYDGHGGRAAVDFVSDHLGKNVVAAVLATTTTEAEPPSTDAVMAAIRAAYLATDSELVKQGLRGGSCAATALVKDGDVYVANLGDCRAVMCCDGVATAVTSDHTAARDDERSRIENSGGYVSCGSNGVWRVQDCLAVSRAFGDADLKRWVISEPEIRRVHLTAGSEFLVLASDGLWNKVSNQEAVDAVSRSSATGCCKELVDMARCRGSRDDIT…	410	6.71	43032	Chloroplast
Horvu_13821_4H01G240200.1	MGSCLPADQRPMEVTALPGKVGGGRRRGEEAPGRIAGIGTGNVACLFTRQGKKGTNQDAMVAWENFNGRSDTVFCGVFDGHGPHGHLVARKVRDTLPLKLCDLIYDDYGASPISNSDGSVLEESLSPYPDAGDKSPTFTAQKEEHLEFFDSMKESFRKAFRVMDKELKLHRNIDSICSGTTAVTLIKQGQDLFVGNLGDSRAVLGTRDQNGHLVAHQLTVDLKPDHPREARRIKRCNGRVFAHQDEPDVARLWLPNCNSPGLAMARAFGDFCLKDFGLISVPEVTYRRIMEKDQFIVLATDGVWDVLSNQEVVEVVASCSGRSGAARAVVDLANQTWKFKYPTSKTDDCAVICLFLSKDAAAGGLSGLSVASKGIGSNPRMPTRLRTPQHFSKRVIPED…	438	6.8	47799.1	Cytosol
Horvu_13821_4H01G281300.1	MDGDATAKCSAGEENDRIKYAASSMRGFRYEMEDALTAVLDLDGCSSTSFFGVYDGHGGADVALYCSRQFHIELIKEPDYRKNLHTALEHVYFRIDEKLKRSDEWKREPAHSPGNSTLKKLLKAALCAVKDRYVPPQHEGTTACVALIRGNQIFVANVGDSRCVLSRNGQANDLSIDHKPDLQHERERIERAGGQVTRDGNPQRDISGRIVRVDVGIHRVGGILAISRAIGDFQFKRNKTLSPAQQIVTCCPDIHTVDITDDAEFLIIASDGIWEAKASQEAVDFVRQRLQSGETDLSVICERLLDSCLGRRMSDNMSVILVQFKASARIRSSPGANPTATAEARADEIKVNIELGGQSSNTNANEEGGQSSNPNANEDDDGSVNGCVGCFSRMDLFDA…	402	5.26	44040.1	Chloroplast
Horvu_13821_4H01G286600.1	MEGASNEEMLPPALPLATLIGRELRGGGSERPLVRYGHSGFAKRGEDYFLVKPDCLRIPGDPSSSFSVFAVFDGHNGVSAAVFSKEHLLDDVMNAVPQGISREDWLQVLPRALVAGFVKTDIDFQRKGEMSGTTATLVVIDGFTVTVASVGDSRCILDTQGGVVSLLTVDHRLEENAEERERVTASGGEVSRLNLCGGQQVGPLRCWPGGLCLSRSIGDTDVGEFIVPIPHVKQVKLSSAGGRLIIASDGIWDAVSSEIAAQACRGLPAELAAKLVVKQALKTTGLKDDTTCVVVDIIPSDHCSTPPPSSPKQNQNKLRSLLFGRRSHSSVGKLGNKQKSASFGFVEELFEEGSAMLEERLGRNSLSKAILPPFRCAICQVDQVPFEDLITDNGGGYCS…	433	6.22	46162.6	Chloroplast
Horvu_13821_4H01G296600.1	MSCSVAIPSSPVFSPSRRPLSCKAASASPESVSVSVSSPAPSTAGSPLRPFGLLRAQIRDEASPSPKTSSAAPSGSVLKRRRPAPLMVPVDGAAAAAAAAAAVAAVESDPSNEVEEEGDEFAAYCRRGRGRRRVEMEDRHVAKLALGGDPQVALFAVFDGHGGKNAAEFAAQNMPKFMAEEVRKVDAGHSDEIEGAVKKCYLKTDDEFLKREESGGACCVTALIQKGGLTVSNTGDCRAVLSRAGTAEALTSDHRASREDERERIENLGGFVVNNRGTWRVQGSLAVSRGIGDAHLKQWVVADPDTRTLLVDPQCEFLVLASDGLWDKVDNQEAIDIARPLCIGNDKASSMAACRRLVETAGSRGSTDDISVLIIQLHKFSGSS	384	5.97	40515.5	Chloroplast
Horvu_13821_4H01G320300.1	MSEICCHVPAGAGAEGKGADCQDGSRAARRRRMEIRRHRLVAERGAEETSRKRRKLEEEPSSTDEEEIEPAKYGVTSVCGRRRDMEDSVSLRPEFLPGHHFFGVFDGHGCSHVATSCGERMHEIVADEARSSGSDDAERWTGVMERSFARMDAEAVGSRSRASGAEAAPNCRCELQLPKCDHVGSTAVVAVVGPRHLIVANCGDSRAVICRGGAAIPLSSDHKPDRPDELERIQAAGGRVIFWDGARVFGVLAMSRAIGDSYLKPFVIPDPEVRVLERKDGEDEFLILASDGLWDVVSNEVACHVVRSCVRSKAKRRGGRSSPTSNLSPRQSSGSGSSSGDEAQNESGGCAAGAGSESDDEEVDEACAEAAILLTKLAIARQSPDNVSVVVVNLRRRPRF	400	5.86	43066	Nuclear
Horvu_13821_4H01G380700.1	MRGSRWCCCCFGRGGGGAGRSGSVADDGLVWDVGLKAHASGEYSVAVAQANEALEDQAQVLVSPASTLVGVYDGHGGPDAARFVNARLFSLIQELASQSGGLSAQVIKRAFGATEEEFMGMVEKSWPSQPRLMSVGSCCLVGAIEDGTLHVANLGDSRAVLGRLASTAGKKRRARAVVAERLSRDHNVADEEVRREVAEAHPDDPHIVMSSHGVWRIKGIIQVSRSIGDAYLKRPDLCSPAVMQSLCPFPLRRPVMSAVPSVTSRRLRPGDQFIIFASDGLWEQLSDDAAVGIVSRSPRKGVAMRLVRAAQLEAARKKDMRYESIAAIEKGRRRRFHDDITVVVLFLDNRCEGTPQSTVGAGEIDGTRAPVDVFSLGPDDHGDDPTRPVLR	391	8.08	42049.7	Chloroplast
Horvu_13821_4H01G397300.1	MAEVPGAAGALGSRPREVVDSPERAPAPPRELPSATDAVKEAPGGWEVSGAADADKAAGLCSGAELGSAEPGASDARLEAPVARIHQQKLGCGSTGSDEAAAISHIPSPVEPSPSEASSNSDTNATTGTIGGSSSPVEAPQAEAAVASSELGVESRGDFDGQNGLIQGESESRAGGVLRGEGAGTEPEAPEASTPQAKEGVDRMETSLDDSEASDGSTTQEDSDTDVETESSSSSAGEQDTGYRVHVPLMEQVIREVSGENNASEAKSSDRMDSVAVSTLVLASGAAMLPHPSKVHTGGEDAYFIACDGWFGVADGVGQWSFEGINAGLYARELMDSSKKIAMENQGPPGMRTEEVLAKAAVEARSPGSSTVLVAHFDGQVLHVSNIGDSGLLVIRNGQ…	526	4.37	54066	Cytosol
Horvu_13821_4H01G456000.1	MAAVMDYFRSCWGARSRSGRRGKKGSDAAGRQDGLLWYKDAGQAATGEFSMAVVQANNLLEDQSQVESGSLSMADPGPQGTFVGVYDGHGGPETSRFINDNMFHHLRRFATEHKCMSADVIRKAFQATEDGFLSVVSKEWSVKPQIAAVGSCCLVGVICSGTLYIANAGDSRAVLGRLVKATGQVVAMQLSAEHNACYEEVRQELQSSHPHDPQIVVLKHNVWRVKGLIQISRSIGDVYLKRPEYNRTPLHSKFRLRETFKKPILSSEPAIAVHQIQPSDQFVIFASDGLWEHLSNQEAVDLVQTNPRNGIARKLVKAAMQEAAKKREMRYSDLKKIERGVRRHFHDDITVVVVFLDASAVSRAGWSKSPSVSVRGGGVSVPANSLAPFSAPTMVSSTY	399	9.3	43787.8	Chloroplast
Horvu_13821_4H01G526100.1	MGNGITKNSGNTSASVVSSDQVPGDIHGNSFMYVPIAIAFNKSPMGTVLSSKTPFFSLFGAAINANQATSSSMSSFRLLNELMGPQSSGCTVKSSCSFAAAPLQATPTRSSMYGRFFNSSGTASTIANQLAGRPFMSAMSSRRCNERPIDKFLDASASKLDFRVPHNKLLSEGPTEASVMDSSSNGNHHSPPSHSVQWTQGMAGEDRFQVALSEEHGWVFVGIYDGFIGPDATDYLFANLHVAVHHALKGVLWDNIQCNEPATTDDHLFFLDGGNHSLEFDRKPAKRGRTEHHEADNSATSGGGLPMHDKVLKALEQALRETEEAFFEAAEQGAADNPEIGLMGSCVLVMLMKGEDVYVMNVGDSRAMLVSRREPSRNNIHGKVVAQDLQQSKTKIMHS…	584	6.27	64173.4	Nuclear
Horvu_13821_5H01G101900.1	MLRWLARPAERCLGRGGCGCGSGVGGGGDGLLWHAELRPHASGEYSFAVAQANESLEDQGQVATSPASTFVGVYDGHGGPEASRFLSSRLFPNLHKFATEQGGVSTDAIKKAFHATEEEFLHLVKGTWLKRPKIASVGSCCLVGAIANNKLYVANLGDSRAVLGHRGANGRGVVAERLSNDHNVSDEAVRKEVSQQHPDDSHIVVYSRGVWRIKGIIQVSRSFGDVYLKKPEFARDPIFQQYVCPVPLKRAVITAEPSIKVRQIGQQDLFVIFASDGLWEQLTDKAAVEIVFRNPRAGIARRLVRAAISEAARKREMRYADMQHIERGIKRHFHDDITVVVLYLDSHKHVVQTKFGNLDSFKFTNAPVDIFSSSGGTVEPTVL	383	9.06	41993.7	Cytosol
Horvu_13821_5H01G113300.1	MVAGPEVMHQVVPMLEASFRRFPVKGVDEVVVGVGVSTPPPVDSPSQVDLQVPDLVKTPLETLQFVPKIRSGSFADIGPRRYMEDEHIRIDNLSGHLGSLLLCPSPNAFYGVFDGHGGSDAAAYMKRHAMKLFFEDSEFPEGLQEDEYFSESVANSIRKAFLSADLALADDSVISRSSGTTALTALIFGRQLLVANAGDCRAVLCRKGMAMEMSCDHRPTYEAERQRVTECGGYIEDGYLNGVLSVTRALGDWDMKMPQGSASPLIAEPEFQQTILTEDDEFLIIGCDGIWDVMTSQQAVTLVRKGLRRHDDPERCARELAMEAKRLQTFDNLTVIVICFASELGGCLPPSEQASSRRIRSCKSLSAEALCNLRRLLESDQ	381	4.91	41886.7	Cytoskeleton
Horvu_13821_5H01G282600.1	MTHQKREASSSNEDWESKRPKGAATSTEKDCHVETASSQEANGEKRDTSQKGSNLPLDPCISDEKSTTISKVPSQQEMILTSIEADAAEDKGCRHTMEDAWVVLPDASMGSPGNLRCAHFAIYDGHGGRLAAEYAQKHLHPHVIAAGLPRELINGKVAKKAIIEGFRRTDESLLQESAEGNWQDGATAVCVWVLGQTVIVANAGDAKAVLARSTSTDGEGAVADIKNPLKAIVLTREHKAIFPQERSRIQKAGGSVGPNGRLQGRIEVSRALGDRHFKKVGLIATPDVHSFELTMKDHFIILGCDGLWGVFGPSDAVEFVQQQLKETSSATLAVRRLVKEAVRERRCKDNCTAVLIVFKH	360	6.9	39089.2	Nuclear
Horvu_13821_5H01G287500.1	MSMAQVCCDSASSAVVVGAEAEARARARAGRRRRAGDAAARWKVAAEVPQGADEAAATRKRRPAGGEVVAAKRHGFTSVAGRRREMEDAVSIREAFTVPAEEGKPGRDFYGVFDGHGCSHVADACRERMHELVAEELAGAARPESWTAAMVRSFARMDAEVTAGGGGDSASCRCEVNKCDHVGSTAVVAVVEEQRVLVANCGDSRAVLCRDGAPVVLSSDHKPDRPDELERIEAAGGRVIFWEGARVLGVLAMSRAIGDGYLKPFVTAVPEVTVTDRAAGDECLILASDGLWDVVSNETACQVARACLRRGRERWCAEAAAMLTKMALTKNSSDNISVVVVDLRPKNHL	349	6.42	37102	Peroxisome
Horvu_13821_5H01G369800.1	MAMAAETVPLGVLLRREVTSERMERPDVLCGEASRSRKGEDVTLLLADAGQRVAGDPSTSFSVFALFDGHHGSGAAIYAKNNLLNNVLRATPSGLTRDEWLAVLPRSLVAAFVKTDKDLQAAAESSGTTVTFVIIDEWVVTVASVGDSRCILESADGSLYHLSADHRFDSNRDEVERVTACGSKVGKLNVVGGPEVGPLRCWPGGLCLSRSIGDIDVGECIIPVPHVKQVKLSNAGGRIIIASDGVWDDLTFEMALECSRGYPSDIAANRIVNEATLPRGLRDDTTCIVVDILPPEKLAPSPPAKWQGKTVLNNMFRVDLKNNMFRRKNSDASFKIDREYAEPDVVEEIFEDGSAMLSRRLSTGYALRNMFEPSSCAICQFRLKSGQGISIHANPLQQE…	429	5.91	46804.3	Chloroplast
Horvu_13821_5H01G487200.1	MGTYLSTPKTDKQSADGEGARVRYGLASMQGWRTTMEDAHTAVPQLDECTSFFAVYDGHGGKAVAKFCAKHLHMQFLRNELSSSGDLASSARKAFLRMDEMMKGQRGWRELAELGEKGPKFAGMLESMIWSPKGGDADKIVDGWQMEEGPHSDFSGPTCGSTACVAIIRNDQLVVANAGDSRCVISRKGQAHDLSRDHKPELESEKERIQNAGGYIVAGRVNGSLNLTRAIGDMEMKENKLLPAEKQTVSAEPEVNTVTLSEDDEFIVLACDGIWDCMSSQQVVDFVREKLNTEESLSAVCEKVLDRCLAPESGGEGCDNMTMILVVLKKPTNSAATSSPEQSVVTPTNSAATSSPEQSAVTPTKSAATSSLEQSAVTNEEMRPSEPDAPMTPLSK	396	4.96	42709.9	Chloroplast
Horvu_13821_5H01G545200.1	MLRAVARCCGHWPPGAAAADGMLWQTELRPHAAGEFSMAAAQANLVMEDQAQVLASPAATLVGVYDGHGGPDASRFLRSALFPHVQRFAKEQGGVTAEAIRRAFGAAEEDFLHEVRQAWPKRPRMAAVGSCCLLGAIAGDTLYVANLGDSRAVLGRRVVGGGVAVAERLSTDHNVASEEVRMEVSSQNPDDGQIVVHTRGAWRIKGIIQVSRSIGDVYLKKPEYSLDPLFRQIGPVIALKRPALSAEPQIHVRKLKPTDQFIIFASDGLWEHLSDDAAVQIVFKNPRTGIANRLVRSALKEATKKREVSVHDLRTIERGVRRHFHDDISVVVVYLDRHRGRRQTKVVDSSSNCTSAPVDIYSSSSSVQSAQPRQAYRDSG	380	9.33	41476.1	Chloroplast
Horvu_13821_5H01G613100.1	MLAGSGGGSSSSSHLSSPSSHRDLRGGRSFLFGNTWFMLSAYPARLLHTADRRAPAAAFVAAAIHRTPRVVRAHGGTGQGLLQRGIVMAACGYAFGRADLGAAAKRQLDKDSSVVAHASRVVAMGSAGSAARPDVSFRYRGVEYCKKVGVSLRCREQWGPARTFWTSAVGPGRQLSFSVDPWARDFSTSCAAPYSAGAAESQLTLDEALQEKQTDNSTVAADEKSPAPEKLKLVSGSCYLPHPAKEATGGEDGHFICIDEQAIGVADGVGGWADHGVDAGLYAKELMSKSISAIKDEPEGAIDPSRVLEKAFTGTKARGSSTACIITLKEQGLHAVNLGDSGFIVVRDGRTVLKSPSQQHDFNFTYQLESGGGSDLPSSADVFHYSVAPGDVIIAGTDG…	479	6.9	50204.1	Chloroplast
Horvu_13821_5H01G635800.1	MGNSLACFCCAGGAVAAAKTRRRHVAPAALPSDPAYDEGLGHSFCYVRPDKLPPPHCYYPAAADDGDLLVPDAKAAAEEATTFRAISGAALSANVSTPLSTSALLLLPDDSTASSGFESSESFAAVPLQPVPRFPSGPISSAPFSGGFLSGPIERGFLSGPLDAALLSGPLPGAVSSGRMGGGGGGAVPAMRRSLSHGGRRIRDFTRALLARTDRFQGHPDLGSPDAAAAVAACGGDSNGLQWAQGKAGEDRVHVVVSEERGWVFVGIYDGFNGPDATDFLVSNLYAAVHRELRGLLWEQSQEDQPGSAPSTTAPDHQDQCTRRRRARRSRPPRSGSGSVDDNDQRQWRCEWERDCSSLKPPTQPPPPPRSNGENDHIAVLKALARALRKTEDAYLGIA…	640	5.57	68918.4	Chloroplast
Horvu_13821_5H01G655100.1	MLGALLRFLSACGGSWQTSPAPPHAAPASDPASDSSASASDGRDGLLWWRDLARCAAGDVSAALVQANHTLEDQCRLHSAPPLGTLLAVFDGHAGHAAARFACDHFLPNLLEAASGPGGVTADAIRDAFAATEAAFIAQVSSQWDTNPDLATVGSCCLVGVVHDRTLFVANLGDSRAVLGKKVGRSGQIVAEQLSTEHNANDEAIRQELMAQHPDDPQIVALKHGVWRVKGIIQVSRSLGDAYLKDAKYNTERIKPKFRVSEPFSRPIMSAEPTIVSHSIQPNDCFVIFASDGLWEHLTNQEAVEIVHNNQRAGSAKRLIKAALQEAARKREMRYSDLMRIDKKVRRHFHDDITVIVLFINHELLAKGNAQVPPLSIRSALDH	383	6.49	41433.9	Cytosol
Horvu_13821_6H01G122700.1	MSPAIALRRAAAWLLRGGAGAGAPRAASSATLPGLGGAPLSPARGLQGREAAGFLGIWGGPAAGGVSGGVSWWFRCAASSVPRPGLLVEQLLVGGGRSFATGAAPVEVSFSPAAREADVSQPEKSVGASDKTMLGDRSLKLVSGVCYLPHPDKEETGGEDAHFIWDEQAIGIADGVGGWASYGIDAGQYARDIMSNAVTAIEEEPKDSIDLTRVLEKAHSSTTVPGSSTACIIALTDQGLQAINLGDSGFIVIRDGCTLCRSPVQQHDFNFSYQLESGNSNDLPNAAQVFKVPVASGDVIVAGTDGLFDNLYNNDITAVVVHATRAGLEPQVAAQKIAALARQRAQDKNRQSPFSTAAQDAGFRYYGGKLDDITVVVSYVTAFGNS	386	5.11	39904.6	Chloroplast
Horvu_13821_6H01G135200.1	MHERSPGPSLAAAATRLRSASLVLLLLSLSLLAGPARCWWCREDDEGCSLMGFRGDDSPATGGGISEKGRFSYGFASCAGKRASMEDFYETRVDDVDGETVGLFGVFDGHGGARAAEYVKKHLFSNLIKHPKFMTDTKAAIAETFNHTDSEFLKADSSHTRDAGSTASTAILVGGRLVVANVGDSRAVVSKGGKAIAVSRDHKPDQTDERQRIEEAGGFVMWAGTWRVGGVLAVSRAFGDKLLKQYVVADPEIKEEVVDSSLEFLILASDGLWDVVTNDEAVAMVKPIEDPEQAAKGLLQEASRRGSADNITVVIVRFLDGTTTSAGDGPSEEVAKDQSEDVAKDQSS	348	4.98	37119.5	Chloroplast
Horvu_13821_6H01G182600.1	MHWNVVNKVHSYLNCGIHSTSQISFLAKMGVYLSTPKTDKLSEDGENDKLKFGLSSMQGWRASMEDAHSALLDLDNETAFFGVFDGHGGRVVAKFCAKYLHSQVLKSEAYSSGDLGTAVHKAFFRMDEMMRGQRGWRELSALGDKMNKFSGMIEGLIWSPRGSDSKNVEDDWALEEGPHSDFDGPTCGSTACVALVRNNQLVVANAGDSRCVISRAGQAYNLSRDHKPELVAERERILKAGGFIRMGRINGSLNLARAIGDMEFKQNKFLPPEKQIVTSNPDINVVELCNEDDFLVLACDGIWDCMSSQQLVDFIHEHIHTESTLSAVCERVLDRCLAPSTMGGDGCDNMTMILVQFKKPVSDKKNADAGEQSAKGKEES	380	5.58	41898.4	Chloroplast
Horvu_13821_6H01G243600.1	MGICASSEHLGQQGQDADESIVYVMDEEGGGGASSPRKVASLFSQKGKKGPNQDAVILCQGFGMEDGVFCGVFDGHGRCGHLVSKLVRDYLPFMVLSHRNALLLADAEANADDPVFSDASPSSSADSSGNSSPHPSQMLEEWTEACTNAFKAMDNELKLQANMDCAFSGTTAVCAIKQGKDLIIANLGDSRAVLATMSGACYLKAVQLTTDQKPGLPEEAERIKRCEGRVFALREEPGVMRVWLPGENLPGLAMARALGDSRLKHHGVISTPQVTGHRISEADLFIILATDGVWDVLSNEEVVSIVCATPRKQHASKAVAEAAVQRWKTKYPSSRVDDCSAVCLFLHDAAARKI	354	5.5	37863.9	Chloroplast
Horvu_13821_6H01G246600.1	MGCSPSKCCFCSHFKGCLQSHGCLDQTPESPGESRGKSSWRRAKTDASASDGSSDDLDGGDGFNQMNITRESNVGINRLSRVSSQFLPPEGSRKVRVPLGNYDLRYSYLSQRGYYPESLDKPNQDSFCIHTPFGTSPDDHFFGVFDGHGEYGAQCSQFVQRRLCENLLRDSRFHTDAVQALHSAFLATNSQLHADSLDDSMSGTTAITILVRGKTLYIANTGDSRALIAEKRGEDIIAVDLSIDQTPYRTDEVERVKECGARVLTLDQIEGLKNPYVQCWGNEESDDGDPPRLWVENGMYPGTAFTRSIGDSVAESIGVVANPEIFILELSASHPFFVIASDGVFEFLSSQTVVDMIAKYKDPRDACAAIVAESYRLWLQYETRTDDITIILVHINGLT…	1086	5.16	121009	Chloroplast
Horvu_13821_6H01G258400.1	MVEAAAGRRSGTSPRRPSGGGEQQQPLVAVALGTRVVMVTSAPPAGGGGEGGRAAADGRCLDDLLGCLLGVLRALGFPWAAPPQRQPRPVPPRVTIPSTADGRRLAAELMRIPGRIAGNGACAVASLYTMQGKKGVNQDAMIVWEKFCSRDDTIFCGVFDGHGPYGHLVAKRVRDLLPVKLGADMGTDGGRETPTSNMEGNTNEVCLPVNPERKETTTSEQDGEYPEIFTTFRTSFLRAFHIMDRDLKLHKNIDCFFSGTTAVAVLKQGHNLIIGNLGDSRAILGTRNEDGQLIAVQLTVDLKPNIPSEAQRIRQHRGRIFALPEEPEVARVWLPKYNSPGLAMARAFGDFCLKEYGLISMPEVSCHRVTEKDEFVVLATDGVWDVLSNIEVVSIISRS…	489	7.59	52494.7	Chloroplast
Horvu_13821_6H01G280500.1	MSTRSRSVQGNVGGGGSTAGGSAVPLAVLLRREVVSERTAAERPELQHGLFSQAKKGEDFVFLKPDCERLPGVPSSSFSAFGLFDGHNGNGAAIYTKENLLNNILGAVPADLNREDWLAALPRAMVAAFVKTDKDFQTVARSSGTTVTFVIIDGLVVTVASVGDSRCVLEAEGSIYQLSSDHRFDASKEEVDRVTEAGGDVGRLNVVGGAEIGPLRCWPGGLCLSRTIGDQDVGEFIVPVPLVKQVKLSTAGGRLIISSDGVWDALTAEQALNCSRGLPPEAAAEQIVKEAVHSKGLRDDTTCIVVDLVPEKGNPAMSAPKKQPGMGVFKNMFRKKTSSDSSSHADREYMDPDVVEEIFEDECALLSRRLDSEYPVRNMFKLFICAICQVELKPNQGIS…	447	5.42	48123.3	Chloroplast
Horvu_13821_6H01G282100.1	MVCIGRLRALVLRAAAGAGRRRWARVLCGRAVDVCVTPRARGHGWRGFRAVAGARTKMMLDSSDSDSGTPAGQLQLQRRAAAAGTQPQDGGYASAGWQREDGKLKCGYSSFRGKRATMEDFYDVKLTEIDGHTVSLFGVFDGHGGSRAAEYLKEHLFENLMKHPKFLTDTKLAISETYQKTDADFLESESSAFRDDGSTASTAVLVGDHLYVANVGDSRAVISKAGKARALSVDHKPNRTDERKRIENAGGVVIWAGTWRVGGVLAMSRAFGNRLLKPFVVAEPEIQEELVNGELESLVLASDGLWDAVENEEAVSLAKTEDVPESAARKLTEIAYSRGSADNITCIVVQFHHDKTAG	358	7.69	38786.7	Chloroplast
Horvu_13821_6H01G329500.1	MEALEPIHQTLSEIDKRIPDTLPADYGLEKRASRSSEDAIASVFPLYLEPPHRKRDDGSASQRDGEEPQALRMNWASCYVPRHDEDAHFGLHEAGVVGVADGVGGYRKHDVDASAFSRELMRSAFQQVLAIEPGTPVCPYTLLERACEETVASGADGGSTAVILSLAGTALRWAFIGDSAFAVFRDGKVVHRSQRQQKRFNCPFHLSATGKGDCVSKADVGQMAVRHGDVVVLGTDGLFDNMFDAELEVIVRMGTALGVSPKNMANVVAGMAYEMSMSKIKDSPYSTDSRRLQGGQRLGGKPDDITVVVAFIVSLYS	317	5.51	34335.7	Nuclear
Horvu_13821_6H01G380100.1	MGSGASRLLTACACSRPAPASVDAEPCLDDALGHSFCYASAAAYSSSFRHGISGAALSANSSVPVPLYLSSAAAGAGSMPQNYSSAFHTSSSFSSAPLQLSNLSSGPLFLSGPIDRGAQLSGPLDAAVPFSGPLPTKPTKRTSSSSRGLSSRFRKPLFGSLRRSVSEKHQPALMVPLRQDDGVQWAHGRAGEDRVHVVVSEDQRWLFVGIYDGFNGPEAPDFLVANLYRFLLRELRGIFYEEADRDSKRLWQFLADGDDDDNELDFSGSGRFAMSLARLKERRFNMWAHAAAVGDDEISREWGPKKLEAAPAVRDHGAVLGALTRALASAEAAYLDMTDQSMGIHPELAVTGACLLVALVRDDDVYVMNLGDSRAVVAQRADDDHGCGLGAMRMDDIGV…	597	5.34	65133.3	Chloroplast
Horvu_13821_6H01G515300.1	MCVEGFEDAQIERPADFVMERVCENTVSIDFKQTTVVTVIGESWHNFVPTIRSGDWSDIGGRDYMEDAHVCIPNLAKNFGFNMVDDEVISFYGVFDGHGGKDAAQYVRDNLPRVIVEDAAFPLELEKAVRRSFVQTDSQFAEKCSLHDGLSSGTTALTAMIFGRSLLVANAGDCRAVLSRRGAAIEMSKDHRACCLNERKRVESLGGYVDDGYLNGQLAVTRALGDWHLDGLKEMGEPGGPLSAEPELKMITLTKDDEFLIIGSDGIWDFFSNQNSVDFARRRLQEHNDLRRCCKEIVEEAIRRGATDNLTAVMVAFHQEAPPQIRVSRMGRVERSISAEGLHSLRVLLEGQ	352	5.01	39153.2	Chloroplast
Horvu_13821_7H01G038700.1	MANAGVNNVPAAGELVADDPALASVEGEVESPPPSSGYNASSEGSEEYLTSGEEGEGSGAVPAPLLPAEAAAAAAAVWSLAFGSASERGQDHGKRMEDAVSLRPFFCAWADGSPMHFFAVFDGHGGPQVSALCRDQMHVILAEELAGAATAYRKEHPEKKDEEAERRAWEAALKRSFERADALGMGLSESGWPIVGSTAVVALLVRDSILVANCGDSRAVLCRAGNAVPLSEDHKLDRADERARADAAGGKVRRTEDGQLRVQGVLAMSRALGHKLLKPAVICQPDITMTTRSEDDDCLILASDGLWDVIENQMACNVVRNCLEFEQKNNQGAPRGGALLGQEEEVGCIHAATLLMNMAICKHSQDDISVVVLDLKARG	379	4.78	40024.9	Cytosol
Horvu_13821_7H01G038900.1	MKMFSCFGIRTRPSQPALAKDQSVVGINKVPAAGEGCHLSPVAKEAEGSGALVRAAWRGAYGAAGKSRKHGVTMHDTVSMRPSFCTWVDGSRMHFFAVFDGHGGPVVSALLRDHMHAILAAAAYRTKQHQDAGAEVCAWKGALRQSFARADELAASAVPRGTIMGSTAVVALVVGGLILVANCGDSRAVLCRAGRAVPLSQDHKQPARPDEMAAGGVMYHYDGVPRALGHTLINPEITCEPDITITARSDDDDCLILASNGLWDVISNQKACCVAPKCLENKSKNVNAPAGKEQEVRCVCAAIRLTNLAINEHSLDDISVVVLDLKVRG	329	8.4	34828	Chloroplast
Horvu_13821_7H01G039100.1	MGNGGLNNVPAAGEQGADAAVASEGGELQSPPPSSGYYASSEGSDGYLTGAEEGESSLAVPALPQPPAPGAAAVWPLSFGSASQKGQDDDEKMMEDTVSLRPFFCAWVDGSPMHFFAVFDGHGGPRVSALCRDQMHAILAEELAVAATAYRKEHPEKDEEAERRAWEAALKRSFERADALGMGLSESGWPVVGSTAVVALVVGGSILVANCGDSRAVLCRAGHAIPLSEDHKLERADERARVKAAGGKVWRSSDEQLRVGGLAMSRALAVIMLTKKSGPPANLTAGRTGGTAVMTRDVLRMTTF	304	5.17	31693.6	Chloroplast
Horvu_13821_7H01G139100.1	MDSDASELFSDCGSDYRDSSTSDSEPCSSDVDDLSVTSGAASGIHRLLLSSGAESPDGSISALVAVLDSPKASVDSLRRAAMELRLLARHNPDNRIRIAESGAVRPLVALLSHPDPLVQEHGVTALLNLSICHENKVIVVEAGAIPPLVRALKSAASLAARENAACALLRLSQLDVAAAAAVGRAGAIPLLVSLLETGGGRGKKDAATALYALCSGARENRLRTVEAGAVTPLLDFMSDPESGMVDKAAYALYSLLGFAEGRSATVEEGGIPILLELVEVGTSRQKEIATLSLIQICDDNAVYRNMVAREGAIPALVALSQSSSARPNLVTRVNEFLFLLRDSNKQKISTHMGVVHDAVNEVLSSKMLADKGNTKQANSEAETSSSLAVTSAMDAPMSS…	1744	5.51	191716	Nuclear
Horvu_13821_7H01G141600.1	MRADDAGRPDSSHAGAQKPAELPSPHMESVCENTTTADFKQSNFSNFLPSVRSGGWSDIGSRQYMEDTHVCIADLAKNFGYPTVDKEVVSFYGVFDGHGGKDAAHFVRDNLPRVIVEDADFPLELEKVVSKSFVHIDSQFADKCSHQRALSSGTTALTAMIFGRSLLVANAGDCRAVLSRCGIAMEMSMDHRPCSLSEKLRVESLGGYVDDGYLNGLLGVTRALGDWHLEGMKEASRPGGGPLSAEPEIKLTTLTKDDEFLVIGSDGLWDVFSNQNAVDFARRRLQEHNDVKLCCREIVEEAIRRGATDNLTAVLVSFHLVAPPQIRASQPRRVARSISADGLNSLRILLGSQ	353	5.58	38495.3	Cytosol
Horvu_13821_7H01G270200.1	MGSCLSTQPGDEPAWPLRWRKRPRGEHEGAAAGGAFFSGGGGGKKLPGEGEMTEEELARVAGRTCANGASAAACLHTQQGRKGTNQDAMVVWENFNSSDSIFCGVFDGHGPYGHFVAKKVRDSLPVKLLAQWKTSANGGTSPHLNGSISGSLNSEETTSAVDDDWGESADVEGSDTLPETFLPLKQSYLKAFKLMDKELKMHPTIDCFCSGSTAVTLVKQGWDLVVGNLGDSRAVMATRDAANNLTAVQLTVDLKPNLPKEAERIQQCRGRVFALQDEPEVSRVWLPNNDSPGLAMARAFGDFCLKDYGLISVPQISYRRLTEKDEFIILATDGVWDVLSNKEAIDIVAAAPSRATASRALVDCAVRSWRLKFPTSKSDDCAAVCLFLDHEKSPNLVEE…	521	5.21	56678.5	Nuclear
Horvu_13821_7H01G429700.1	MARAAAANLRGLVGIAAAGRRRVTASVATPRGSPGGRGFRAVASGSGGRTTPESPSSSSPALPQLQPRRGLATRRAVLRNLISGGLESEDGKLSCGYSSFKGRRPTMEDRYDVKFAKMKGQSISLFGVFDGHAGALAAEYLKEHLLDNLIEHPQFLKNTKLALKTTFLKTDADFLESVTTPYREDGSTALAAVLVGDQIYVANVGDSRAIALKGGKAIPLSDDHKPNLKNERTRIENAGGGVSYDGFTWRVDGILAMSRAFGNRSLKNYVIAEPDIQETQVSSDLEYLVLATDGLWDVVQNEDVISLMRATDEPEAAAVKLTEMAHSRHSSDNITCIVVRFHH	343	8.97	36911.7	Chloroplast
Horvu_13821_7H01G464500.1	MEELRLGSGGGGGGRGKPPIPSSASARKPVLSRHASFVRPPLNNTKSETERTFESTDVEYTPVVRSGGWADIGSRSAMEDVYICCDNFLQDFGPENCEEGPSSFYGVFDGHGGKHAADFVCSNLPRFIVEGDGFPGEIEKAVSSAFLQTDAAFADACSVNSSLASGTTALAALIIGRSLLVANAGDCRAVVCCRGKAIEMSRDHKPSCNREKMRIEASGGYVYDGYLNGLLNVARAIGDWHMEGMKACDGLGPLSAEPEVMMRNLTEEDEFLIIGCDGIWDVFRSQNAVDFARRRLQEHNDPIACCKELVDEAIKRKSGDNLSVVVVCFNSIAPPVLTAPRPRVQRSISAEGLKELQGFLDSLAD	365	5.05	39253.2	Cytosol
Horvu_13821_7H01G475700.1	MEALPQIRQTLSEISSRTPEALRIAVGIRFGSLPPSAAAGREDVARYAASLARQLQPRVRRNQPPTGPALRMNAASCYLPEHDEDAHFFHAVAGVIGVADGVGGCRLEGLDAAAFSRGLMASALSEVVASSSAAPSPGHICPYALLDKAYQQTAASGTPAASTAVIVSLAGRVLRWAYVGDSGFAVFRDGRILHRSSPQQSYFNCPFQLSSDSRDRYKVRDAAVGEIAVEEGDVVVVASDGLFDNVFDVMLEMIVQSGLALSFTPQNMADIIANQAYAAARRTQDTPFSIAAREYGRDKTGGKTDDTTVVVAFIEAQDMA	320	5.44	33999.3	Cytosol
Horvu_13821_7H01G475800.1	MEALPQIRQTLSEISSRTPEALRIAVGIRFGSLPPSAAAGREDVARYAASLARQLQPRVRRNQPPTGPALRMNAASCYLPEHDEDAHFFHAVAGVIGVADGVGGCRLEGLDAAAFSRGLMASALSEVVASSSAAPSPGHICPYALLDKAYQQTAASGTPAASTAVIVSLAGRVLRWAYVGDTGFAVFRDGRILHRSSPQQSYFNCPFQLSSDSRDRYKVRDAAVGEIAVEEGDVVVVASDGLFDNVFDVMLEMIVQSGLALSFTPQNMADIIANQAYAAARRTQDTPFSIAAREYGRDKTGGKTDDTTVVVAFIEAQDMV	320	5.44	34041.4	Cytosol
Horvu_13821_7H01G475900.1	MEALPQIRQTLSEISSRTPEALRIAVGIRFGSLPPSAAAGREDVARYAASLARQLQPRVRRNQPPTGPALRMNAASCYLPEHDEDAHFFHAVAGVIGVADGVGGCRLEGLDAAAFSRGLMASALSEVVASSSAAPSPGHICPYALLDKAYQQTAASGTPAASTAVIVSLAGRVLRWAYVGDSGFVVFRDGRILHRSSPQQSYFNCPFQLSSDSRDRYKVRDAAVGEIAVEEGDVVVVASDGLFDNVFDVMLEMIVQSGLALSFTPQNMADIIANQAYAAARRTQDTPFSIAAREYGWNKTGGKTDDTTVVVAFIEAQDMA	320	5.43	34056.4	Cytosol
Horvu_13821_7H01G553800.1	MGHRGDTRPVSGGGFSENGKFSYGYASCLGKRSSMEDFHETRIDGVDGETVGLFGVFDGHGGARAAEFVKQNLFSNLIKHPKFFTDTKSAIAETFTHTDSELLKADTAHNRDAGSTASTAILVGDRLVVANVGDSRAVICRGGDAIAVSRDHKPDQTDERQRIEDAGGFVMWAGTWRVGGVLAVSRAFGDKLLKQYVVADPEIKEEVVDSSLEFLILASDGLWDVVTNEEAVAMVKPIVDSQQAAKKLLVEATRRGSADNITCVVVRFLDQQPPAATNERPTPVVLGK	288	5.43	30982.8	Cytosol
Horvu_13821_7H01G639300.1	MGVYLSTPKTEKLSEDGENDKLKFGLSSMQGWRASMEDAHSALLDLDKDTSFFGVFDGHGGKVVAKFCAKYLHREVLKSEVYLAGDLGAAVHGAFFRMDEMMRGQRGWRELQALGDKINQFTGMIEGLIWSPRGSDSNDRHDDWAFEEGPHSDFSGPTCGSTACVAMVRNSQLVVANAGDSRCVISRNGQAYNLSRDHKPELEAERERILKAGGYIQMGRVNGTINLSRAIGDMEFKQNKFLSPDKQMLTANPDVNTVELCDDDDFLVLACDGIWDCMSSQQLVDFIHEHLKTESSLSAVCEKVLDRCLAPSTLGGEGCDNMTMILVQFKKPINHGKNASAGEKLAVEDKNASAGEQSATDDKSASSSEQSALKDKNSSAGGQSPGDIEQSANEEKNS	398	4.98	43371.3	Nuclear
Horvu_13821_7H01G674100.1	MIVTLMNFLRACWRPSSNRHARTGSDATGRQDGLLWYKDTGEHVNGDFSMAVVQANNLLEDQCQIESGPLSFLDSGPYGTFVGVYDGHGGPETACYINDNLFNHLKRFASEQNSMSADVLKKAYEATEDGFFSIVTKQWPVKPQIAAVGSCCLVGVICGGMLYVANVGDSRAVLGKHVKATGEVLAVQLSAEHNVSIESVRKELQSVHPEDRHVVVLKHNVWRVKGLIQVCRSIGDAYLKKQEFNREPLYAKFRLREPFNRPILSSEPSICVQPIQPHDEFLIFASDGLWEHLTNQEAVDIVQSSPRSGSARRLIKSALLEAAKKREMRYSDLKKIDRGVRRHFHDDITVIILYLDSSLVSRASTYRGPAVSLRGAGVSLRSSTLAPYGSQM	392	8.53	43535.6	Chloroplast
Horvu_13942_1H01G032200.1	MGNRAARLATPCFASGGRSAVDAAGEDAGGGSVGVGQILSFDGYEAFDGATIHGVLLPSNQSTVGTASSSLSRSASSSCDSSSSFSFRTLQPGLFSGSLDYCASPSSSSSGPNSGVLSSAASRRGARTEEDIMADLYATRRRRRCQLELDEAASVSPLLDRLRRAVASALRVGRAAKKQPAVTTLATSTNGDGGAIRSKGVNGHAAEDKVQWARGKAGEDRVHVVVSEERGWMFVGIYDGFNGPDATDYLVANLYASVCRELPGDDHPPPEDAGHEQRRPPPSSCNGRDNADLRRRGRHGEVLDALARALRRTEEGYFAEAEARAAECPELAMMGSCVLVLLMKGADVYSMNVGDSRAVLAHRAEPDLTSVIMPPRHRHQHSADGHVTEEIRRQFDECD…	582	6.36	63338	Chloroplast
Horvu_13942_1H01G097000.1	MVAEAEVMHQQPAPVLEVQYRRCIAKGAGMSAVAVPEVEVEVAVELPRMGLANTDGATSVSAETLQFVPNIRSGSFADIGPRRYMEDEHIRIDDLSAHLGSLLVCPLPSAFYGVFDGHGGPDAAAYMKRHAMRFLFEDREFPQALQVDDIFLQSVEECIRSAFLQADLALADNLDISRSSGTTALAALVFGRQLLVANTGDCRAVLCRRGIAMEMSRDHRANYAEECERVAASGGYIEDGYLNGVLSVTRALGDWDMKVPDCSTSPLIAEPEFQQATLGEDDEFLIMGCDGIWDVMTSQHAVSVVRRGLRQHDDPERCARELVMEAKRLETADNLTVIVVCFGSELGSPPQPPATVAARPRSCKGLSPEALCNLRSWLETDR	382	4.75	41719.3	Cytosol
Horvu_13942_1H01G127900.1	MTKMELMPLMEGREEIEQTLSEIDRRTPDALRSAFRLGYRSHSSSSKYPDMDAFIASVLPPPVSKDEIPSARVDCFCDVNASRALKMDWASCYLPHNDHDAHFGVADPGVIGVADGVGAYSAKGVDAGAFSRSLMASAHQDALETAPRPICPYTLLQRAYEGAASSDVQGASTVVLVSLVGDTLRWANMGDSGFAVLRGGAIVHRSRPQLARFNCPLQLAAKGADSITQAEVGETPVRDGDIVVVATDGLFDNMFDAELERVVRMGTALSFSPKNMADIIAGIAYEMSWSKDKDSPFSVGYRNYTGTQRCGGKEDDITVVVAFIVSTPRVGVDKVEDDDAALNSDWMDQVKRSKVAYQLKNVPGPSLAAKSDSEHSGNRRNTLQRSNSGPISRARGRWY	399	5.48	43207.6	Chloroplast
Horvu_13942_1H01G309700.1	MSGGVEPETPPSSGGGGGGAIGSPMARKPPRHQLTAIRHCASSARIAAASTDLGLDSGTLSLISPTEIRPSFLPVYRSGSYANIGPKTYMEDEHVCIDSLIEHLGMRTPAIPAPGAFYGVFDGHGGTDAVCFVRKNLLKFIIEDGHFPNSMEKAIRSAFLKADHAIADSHSLDRSSGTTALTALIFGRTLLVANAGDCRAVLGKRGRAVELSKDHKPSCKSEKLRIENLGGIVFDGYLNGQLSVARAIGDWHVKGSKGSISPLTPEPEFQEVRLTEEDEFLIIGCDGLWDVMTSQCAVSMVRKELMAHNDPERCSRELVQEALRRDTCDNLTAVVVCFSADPPPQIEIPRFRVRRSISMEGLHMLKGALDSNA	373	6.32	40120.7	Chloroplast
Horvu_13942_1H01G314100.1	MLSSAMDYLRSCWGPTSSPDGRPRKGVDVAGRQDGLLWYKDAGQLVAGEFSMAVVQANNLLEDHSQVESGSLSTTDPDLQGSFVGVYDGHGGPETARYINDHMFNHLKGYASEQKCMSVDVIRKAFRATEEGFLSLVSNQWSMRPQLAAVGSCCLVGVICAGTLYVANVGDSRAILGRLVKGTGEVVAMQLSAEHNASFEEVRREMQAMHPDDPHIVVLKHNVWRVKGIIQITRSIGDVYLKRPEFNREPLHSKFRLPETFRRPLLSSEPAITVHQIQLTDQFIIFASDGLWEHLSNQKAVELVHSSPRNGIARKLVKAAMQEAAKKREMRYSDLKKIDRGVRRHFHDDITVVVVFFDSNAIAMDAWSRPTVSLRGGGVALPANSLAPFSGS	392	8.23	43327.4	Chloroplast
Horvu_13942_1H01G352700.1	MRQISSMLQGLARSMSLGKERKEAEEGHGTVLRSSGTLWGEGSETFAAVCSRRGEKGTNQDTSIVWEGYGCQDDTIFCGVFDGHGQWGHYVAKAVRESLPQSLLCRWQEAVALTSLIDGEKKLSDCQFDLLKQSYLAAAAAVDEELRRSRRLDAVNSGCTALSIVKQGELMVIANVGDSRAVLATTSDDGDVTAVQLTVDFKPDLPQEKARIMQCKGRVHCLGDEPGVHRVWLPDREAPGLAMSRAFGDYCVKDCGVISAPEVTQRRVTARDQFVILATDGVWDVLSNEEAVRIVAATPDREKAAKRLVECAVRGWRRKRRGIAVDDCSAVCLFFHSPAS	340	6.13	37194.2	Chloroplast
Horvu_13942_1H01G352900.1	MRQLSSLLQGLARSMALGKERKEEGQGTVLRTSGTLWGEGSETFAAVWSRRGEKGTNQDCSVVWEGFGCQEDTIFCGIFDGHGQWGHYVSKAVRDSLPPSLLCRWQEAVALTSLIDGEKKLGDCQFDLWKQSYLAAAAAVDEELRRSRRLDAVNSGSTALSIVKKGDTMVIANVGDSRAVLGTMSDDGSIAAVQLTIDFKPNLPQEKARIVQCKGRVYCHDDEPGMHRVWLPDREAPGLAMSRAFGDYCVKDYGVISAPEVTQRRINARDQFVILATDGVWDVISNEEAVQIVAGTPDREKAAKRLVQCAVRAWRRKRRGYAVDDCSAICLFFHSPPS	338	6.94	37261.3	Chloroplast
Horvu_13942_1H01G489300.1	MAAAAAICGEDEPAPRDPAAAAECAAAGGGVERLDLGDGRAALVAGGKRSVYLMECEPVWGCVATPGRGGEMEDACAAVPRFADVPVRLLARRQDLDGLGLDADALRLPSHLFAVFDGHGGSEVSNYCRERLHVVLSKELRRPPKDLGEMSDVDMKEHWDDLFTKCFQTVDDEVSGLASRLVDGEPRLEPIAAENVGSTAVAVVVCSSHVVVANCGDSRIVLSRGKEPVALSIDQKPDRKDERARIEAAGGKVIQWNGHRVSGILAMSRSIGDRYLKPYIIPKPEVTVVPRAKDDDCLILASDGLWDVVSNEEACKVARRQIQQWHKNNSVTTSSSDGGDGSTDPAAQAAADYLVRLALKKGSQDNITVIVVDLKPRRKSKNNS	384	5.43	41109.5	Chloroplast
Horvu_13942_1H01G506800.1	MAELPLAGGLLDLRPGKLTPKPPPLPMPCRRSPPRPQVAAAVASPCRAVPELHSTTELADGSVVFHFAFPPVKDPAEPTASGPGPGHADASASRPELRVDEPNPHAAADAAEISLASPEAPQQAVSSASAGVEAEAGLVSGRAAPPADCQLETDGNGLELGALEESETVEAGTAAPAGLEEVDADAGAAITLDFDTAVGADSRGDDQGATESGATIPPPAGEVHNNVDCEKNTSEVKSSDRTVPVASSALLLTSGAAILPHPSKVATGGEDAYFIEHNGWFGVADGVGQWSFEGINAGLYARELMDGCKKVIAESGGGCELAPAQVLSKAAAEARSPGSSTVLVAHFDGQLLHASNIGDSGFLVIRNGEVHAKTKPMVYGFNFPHQIEKGVDPLTLVEN…	496	4.55	50752.4	Cytosol
Horvu_13942_1H01G554400.1	MRQAVGAGEEGLPRKVVLAAGDAGEEGLPRKMVLAAGDADGAARRRRRLELRRHGRKVASGEDEPARKATDGSESESSADVGWLPACLSHGAVSVIGRRREMEDAVAVERTFLAPPCGGGDEGSGGEEDFFAVYDGHGGARVAEACRERMHVVLAEEVARLRCRPGARGWKEALEASFARVDGEVVGSAAAGADADADEESRSRTVGSTAVVAVVGRRRIVVANCGDSRAVLSRGGVAVPLSTDHKPDRPDELQRVEAAGGRVINWNGSRVLGVLSTSRSIGDYYLKPYVSAEPEVTAVERTDKDEFLVLASDGLWDVVSNEAACRVARSCLTGRAAAAFPESVSGRTAADAAALLAELAISRGSKDNISVVVVELKRLKSRVGRRRAVGSEVQL	395	6.32	41587.6	Nuclear
Horvu_13942_1H01G571700.1	MVHDGAVKDHHHQQQREEQQEEESSPDIPATSASAVVAEAGAGVVGAAGTSKPGSDKRLGVRHPVKYRRFRVKGKAMAEPGVTPAHQPLEEELEEGEGEVEEEASSPEREVRAGVVEVEVEMEVSSSSAAAVEMEVEEGADMDVSPAAAVAMVDSEHSSEEDDDEEEVSSPVLALPDQARGRLVATLVVPKDQDLEKEKKEKERQRERERADEVGYMSGGCKSDDGNLSCGYSSFRGKRASMEDFFDIKSSKIDDKQINLFGIFDGHGGSRAAEYLKEHLFENLMKHPQFMSDTKLAISETYKKTDSDFLESEINTHRDDGSTASTAVLLGNHLYVANVGDSRAVISKSGKAIALSDDHKPNRSDERKRIESAGGIVMWAGTWRVGGVLAMSRAFGNRL…	495	4.7	53822.4	Nuclear
Horvu_13942_1H01G582000.1	MDALGAALPRLALADADPGPDDACGSPCSVASDCSSVASADFEGLFSPSGADAGPPSLLSDDLPAAAAEAATVPCRSVFALDSPPLWGLQSVCGRRPEMEDAAAVVPRFHRVPLWMVAGDGAAVDDLDRTSFRLPAHFFAVYDGHGGAEVADYCRDKLHTALVQELRAAEGRVGGCDDLSSLDSKKQWEKAFVDCFCRVDAEVEAPDTAGSTAVAAVVCSSHIIVSNCGDSRAVLCRGKAPLPLSLDHKPNREDEYARIEALGGKVIQWNGYRVLGVLAMSRSIGDRYLKPYIIPVPEVTVVARAREDECLILASDGLWDVLSNEEVCDAARKRILLWHKKNAAAAASSSSSRGGDGASPDPAAQAAAEYLSKLALHKGSKDNITVLVVDLKAHRKLRS…	406	5.21	42946.4	Chloroplast
Horvu_13942_2H01G000300.1	MVMASAGVNNLPEGPIDSDECRLRRRRLEPRRYVHAASASSSSSAPAPAPAPEEGEAVQPSSSASSEGSGSGSGSEERLQLPQVQVQVQGEASGTAPQLLPPSKANSNSKVQVQWPVAFGSVALAGRLREMEDTVSVRPSLCAWADGSPMHFFAVFDGHGGPHAAALCREQMHTILAEELAGAAAAFNNDDDDDRQSEIVAWRGALWRSFARADGLAGLACACGRGSVPSCSCPLSGAHKGAIVGSTAVVALLVRDRLIVANCGDSRAVLSRAGVAVPLSHDHKPDRPDEMARIKAAGGKVIFINGARVRGILAMSRALGHQLLKPEVICDPEITITERSEDDDCLILASDGLWDVISNKVACDVARQCLEDGSPTRAPAAGAPTAPAISQDEEPRCFR…	428	5.57	44692.4	Nuclear
Horvu_13942_2H01G085800.1	MSCAVAPGSPVFSPSRLGLLTPLDQLHHHHHGASFLPSSPLRPFAPLRARIVHHDPSPCAAQPPPAAKPADPSSVAAAPAKAPVKRRRPAPLLVPAAVTVAPAVLEAAAASGVDEVAEQGDGFAAFCRRGKGRKRVEMEDRHVAAVALGGDRAQALFAVFDGHGGKRAAEFAADNMPRIVAEELERSTRGGGGAGRAAVEGAVRRAYLRTDEEFSSSSNSKNREQAGGGACCVTALLRDGGRQLVVSGAGDCRAVLSRAGRAEALTDDHRASRQDERDRIEALKGGLVLNCRGTWRVQGSLAVTRGIGDAHLKPWVVAEPETTTVDVGADCELLILASDGLWDKVGNQEAVDAASSFTSDLPAACRRLVDMAVSRGSSDDISVLVVQLQRRPLR	394	8.61	41275.7	Chloroplast
Horvu_13942_2H01G092900.1	MAGAERERRKLPPALPLATLIGRELRAGGSERPALRYGHAGFAKRGEDYFLVKPDCLRVPGDPSTAFSVFAVFDGHNGVSAAVFSKEHLLEHVMSALPPDIGGREEWLQALPRALVAGFVKADIDFQRKGEVSGTTATLVVVDGFTVTVASVGDSRCILDTQGGELQLLTVDHRLEENVEERERVTASGGEVGRLNLFGGQEVGPLRCWPGGLCLSRSIGDMDVGEYIVPVPHVKQVKLSSVGGRLIMASDGIWDALSNEAAAQSCRGLPAELAAKLVVKQALKKCGLKDDTTCVVVDIIPSDHRLTSPQLSPKRNQNKLKSLLFRRRSHSSVGKFGGKSASIGSVEELFEEGSAMLEERLGRNLSLKAASPPSRCAICQVDQEPFEGLMEENGGSHCS…	433	7.51	46575.2	Chloroplast
Horvu_13942_2H01G157900.1	MGCAHGKCCLPRGDGGGQRRDGGGVPGGRGGSALGRAAVPGAGLVLEYATLTVDGLYPDSPGRESQDAHLVATRFAADPDLHLFAVFDGHGACGAACSGFARDALPRLLLLAAEDDGAGGSLLATDPAGAFRAAMIGVNEEMHAAAAVDDSMSGTTAVAALVAGATLHVANVGDSRAVAGVWRDGRVAAEDLSWDQTPFRADERARVKACGARVMSVEQVEGVRDPDAEGWLADEGDPPRVWARDGLYPGTAFTRSLGDLAAEGVGVIADPEVKTVEITPAHLFFVVASDGVFEFLSSQEVVDMVAMHQDPRDACAAIAAESYKLWLEHENRTDDITIIIVHIRDAQNSGPAGSDKENSSSTGAPIALHTVQSELPVFVPSELPVFVPSEASHLNGVAA…	469	4.9	48849.5	Cytosol
Horvu_13942_2H01G253000.1	MGNCAARGDTAVTAAGAGGEDGKRRRGRWKAPREDQLGTVPGRIFSNDGRSRTASVFTQQGRKGINQDAMLIWDGFGGEEDGVLCGVFDGHGPHGHLVARRVRDSLPLRLMSAARASPKTGLDMPATAWRKAFTRAYKAMDKDLRSHPSLDSFCSGSTAVTVLKLGSDLYMANIGDSRAVLGSRDAAAGGMAAVQLTVDLKPDVPSEAERIKKCRGRVFALQDEPEVPRVWLPFDDAPGLAMARAFGDFCLKDYGVISVPEFFHWPLTDKDQFVILASDGVWDVLSNQEAVDIVSSSPSRSKAARTLVEAANREWKTKYPTSRTDDCAVVCLYLDGKMDHERDSTASMDNISIEDDSVADPNEVQEQQEPALTRNFTVRTVPGSAQEKALAGADAKISG…	431	5.76	46616.3	Peroxisome
Horvu_13942_2H01G293800.1	MASAQAQRKVGNQDDGLHGAEQEAVRATGRGKSKASARKVTYGFHLVEGRMPHGMEDRHVAEFRRLDDGNEVGLFGVFDGHSGADVATYLRNHLFDNILGEPDFWEDPMKAIRRAYHRTDRKVLKKKKVTVDGQERPRRGGSTAVTVILLNGENLVVANVGDSRAVVCEAGRARQLSVDHEPLRERDAIESRGGFVTEMHGDVPRVDASLAMSRAFGDRRLKEHISSDPDVTIEDISDDTELVVVASDGLWKVMSNQEAVDEVRDTRDARKAAVKLVDSAVDRGSKDDIACVVVRIH	297	6.14	32756.7	Cytosol
Horvu_13942_2H01G301400.1	MAGKEIYHKMKDKVKDAFSSSGPETGKGKTKLSGRRVKHGYHLVKGKSNHPMEDYLVAEYRQVGEHDLGLFAIFDGHLGHTVPDFLRAHLFDNILSEPEFLSDTKNAIRKAYLLTDEKILEKAAELGRGGSTAVTAILISSNDSVKLVVANIGDSRAVISKNGKAEQLSVDHEPSMERQIIEEKGGFVSNLPGDVPRVDGQLAVARAFGDRSLKKHLSSEPHVAEEVIDESSDFLILASDGLWKVMTNQEAVDEIKDIRDAQAAAKHLTEQAVNRKSKDDISCVVVNFHC	290	6.12	31853	Cytosol
Horvu_13942_2H01G378900.1	MVAVAAGRRPVLSRRRSGCGAGQQQLQHPQAQQQRMLAVAVAARVAAAKPAATEAALYGGGGGDGCCVDFLVCLLRGLGVTPASTGPAQFKWAARPLRRKRHGGSSPRGTSAEGRRPELIRGAPGRFAGNGACASASLYTMQGKKGVNQDAMVVVENFGSKDGTIFCGVFDGHGPQGHLVSKMVRDLLPVKLSANIGRDEYKELSINNVTNGTAEGDTVKTVVEDTDAALEAVENGGYPEIFTALRTSFLRAFYVMDRDLKSHKNIDCLFSGSTAVTLIKQGQDLIIGNLGDSRAILATKDEGNHLVALQLTVDLKPSIPSEAARIRERKGRVFSLPNEPDVTRVWLPKYNSPGLAMARAFGDFCLKNYGVISVPDVSYHHITEKDEFIVLATDGVWDV…	528	8.81	56316.9	Chloroplast
Horvu_13942_2H01G408800.1	MVDDLFYEGNTDHSISSEDEETLVRSCSNLSVSFGYHCNSYQSFPLESDEHDTSPQMRFESNAMMKSRNGSFTCLSGAAISANFTLANTNICKGLIGEEILPELDSPNSFRKIVSSPSMSRLDLLSTSQGSPASTESSIFEISKNLWRSSAPTTVSSNFLTGTEVKMAGGAAGEDRVQAVCSEKNGWLICGIYDGFNGRDAADFLAVTLYDNIVYYLYLLECRIKQQDGLYSSSEDSLNGVKSELTLAMEIAENEDVKLSESFRAGVLNCLTSAVEQAENDFLCMVEQDMDDRPDLVSVGSCVLVVLLQGTDLCILNLGDSRAVLASMPYAEMDTVKATQLTEIHSLENPLEYQKLLADHPNDSKVVMGNKVKGKLKVTRAFGVGYLKQKKFNDALMGI…	519	4.78	57083.4	Nuclear
Horvu_13942_2H01G448500.1	MAVEAAEARTPRRRHGSMALGDLLLREASAERADAAGGERPGVAAGQAARARKGEDYALLKQSCERHPGASFSAFAMFDGHNGAAAAVYAKERLLANVLGCVPAHLTRDEWLAALPRALVAGFVKTDKDFQTRAHSSGTTVTLVIIDGSVVTAASVGDSRCVLEAEGSIYYMSADHRFDASGEEVGRVTECGGEVGRLNIVGGAEIGPLRCWPGGLCLSRSIGDQDVGEFIIPVPFVKQIKLSSAGGRLIISSDGVWDALTAEMAFSCARGLAPEAAADQIVKEAVDSKGLRDDTTCIVIDIIPPEKPKSTIHSRKKARNGFSLLKNIFIRKKTSDTLSHADTERTSEPDLVEEVFEDGCPSLLRWLDSEYPIRNMFKLFVCAICQVELESGQGISIHE…	444	5.89	47550.8	Nuclear
Horvu_13942_2H01G451900.1	MARFCCFGAGCSELTGHASASSGKGKGCQGQVKVSYGFSLVRGKTNHPMEDFHVAELAEVKGNELGLFAIYDGHLGDTVPAYLQKNLFPNILNEEEFWTHPDRAITKAYEKTDQAILSHTPDLGQGGSTAVTAILINGRKLWVANVGDSRAVLLKGGEAIQMSIDHDPNAERGAIENRGGFVSNMPGDVPRVCGQLAVSRAFGDRNLKSLLKSEPDVKVEDIDHTAELVVLASDGVWKVMNNREAVDVVKKYKDPQTAAKQLIAEAVKRDSKDDISCVVVRFKM	284	6.25	30770	Cytosol
Horvu_13942_2H01G587200.1	MVGRMERQTASTSSASCSPSAASSSSSSSCGGRKRPDILNMIRSAACLNSSSTDTGKGRSKQSSTKVTHGFHLVEGKSGHDMEDYHVAEYKCDKNHELGLFAIFDGHLGDRVPSYLRANLFSNILKEPLFWTDPQEAIKNAYGSTNKYILENAKQLGPGGSTAVTAIVVDGKDMWIANVGDSRAVLCERGAANQITVDHEPHISNERQRIEQQGGFVTTFPGDVPRVNGQLAVARAFGDHSLKTHLSSEPDIRHVPINSSIEFVILASDGLWKVMKNQEAVDLVKSTKDPQAAAKRLTTEALARKSKDDISCIVIRFRC	319	8.41	34661	Chloroplast
Horvu_13942_2H01G615900.1	MWPWLEKIASACWDRVRRFAPTRRDEDGGSGSGSGADADDLLLWSRDLGRHAAGDFSFAVVQANEVLEDHSQVETGAAATFVGVYDGHGGAEASRFISNHLSAHLVRLAQESGTVSENVVRSAFSATEEGFLSLVRRTHSIKPSISAIGSCCLVGVIWRKTLYLANLGDSRAVVGCLVGSNKIVAEQLTRDHNASVEEVRQELRSLHPDDSQIVVLKNGVWRIKGIIQVSRSIGDAYLKKQEFALDPSITRFHLSEPLRRPVLTSEPSISTRPICPQDSFVIFASDGLWEHLTNQQAVEIVHNNPREGIARRLIKAALKEAARKREMRYNDITKLEKGVRRFFHDDITVVVVFIDHGLLQEGNASAPELSVRGFVESGGSSSFSGLNSIS	390	6.51	42807.3	Nuclear
Horvu_13942_2H01G658300.1	MGYLSTVIGHPTDGSPVSGGGLSQNSKFSYGYASSLGKRASMEDFYETRIESVDGQLIGLFGVFDGHGGAKVAEYVKHNLFSHLLRHPKFMSDTKVAIDDSYKSTDSEFLESDSTQNQCGSTASTAVLVGDRLFVANVGDSRAIICRAGNAVPVSKDHKPDQTDERQRIEEAGGFVMWAGTWRVGGVLAVSRAFGDKLLKQYVVVDPEIREEIVDESLEFLILASDGLWDVVSNEEAVDMTRSIQDPEEAAKRLLQEAYKRESSDNITCVVVRFFHGQGSSGPA	284	4.93	30914.4	Nuclear
Horvu_13942_3H01G109200.1	MAASTASRLSPPRLHAAPNHPLRRSRFSPLRAAKLEAVLSIGTHVIPHPRKVETGGEDAFFVGGDGGGVFAIADGVSGWAEKNVNPALFSRELMANSSTFIKDGEVSQDPQILLMKAHAATSSIGSATVIVAMLEKTGTLKIASVGDCGLKVIRKGQVMFSTCPQEHYFDCPYQLSSEAIGQTSQDALVCTVNLMEGDMIVSGSDGFFDNIFDQEILAIINESPGTDEAAKALAELARKHSVDVTFDSPYSMEARSRGFDVPWWKKLLGAKLVGGKMDDITVIVAQVKTVVIPDDEGSGVEPEKVGGEQLAAAGVASTEQNE	322	5.07	34145.7	Chloroplast
Horvu_13942_3H01G244500.1	MEGREEIQQTLSEIDKRTPDAVRSAFRLGYRSPSSSSKYPDMDAFIASVLRPPVSLDELQSAWDDCFLDVDPSRALKMDSASCYVPHSDHDVHFGVADPGVISVADGVGAYSAKVVDAGAFSRRLMASAHQDALETAPRPICPYTLLQRAYEGATSSDVQGASTAVLVSLVRDTLRWANVGDSGFVVLRGGAIVHRSRPQLAHFNCPLQLAAKGAESITQAEVGETLVRDGDIIVVATDGLFDNMWNSSVSCGWAPRWASRPRTWQISLPAWPTRCRGAKTRTRPLALVTGITRGLNAAAERRMTSPSSSASSSPPHGRAWTRLKMMMHL	330	8.23	35779.5	Nuclear
Horvu_13942_3H01G266400.1	MSSSSAAEQHRHHAVGGGELVPLGALIKEESRTERQAVTRSRICAREDGGVGGEVGEVETRRPLLRYGCAAQSKKGEDFFLLRTDCARPSTSSSSSTTSHPPTFAVFAVLDGHNGDAAAIYTRDNLLNHVLSAMPRGLSREEWLHSLPRGLVAGFVKTDKEFQTKGQTSGTTATFVIIDGWTITVASVGDSRCILDAQGGAVSLLTVDHRLEENVEERERVTASGGEVGRLSVVGGAEIGPLRCWPGGLCLSRSIGDIDVGEFIVPVPYVKQVKLSNTGGRLIIASDGIWDALSSDTAAKCCRGLPAELAAKQVVKEALKTRGLKDDTTCVVVDIIPSDQTIRPLSPPKKMNKLKSLIFRKKTKDQPNKLTKQLSSAGMVEEIFEEGSAILSERLGNDS…	466	7.52	49810.5	Nuclear
Horvu_13942_3H01G274000.1	MGLVEVPPEETNRCVRGCCRSDAIPLHLPAASFSLLSPIARGSESTVYEARLGGERAAAKKPVLSTSDDLDKFHYQLQLLCELDHPGLAKLIAAHARPPNYLMFFEFFEPPNLADKIHVEEWSPSIQQVVMIASYLAKTLQYLQIFGIVHRDIKPANILLDKDLLPHLADFGLAMYQKDIKSVSAVNWKSSGKPTGGFYKKNMVGTLIYMAPEILRKGLHTEKSDVYSFAISINELLTGVVPYTDLRAEAQAHTVLEMTYTEQQLTSAVVSQGLRPALALLESGSPPSLLSLIQCSWDSDPERRPSFGDIIEELNVIQKHLVTYSCPLSSGSMDMSQNSKAEAHHYQEALNWFKQGELLTKKANKLDYAVNPWSGSFDQSSLSVYHPTLSWGSFATCGR…	657	5.92	72636	Cytosol
Horvu_13942_3H01G281300.1	MALLSPRVPRLPLAAHCAGAGAGILRCCGRLAASAARCQVTASGSVAAGSSSSSELEAIRWGSAKLQGAREEMEDEVVLRPESLLHGFSFAAVLDGHAGFSTVQFLRDELFKECAAALDGGAVLNTKNLEAITDSIRRAFATVDANLSTWLQQMDKEDDSGATATALFLRNDVLVVSHIGDSCLQVISRGGRPQSLTNFHRPYGNKKTSLEEVKRIRAAGGWIHDGRICGDISVSRAFGDIRFKTRKNEMLVKGVKEGRWTEKFVSRIKFNGDLIISSPDVSLVELGPDAEFVLVATDGLWDYIKSTEAVAFVRDQLRQHGDVQRACEALGEKALDRRSQDNISIVIADLGRTNWQELAVPRPNVLLELSQAIATVGAVSVGIWISWLLTLQ	392	6.41	42440.3	Chloroplast
Horvu_13942_3H01G289200.1	MEDVAVAALAAASTPVFSPATAGLTLIAAAAAEPIAAVVAGAMEGVPVTFSVPPVRTTTDDGLPTGGEGGEASAAGSPCSVTSDCSSVASADFEGVGLGFFAAGVEGGAVVFEDSAASAATVEAEARVAAGGRSVFAVECVPLWGFTSICGRRPEMEDAVVAVPRFFGLPLWMLTGNNMVDGLDPISFRLPSHFFGVYDGHGGAQVADYCRDRLHAALVEELSRIEGSVSGANLGAVEFKKQWEKAFVDCFSRVDDEVAGKVSRGGGGNVGTSSVTGTAMADPVAPETVGSTAVVAVICSSHIIVSNCGDSRAVLCRGKQPVPLSVDHKPNREDEYARIEAEGGKVIQWNGYRVFGVLAMSRSIGDRYLKPWIIPVPEVTIVPRAKDDECLILASDGLW…	477	4.99	49614.2	Mitochondrion
Horvu_13942_3H01G310700.1	MVPDGGAKDQEASTSSSPPAAAIARAARPPRPVSFKTKRIVVWNPLKHRRFRVGGTRTMVEASSSAQAVRGAREVGEATTAAAVMGPPKEDGKGHRCGGWKSEDGSLHCGYSSLRGRRASMEDFYDMRSSKMDAKKINLFGVFDGHGGSCAAEYLKEHLFENLLKHSAFITDTKTAISESYTRTDTDFLDAETNIHREDGSTASTAILIDNHLYVANVGDSRAVISKAGKAIALSDDHKPDRSDERERIENAGGVVTFSGTWRVGGVLAMSRAFGDRLLKRFVVAEPEIQEQEIDDELEYLILASDGLWDVVSNEHAVAFVKGEVCPEAAARKLTEIAFARGSTDNITCIVIEFHRANMVNK	362	6.29	39389.2	Nuclear
Horvu_13942_3H01G334600.1	MSSETSKRDHARELLAADRKLMTVARTARRRRLEVRRLGRTASAAAEDEGAKRVRPAPDSSSDSSDSAKVAPEPPLAASRCSACVSHGAVSVIGRRREMEDAVAVAAPFLADTAAVEGSGDVEHGAGEEGFFAVYDGHGGSRVAEACRSRMHLVLAEEVRLRRPRPEGGGQGRAVDNEADGARWKEAMTACFARVDGEVGVDDGTDTGEQTVGSTAVVAVVGPRRIVVANCGDSRAVLSRGGVPVPLSSDHKPDRPDEMERVEAAGGKVINWNGYRILGVLATSRSIGDYYLKPYVIAEPEVTVMDRTDKDEFLILASDGLWDVVSNDVACKIARNCLSGRAASKYPESVSGSTAADAAALLVELAMARGSKDNISVVVVELRRLKSRAAAVIKDNRS	398	6.37	42207.4	Chloroplast
Horvu_13942_3H01G385400.1	MAAAVFAGDGAAARGGCSAECAGGIERPPDLGSRAGDGCGKRSVYLMECVPLWGCAAARGRAAEMEDACAAVPRFAALPARMLASSRELDGIGGDFDAAELRLPAHLFGVYDGHGGSEVANYCRDKIHVVLREVLRDGRGLEELGEVGEVDVKESWEKVFGDCFQKVDDEVSGKAIRFSNGVTELRPEPIAADNVGSTAVVAIVCSSHVITANCGDSRVVLCRGKEPIALSVDHKPDGKDERARIEAAGGKVIDWNGYRVSGILAMSRSIGDRYLKPFLIPKPEVSVVPRAKDDDCLILASDGLWDVMSNEDACKVARRQILLWYKNNNDGANSDGGSEPTMNPAAKAAADCLVRLALMKGSGDNISVIVIDLKSRKKPKGKS	383	5.59	40588.2	Cytosol
Horvu_13942_3H01G511300.1	MAEICCQEAKSPPATAATVATVSASAAAAAAVASSVMDRRRRRLELKRFRLATDLEQSAAEYAGARKRPRIPRTVSGPCPDAASASENTERCPRYGFSSVCGRRREMEDAVSIRPGFLPGPGKSHFFGVFDGHGCSHVATTCQELMHEAVAEEHDKAEEPVWKEVMERSFARLDERAANWATTRSSEEPACRCEQKMPSRCDHVGSTAVVAVVNPTQIVVANAGDSRAVLSRAGVPVALSVDHKPDRPDELERIQAAGGRVIYWDGARVLGVLAMSRAIGDGYLKPFVTAEPEVTVTERSDADDCLILASDGLWDVVTNEMACDVARACFRSNGPPGPPQAQPGGEAKTSEGVSKAESDQACSDAAMLLAKLALARGSSDNVSVVVVDLRRGS	393	5.78	41866.1	Nuclear
Horvu_13942_3H01G682400.1	MVGQTMMRIVRPCFKPSLPDGAQVVSAGGGTREGLLWYRDAGRHACGDFSMAVVQANQLLEDASQLEAGPLVAADGPCGTFVGVYDGHGGPETARFVADNLFHHLKKFATERQTVSSDVIRRSYAATEEGFLNLVRKQWLIKPQIASVGTCCLVGIINEGVLYIANTGDSRAVLGRLERGAKDIKAVQLSSEHNASFEAVRDELRQLHPDDPRIVVLKHNVWRVKGIIQVSRTIGDAYLKSSEFNREPLLARFRIPGPFHKPILCPEPSIEEHRLCAEDQFVIFASDGLWEHLSNQEAVDIVHCSPRNGIARRLVKAALREAAKKREMRYSDLKKIDRGVRRHFHDDITVVVLFMEPALISRRLYGGPLLSLRGGGSMPTFAQKY	385	8.97	42743.1	Chloroplast
Horvu_13942_4H01G098900.1	MLLYTVQFLCSVVASFARLVRALRKAMASVLCSPPVPVPAATTTSPASAPLSMRRKVHPPALGVAVGDAHALRDQREACREQLLIAPAVDAFAACNGGGGAAQQVGSAKKAAWGARKRPSMLLIPVAPQAVEVAAGWGAVVAEKEAEVEVEGQGFSLASRRGARHAMEDAYGVITHKDSQLAFYGVYDGHGGRAAVDFVSDHLGKNVVAAVLATTTTEAEPPSTDAVMAAIRAAYLATDSELVKQGLRGGSCAATALVKDGDVYVANLGDCRAVMCCDGVATAVTSDHTAARDDERSRIENSGGYVSCGSNGVWRVQDCLAVSRAFGDADLKRWVISEPEIRRVPLTAGSEFLVVASDGLWNKVSNQEAVDAVSRSSATGCCKELVDMARCRGSRDDIT…	410	6.66	42978	Chloroplast
Horvu_13942_4H01G242900.1	MGSCLPADQRPMEVTALPGKVGGGRRRGEEAPGRIAGIGTGNVACLFTRQGKKGTNQDAMVAWENFNGRSDTVFCGVFDGHGPHGHLVARKVRDTLPLKLCDLIYDDYGASPISNSDGSVLEESLSPYPDAGDKSPTFTAQKEEHLEFFDSMKESFRKAFRVMDKELKLHRNIDSICSGTTAVTLIKQGQDLFVGNLGDSRAVLGTRDQNGHLVAHQLTVDLKPDHPREARRIKRCNGRVFAHQDEPDVARLWLPNCNSPGLAMARAFGDFCLKDFGLISVPEVTYRRIMEKDQFIVLATDGVWDVLSNQEVVEVVASCSGRSGAARAVVDLANQTWKFKYPTSKTDDCAVICLFLSKDAAAGGLSGLSVASKGIGSNPRMPTRLRTPQHFSKRVIPED…	438	6.8	47799.1	Cytosol
Horvu_13942_4H01G283900.1	MDGDATAKCSAGEENDRIKYAASSMRGFRYEMEDALTAVLDLDGCSSTSFFGVYDGHGGADVALYCSRQFHIELIKEPDYRKNLHTALEHVYFRIDEKLKRSDEWKREPAHSPGNSTLKKLLKAALCAVKDRYVPPQHEGTTACVALIRGNQIFVANVGDSRCVLSRNGQANDLSIDHKPDLQHERERIERAGGQVTRDGNPQRDISGRIVRVDVGIHRVGGILAISRAIGDFQFKRNKTLSPAQQIVTCCPDIHTVDITDDAEFLIIASDGIWEAKASQEAVDFVRQRLQSGETDLSVICERLLDSCLGRRMSDNMSVILVQFKASARIRSSPGANPTATAEARADEIKVNIELGGQSSNTNANEEGGQSSNPNANEDDDGSVNGCVGCFSRMDLFDA…	402	5.26	44040.1	Chloroplast
Horvu_13942_4H01G289200.1	MEGASNEEMLPPALPLATLIGRELRGGGSERPLVRYGHSGFAKRGEDYFLVKPDCLRIPGDPSSSFSVFAVFDGHNGVSAAVFSKEHLLDDVMNAVPQGISREDWLQVLPRALVAGFVKTDIDFQRKGEMSGTTATLVVIDGFTVTVASVGDSRCILDTQGGVVSLLTVDHRLEENAEERERVTASGGEVSRLNLCGGQQVGPLRCWPGGLCLSRSIGDTDVGEFIVPIPHVKQVKLSSAGGRLIIASDGIWDAVSSEIAAQACRGLPAELAAKLVVKQALKTTGLKDDTTCVVVDIIPSDHCSTPPPSSPKQNQNKLRSLLFGRRSHSSVGKLGNKQKSASFGFVEELFEEGSAMLEERLGRNSLSKAILPPFRCAICQVDQVPFEDLITDNGGGYCS…	433	6.22	46162.6	Chloroplast
Horvu_13942_4H01G299800.1	MSCSVAIPSSPVFSPSRRPLSCKAASASPESVSVSVSSPAPSTAGSPLRPFGLLRAQIRDEASPSPKTSSAAPSGSVLKRRRPAPLMVPVDGAAAASAAAAAVAAVESDPSNEVEEEGDEFAAYCRRGRGRRRVEMEDRHVAKLALGGDPQVALFAVFDGHGGKNAAEFAAQNMPKFMAEEVRKVDAGHSDEIEGAVKKCYLKTDDEFLKREESGGACCVTALIQKGGLTVSNTGDCRAVLSRAGTAEALTSDHRASRDDERERIENLGGFVVNNRGTWRVQGSLAVSRGIGDAHLKQWVVADPDTRTLLVDPQCEFLVLASDGLWDKVDNQEAIDIARPLCIGNDKASSMAACRRLVETAGSRGSTDDISVLIIQLHKFSGSS	384	5.97	40517.5	Chloroplast
Horvu_13942_4H01G324200.1	MSEICCDVPAGAGAEGKGADCQDGSRAARRRRMEIRRHRLVAERGAEETSRKRRKLEEEPSSTDEEEIEPAKYGVTSVCGRRRDMEDSVSLRPEFVPGHHFFGVFDGHGCSHVATSCGERMHEIVADEARSSGSEDAERWTGVMERSFARMDAEAVGSRSRASGAEAAPNCRCELQLPKCDHVGSTAVVAVVGPRHLIVANCGDSRAVMCRGGAAIPLSSDHKPDRPDELERIQAAGGRVIFWDGARVFGVLAMSRAIGDSYLKPFVIPDPEVRVLERKDGEDEFLILASDGLWDVVSNEVACHVVRSCVRSKAKRRGGRSSPTSNLSPRQSSGSGSSSGDEAHNESGGCAAGAGSESDDEEVDEACAEAAILLTKLAIARQSPDNVSVVVVNLRRRPRF	400	5.77	43071	Nuclear
Horvu_13942_4H01G383300.1	MRGSRWCCCCFGRGGGGAGRSGSVADDGLVWDVGLKAHASGEYSVAVAQANEALEDQAQVLVSPASTLVGVYDGHGGPDAARFVNARLFSLIQELASQSGGLSAQVIKRAFGATEEEFMGMVEKSWPSQPRLMSVGSCCLVGAIEDGTLHVANLGDSRAVLGRLASTAGKKRRARAVVAERLSRDHNVADEEVRREVAEAHPDDPHIVMSSHGVWRIKGIIQVSRSIGDAYLKRPDLCSPAVMQSLCPFPLRRPVMSAVPSVTSRRLRPGDQFIIFASDGLWEQLSDDAAVGIVSRSPRKGVAMRLVRAAQLEAARKKDMRYESIAAIEKGRRRRFHDDITVVVLFLDNRCEGTPQSTVGAGEIDGTRAPVDVFSLGPDDHGDDPTRPVLR	391	8.08	42049.7	Chloroplast
Horvu_13942_4H01G400400.1	MAEVPGAAGALGSRPREVVDSPERAPAPPRELPSATDAVKEAPGGWEVSGAADADKAAGLCSGAELGSAEPGASDARLEAPVARIHQQKLGCGSTGSDEAAAISHIPLPVEPSPSEASSNSDTNATTGTIGGSSSPVEAPQAEAAVASSELGVESRGDFDGQNGLIQGESESRAGGVLRGEGAGTEPEAPEASTPQAKEGVDRMETSLDDSEASDGSTTQEDSDTDVETESSSSSAGEQDTGYRVHVPLMEQVIREVSGENNASEAKSSDRMDSVAVSTLVLASGAAMLPHPSKVHTGGEDAYFIACDGWFGVADGVGQWSFEGINAGLYARELMDSSKKIAMENQGPPGMRTEEVLAKAAVEARSPGSSTVLVAHFDGQVLHVSNIGDSGLLVIRNGQ…	526	4.37	54122.1	Cytosol
Horvu_13942_4H01G459900.1	MAAVMDYFRSCWGARSRSGRRGKKGSDAAGRQDGLLWYKDAGQAATGEFSMAVVQANNLLEDQSQVESGSLSMADPGPQGTFVGVYDGHGGPETSRFINDNMFHHLRRFATEHKCMSADVIRKAFQATEDGFLSVVSKEWSVKPQIAAVGSCCLVGVICSGTLYIANAGDSRAVLGRLVKATGQVVAMQLSAEHNACYEEVRQELQSSHPHDPQIVVLKHNVWRVKGLIQISRSIGDVYLKRPEYNRTPLHSKFRLRETFKKPILSSEPAIAVHQIQPSDQFVIFASDGLWEHLSNQEAVDLVQTNPRNGIARKLVKAAMQEAAKKREMRYSDLKKIERGVRRHFHDDITVVVVFLDASAVSRAGWSKSPSVSVRGGGVSVPANSLAPFSAPTMVSSTY	399	9.3	43787.8	Chloroplast
Horvu_13942_4H01G530200.1	MGNGITKNSGNTSASVVSSDQVPGDIHGNSFMYVPIAIAFNKSPMGTVLSSKTPFFSLFGAAINANQATSSSMPSFRLLNELMGPQSSGCTVKSSCSFAAAPLLQATPTRSSMYGRFFNSSGTASTIANQLAGRPFMSAMSSRRCNERPIDKFLDASASKLDFRVPHNKLLSEGPTEASVMDSSSNGNHHSPPSHNVQWTQGMAGEDRFQVALSEEHGWVFVGIYDGFIGPDATDYLFANLHVAVHHALKGVLWDNIQCNEPATTADHLFFLDGGNHSPEFDRKPAKRGRTEHREADNSATSGGNLPMHDEVLKALEQALRETEEAFFEAAEQGAADNPEIGLMGSCVLVMLMKGEDVYVMNVGDSRAMLVSRREPSRNNIHGKVVAQDLQQSKTKIMH…	585	6.25	64340.6	Nuclear
Horvu_13942_5H01G103000.1	MLRWLARPAERCLGRGGCGCGSGAGGGGDGLLWHAELRPHASGEYSFAVAQANESLEDQGQVATSPASTFVGVYDGHGGPEASRFLSSRLFPNLHKFATEQGGVSTDAIKKAFHATEEEFLHLVKGTWLKRPKIASVGSCCLVGAIANNKLYVANLGDSRAVLGHRGANGRGVVAERLSNDHNVSDEAVRKEVSQQHPDDSHIVVYSRGVWRIKGIIQVSRSFGDVYLKKPEFARDPIFQQYVCPVPLKRAVITAEPSIKVRQIGQQDLFVIFASDGLWEQLTDKAAVEIVFRNPRAGIARRLVRAAISEAARKREMRYADMQHIERGIKRHFHDDITVVVLYLDSHKHVVQTKFGNLDSFKFTNAPVDIFSSSGGTVEPTVL	383	9.06	41965.7	Cytosol
Horvu_13942_5H01G111700.1	MVAGPEVMHQVVPMLEASFRRFPVKGVDEVVVGVGVSTPPPVDSPSQVDLQVPDLVKTPLETLQFVPKIRSGSFADIGPRRYMEDEHIRIDNLSGHLGSLLLCPSPNAFYGVFDGHGGSDAAAYMKRHAMKLFFEDSEFPEGLQEDEYFSESVANSIRKAFLSADLALADDSVISRSSGTTALTALIFGRQLLVANAGDCRAVLCRKGMAMEMSCDHRPTYEAERQRVTECGGYIEDGYLNGVLSVTRALGDWDMKMPQGSASPLIAEPEFQQTILTEDDEFLIIGCDGIWDVMTSQQAVTLVRKGLRRHDDPERCARELAMEAKRLQTFDNLTVIVICFASELGGCLPPSEQASSRRIRSCKSLSAEALCNLRRLLESDQ	381	4.91	41886.7	Cytoskeleton
Horvu_13942_5H01G286600.1	MTHQKREASSSNEDWESKRPKGAATSTEKDCHVETASSQEANGEKRDTSQKGSNLPLDPCISDEKSTTISKVPSQQEMILTSIEADAAEDKGCRHTMEDAWVVLPDASMGSPGNLRCAHFAIYDGHGGRLAAEYAQKHLHPHVIAAGLPRELINGKVAKKAIIEGFRRTDESLLQESAEGNWQDGATAVCVWVLGQTVIVANAGDAKAVLARSTSTDGEGAVADIKNPLKAIVLTREHKAIFPQERSRIQKAGGSVGPNGRLQGRIEVSRALGDRHFKKVGLIATPDVHSFELTMKDHFIILGCDGLWGVFGPSDAVEFVQQQLKETSSATLAVRRLVKEAVRERRCKDNCTAVLIVFKH	360	6.9	39089.2	Nuclear
Horvu_13942_5H01G291200.1	MSMAQVCCDSASSAVVVGAEAEARARARAGRRRRAGDAAARWKVAAEVPQGADEAAATRKRRAAGGEVVAAKRHGFTSVAGRRREMEDAVSIREAFTVPAEEGKPGRDFYGVFDGHGCSHVADACRERMHELVAEELAGAARPESWTAAMVRSFARMDAEVTAGGGGDSASCRCEVNKCDHVGSTAVVAVVEEQRVLVANCGDSRAVLCRDGAPVVLSSDHKPDRPDELERIEAAGGRVIFWEGARVLGVLAMSRAIGDGYLKPFVTAVPEVTVTDRAAGDECLILASDGLWDVVSNETACQVARACLRRGRERWCAEAAAMLTKMALTKNSSDNISVVVVDLRPKNHL	349	6.42	37075.9	Peroxisome
Horvu_13942_5H01G369900.1	MAMAAETVPLGVLLRREVTSERMERPDVLCGEASRSRKGEDVTLLLADAGQRVAGDPSTSFSVFALFDGHHGSGAAIYAKNNLLNNVLRATPSGLTRDEWLAVLPRSLVAAFVKTDKDLQAAAESSGTTVTFVIIDEWVVTVASVGDSRCILESADGSLYHLSADHRFDSNRDEVERVTACGSKVGKLNVVGGPEVGPLRCWPGGLCLSRSIGDIDVGECIIPVPHVKQVKLSNAGGRIIIASDGVWDDLTFEMALECSRGYPSDIAANRIVNEATLPRGLRDDTTCIVVDILPPEKLAPSPPAKWQGKTVLNNMFRVDLKNNMFRRKNSDASFKIDREYAEPDVVEEIFEDGSAMLSRRLSTGYALRNMFEPSSCAICQFRLKSGQGISIHANPLQQE…	429	5.91	46804.3	Chloroplast
Horvu_13942_5H01G493800.1	MGTYLSTPKTDKQSADGEGARVRYGLASMQGWRTTMEDAHTAVPQLDECTSFFAVYDGHGGKAVAKFCAKHLHMQFLRNELSSSGDLASSARKAFLRMDEMMKGQRGWRELAELGEKGPKFAGMLESMIWSPKGGDADKIVDGWQMEEGPHSDFSGPTCGSTACVAIIRNDQLVVANAGDSRCVISRKGQAHDLSRDHKPELESEKERIQNAGGYIVAGRVNGSLNLTRAIGDMEMKENKLLPAEKQTVSAEPEVNTVTLSEDDEFIVLACDGIWDCMSSQQVVDFVREKLNTEESLSAVCEKVLDRCLAPESGGEGCDNMTMILVVLKKPTNSAATSSPEQSVVTPTNSAATSSPEQSAVTPTKSAATSSLEQSAVTNEEMRPSEPDAPMTPLSK	396	4.96	42709.9	Chloroplast
Horvu_13942_5H01G541400.1	MLRAVARCCGHWPPGAAAADGMLWQTELRPHAAGEFSMAAAQANLVMEDQAQVLASPAATLVGVYDGHGGPDASRFLRSALFPHVQRFAKEQGGVTAEAIRRAFGAAEEDFLHEVRQAWPKRPRMAAVGSCCLLGAIAGDTLYVANLGDSRAVLGRRVVGGGVAVAERLSTDHNVASEEVRMEVSSQNPDDGQIVVHTRGAWRIKGIIQVSRSIGDVYLKKPEYSLDPLFRQIGPVIALKRPALSAEPQIHVRKLKPTDQFIIFASDGLWEHLSDDAAVQIVFKNPRTGIANRLVRSALKEATKKREVSVHDLRTIERGVRRHFHDDISVVVVYLDRHRGRRQTKVVDSSSNCTSAPVDIYSSSSSVQSAQPRQAYRDSG	380	9.33	41476.1	Chloroplast
Horvu_13942_5H01G609500.1	MLAGSGGGSSSSSHLSSPSSHRDLRGGRSFLFGNTWFMLSAYPARLLHTADRRAPAAAFVAAAIHRTPRVVRAHGGTGQGLLQRGIVMAACGYAFGRADLGAAAKRQLDKDSSVVAHASRVVAMGSAGSAARPDVSFRYRGVEYCKKVGVSLRCREQWGPARTFWTSAVGPGRQLSFSVDPWARDFSTSCAAPYSAGAAESQLTLDEALQEKQTDNSTVAADEKSPAPEKLKLVSGSCYLPHPAKEATGGEDGHFICIDEQAIGVADGVGGWADHGVDAGLYAKELMSKSISAIKDEPEGAIDPSRVLEKAFTGTKARGSSTACIITLKEQGLHAVNLGDSGFIVVRDGRTVLKSPSQQHDFNFTYQLESGGGSDLPSSADVFHYSVAPGDVIIAGTDG…	479	6.9	50204.1	Chloroplast
Horvu_13942_5H01G632500.1	MGNSLACFCCAGGAVAAAKTRRRHVAPAALPSDPAYDEGLGHSFCYVRPDKLPPPHCYYPAAADDGDLLVPDAKAAAEEATTFRAISGAALSANVSTPLSTSALLLLPDDSTASSGFESSESFAAVPLQPVPRFPSGPISSAPFSGGFLSGPIERGFLSGPLDAALLSGPLPGAVSSGRMGGGGGGAVPAMRRSLSHGGRRIRDFTRALLARTDRFQGHPDLGSPDAAAAVAACGGDSNGLQWAQGKAGEDRVHVVVSEERGWVFVGIYDGFNGPDATDFLVSNLYAAVHRELRGLLWEQSQEDQPGSAPSTTAPDHQDQCTRRRRARRSRPPRSGSGSVDDNDQRQWRCEWERDCSSLKPPTQPPPPPRSNGENDHIAVLKALARALRKTEDAYLGIA…	640	5.57	68904.3	Chloroplast
Horvu_13942_5H01G652200.1	MLGALLRFLSACGGSWQTSPAPPHAAPASDPASDSSASASDGRDGLLWWRDLARCAAGDVSAALVQANHTLEDQCRLHSAPPLGTLLAVFDGHAGHAAARFACDHFLPNLLEAASGPGGVSADAIRDAFAATEAAFIAQVSSQWDTNPDLATVGSCCLVGVVHDRTLFVANLGDSRAVLGKKVGRSGQIVAEQLSTEHNANDEAIRQELMAQHPDDPQIVALKHGVWRVKGIIQVSRSLGDAYLKDAKYNTERIKPKFRVSEPFSRPIMSAEPTIVSHSIQPNDCFVIFASDGLWEHLTNQEAVEIVHNNQRAGSAKRLIKAALQEAARKREMRYSDLMRIDKKVRRHFHDDITVIVLFINHELLAKGNAQVPSLSIRSALDH	383	6.49	41409.8	Cytosol
Horvu_13942_6H01G120400.1	MSPAIALRRAAAWLLRGGAGAGAPRAASSATLPGLGGAPLSPARGLQGREAAGFLGIWGGPAAGGVSGGVSWWFRCAASSVPRPGLLVEQLLVGGGRSFATGAAPVEVSFSPAAREADVSQPEKSVGASDKTMLGDRSLKLVSGVCYLPHPDKEETGGEDAHFIWDEQAIGIADGVGGWASYGIDAGQYARDIMSNAVTAIEEEPKDSIDLTRVLEKAHSSTTVPGSSTACIIALTDQELQAINLGDSGFIVIRDGCTLCRSPVQQHDFNFSYQLESGNSNDLPNAAQVFKVPVASGDVIVAGTDGLFDNLYNNDITAVVVHATRAGLEPQVAAQKIAALARQRAQDKNRQSPFSTAAQDAGFRYYGGKLDDITVVVSYVTAFGNS	386	5.04	39976.7	Chloroplast
Horvu_13942_6H01G133400.1	MHERSPGPSLAAAATRLRSASLVLLLLSLSLLAGPARCWWCREDDEGCSLMGFRGDDSPATGGGISEKGRFSYGFASCAGKRASMEDFYETRVDDVDGETVGLFGVFDGHGGARAAEYVKKHLFSNLIKHPKFMTDTKAAIAETFNHTDSEFLKADSSHTRDAGSTASTAILVGGRLVVANVGDSRAVVSKGGKAIAVSRDHKPDQTDERQRIEEAGGFVMWAGTWRVGGVLAVSRAFGDKLLKQYVVADPEIKEEVVDSSLEFLILASDGLWDVVTNDEAVAMVKPIEDPEQAAKGLLQEASRRGSADNITVVIVRFLDGTTTSAGDGPSEEVAKDQSEDVAKDQSS	348	4.98	37119.5	Chloroplast
Horvu_13942_6H01G177500.1	MHWNVVNKVHSYLNCGIHSTSQISFLAKMGVYLSTPKTDKLSEDGENDKLKFGLSSMQGWRASMEDAHSALLDLDNETAFFGVFDGHGGRVVAKFCAKYLHSQVLKSEAYSSGDLGTAVHKAFFRMDEMMRGQRGWRELSALGDKMNKFSGMIEGLIWSPRGSDSKNVEDDWALEEGPHSDFDGPTCGSTACVALVRNNQLVVANAGDSRCVISRAGQAYNLSRDHKPELVAERERILKAGGFIRMGRINGSLNLARAIGDMEFKQNKFLPPEKQIVTSNPDINVVELCNEDDFLVLACDGIWDCMSSQQLVDFIHEHIHTESTLSAVCERVLDRCLAPSTMGGDGCDNMTMILVQFKKPVSDKKNADAGEQSAKGKEES	380	5.58	41898.4	Chloroplast
Horvu_13942_6H01G239300.1	MGICASSEHLGQQGQDADESIVYVMDEEGGGGASSPRKVASLFSQKGKKGPNQDAVILCQGFGMEDGVFCGVFDGHGRCGHLVSKLVRDYLPFMVLSHRNALLLADAEANADDPVFSDASPSSSADSSGNSSPHPSQMLEEWTEACTNAFKAMDNELKLQANMDCAFSGTTAVCAIKQGKDLIIANLGDSRAVLATMSGACYLKAVQLTTDQKPGLPEEAERIKRCEGRVFALREEPGVMRVWLPGENLPGLAMARALGDSRLKHHGVISTPQVTGHRISEADLFIILATDGVWDVLSNEEVVSIVCATPRKQHASKAVAEAAVQRWKTKYPSSRVDDCSAVCLFLHDAAARKI	354	5.5	37863.9	Chloroplast
Horvu_13942_6H01G242400.1	MGCSPSKCCFCSHFKGCLQSHGCLDQTPESPRESRGKSSWRRAKTDASASDGSSDDLDGGDGFNQMNITRESNVGINRLSRVSSQFLPPEGSRKVRVPLGNYDLRYSYLSQRGYYPESLDKPNQDSFCIHTPFGTSPDDHFFGVFDGHGEYGAQCSQFVQRRLCENLLRDSRFHTDAVQALHSAFLATNSQLHADSLDDSMSGTTAITILVRGKTLYIANTGDSRALIAEKRGEDIIAVDLSIDQTPYRTDEVERVKECGARVLTLDQIEGLKNPYVQCWGNEESDDGDPPRLWVENGMYPGTAFTRSIGDSVAESIGVVANPEIFILELSASHPFFVIASDGVFEFLSSQTVVDMIAKYKDPRDACAAIVAESYRLWLQYETRTDDITIILVHINGLT…	1086	5.19	121108	Chloroplast
Horvu_13942_6H01G254100.1	MVEAAAGRRSGTSPRRPSGGGEQQQPLVAVALGTRVVMVTSAPPAGGGGEGGRAAADGRCLDDLLGCLLGVLRALGFPWAAPPQRQPRPVPPRVTIPSTADGRRLAAELMRIPGRIAGNGACAVASLYTMQGKKGVNQDAMIVWEKFCSRDDTIFCGVFDGHGPYGHLVAKRVRDLLPVKLGADMGTDGGRETPTSNMEGNTNEVCLPVNPERKETTTSEQDGEYPEIFTTFRTSFLRAFHIMDRDLKLHKNIDCFFSGTTAVAVLKQGHNLIIGNLGDSRAILGTRNEDGQLIAVQLTVDLKPNIPSEAQRIRQHRGRIFALPEEPEVARVWLPKYNSPGLAMARAFGDFCLKEYGLISMPEVSCHRVTEKDEFVVLATDGVWDVLSNIEVVSIISRS…	489	7.59	52494.7	Chloroplast
Horvu_13942_6H01G272100.1	MSTRSRSVQGNVGGGGSTAGGSAVPLAVLLRREVVSERTAAERPELQHGLFSQAKKGEDFVFLKPDCERLPGVPSSSFSAFGLFDGHNGNGAAIYTKENLLNNILGAVPADLNREDWLAALPRAMVAAFVKTDKDFQTVARSSGTTVTFVIIDGLVVTVASVGDSRCVLEAEGSIYQLSSDHRFDASKEEVDRVTEAGGDVGRLNVVGGAEIGPLRCWPGGLCLSRTIGDQDVGEFIVPVPLVKQVKLSTAGGRLIISSDGVWDALTAEQALNCSRGLPPEAAAEQIVKEAVHSKGLRDDTTCIVVDLVPEKGNPAMSAPKKQPGMGVFKNMFRKKTSSDSSSHADREYMDPDVVEEIFEDECALLSRRLDSEYPVRNMFKLFICAICQVELKPNHGIS…	447	5.49	48132.3	Mitochondrion
Horvu_13942_6H01G278400.1	MVCIGRLRALVLRAAAGAGRRRWARVLCGRAVDVCVTPRARGHGWRGFRAVAGARTKMMLDSSDSDSGTPAGQLQLQRRAAAAGTQPQDGGYASAGWQREDGKLKCGYSSFRGKRATMEDFYDVKLTEIDGHTVSLFGVFDGHGGSRAAEYLKEHLFENLMKHPKFLTDTKLAISETYQKTDADFLESESSAFRDDGSTASTAVLVGDHLYVANVGDSRAVISKAGKARALSVDHKPNRTDERKRIENAGGVVIWAGTWRVGGVLAMSRAFGNRLLKPFVVAEPEIQEELVNGELESLVLASDGLWDAVENEEAVSLAKTEDVPESAARKLTEIAYSRGSADNITCIVVQFHHDKTAG	358	7.69	38786.7	Chloroplast
Horvu_13942_6H01G325100.1	MEALEPIHQTLSEIDKRIPDTLPADYGLEKRASRSSEDAIASVFPLYLEPPHRKRDDGSASQRDGEEPQALRMNWASCYVPRHDEDAHFGLHEAGVVGVADGVGGYRKHDVDASAFSRELMRSAFQQVLAIEPGTPVCPYTLLERACEETVASGADGGSTAVILSLAGTALRWAFIGDSAFAVFRDGKVVHRSQRQQKRFNCPFHLSATGKGDCVSKADVGQMAVRHGDVVVLGTDGLFDNMFDAELEVIVRMATALGVSPKNMANVVAGMAYEMSMSKIKDSPYSTDSRRLQGGQHLGGKPDDITVVVAFIVSLYS	317	5.48	34330.7	Nuclear
Horvu_13942_6H01G375600.1	MGSGASRLLTACACSRPAPASVDAEPCLDDALGHSFCYASAAAYSSSFRHGISGAALSANSSVPVPLYLSSAAAGAGSMPQNYSSAFHTSSSFSSAPLQLSNLSSGPLFLSGPIDRGAQLSGPLDAAVPFSGPLPTKPTKRTSSSSRGLSSRFRKPLFGSLRRSVSEKHQPALMVPLRQDDGVQWAHGRAGEDRVHVVVSEDQRWLFVGIYDGFNGPEAPDFLVANLYRFLLRELRGIFYEEADRDSKRLWQFLADGDDDDNELDFSGSGRFAMSLTRLKERRFNMWAHAAAVGDDEISREWGPKKLEAAPAVRDHGAVLGALTRALASAEAAYLDMTDQSMGTHPELAVTGACLLVALVRDDDVYVMNLGDSRAVVAQRADDDHGCGLGAMRMDDIGV…	597	5.34	65151.3	Chloroplast
Horvu_13942_6H01G510900.1	MCVEGFEDAQIERPADFVMERVCENTVSIDFKQTTMVTVIGESWHNFVPTIRSGDWSDIGGRDYMEDAHVCIPNLAKNFGFNMVDDEVISFYGVFDGHGGKDAAQYVRDNLPRVIVEDAAFPLELEKAVRRSFVQTDSQFAEKCSLHDGLSSGTTALTAMIFGRSLLVANAGDCRAVLSRRGAAIEMSKDHRACCLNERKRVESLGGYVDDGYLNGQLAVTRALGDWHLDGLKEMGEPGGPLSAEPELKMMTLTKDDEFLIIGSDGIWDFFSNQNSVDFARRRLQEHNDLRRCCKEIVEEAIRRGATDNLTAVMVAFHQEAPPQIRVSRMGRVERSISAEGLHSLRVLLEGQ	352	5.01	39203.3	Chloroplast
Horvu_13942_7H01G035900.1	MANAGVNNVPAAVELGADDPALASVEGEVESPPPSSGYNASSEGSEEYLTSGQEGEGSGAVPAPLLPAEAAAAAAAVWSLAFGSASERGQDHGKRMEDAVSLRPFFCAWADGSPMHFFAVFDGHGGPQVSALCRDQMHVILAEELAGAATAYRKEHPEKKDEEAERRAWEAALKRSFERADALGMGLSESGWPIVGSTAVVALVVRDSIVVANCGDSRAVLCRAGNAAPLSEDHKLERADERARADAAGGKVRRTEDGQLRVQGVLAMSRALGHKLLKPAVICQPDITMTTRSEDDDCLILASDGLWDVIENQMACNVVRNCLEFEQKNNQGAPRGGALLGQEEEVGCIHAATLLMNMAICKHSQDDISVVVLDLKARG	379	4.81	39981.8	Mitochondrion
Horvu_13942_7H01G036400.1	MGNGGLNNVPAAGEQGADAAVASEGGELQSPPPSSGYYASSEGSDGYLTGAEEGESSRAVPALPQPPAPAAAAVWPLAFGSASQKGQDDDGKMMEDTVSLRPFFCAWVDGSPMHFFAVFDGHGGPRVSALCRDQMHAILAEELAVAATAYRKEHPEKDEEAERRAWEAALKRSFERADALGMGLSESGWPVVGSTAVVALVVGGRILVANCGDSRAVLCRAGHAIPLSEDHKLERADERARVKAAGGKVWRSSDEQLRVGGLAMSRALGHRLLKPAVICEPDITMTTRSEDDDCMILASDGLWDVIENQKACNVASNCLEIEHQGAPGGGAPIGQEEEVGCVHAASLLVNMAIHGKSPDDISVVVLDLKARG	372	4.86	38928.6	Mitochondrion
Horvu_13942_7H01G140500.1	MDSDASELFSDCGSDYRDSSTSDSEPCSSDVDDLSVTSGAASGIHRLLLSSGAESPDGSISALVAVLDSPKASVDSLRRAAMELRLLARHNPDNRIRIAESGAVRPLVALLSHPDPLVQEHGVTALLNLSICHENKVIVVEAGAIPPLVRALKSAASLAARENAACALLRLSQLDVAAAAAVGRAGAIPLLVSLLETGGGRGKKDAATALYALCSGARENRLRTVEAGAVTPLLDFMSDPESGMVDKAAYALYSLLGFAEGRSATVEEGGIPILLELVEVGTSRQKEIATLSLIQICDDNAVYRNMVAREGAIPALVALSQSSSARPNLVTRVNEFLFLLRDSNKQKISTHMGVVHDAVNEVLSSKMLADKGNTKQANSEAETSSSLAVTSAMDAPMSS…	1744	5.51	191716	Nuclear
Horvu_13942_7H01G142800.1	MRADDAGRPDSSHAGAQKPAELPSPHMESVCENTTTADFKQSNFSNFLPSVRSGGWSDIGSRQYMEDTHVCIADLAKNFGYPTVDKEVVSFYGVFDGHGGKDAAHFVCDNLPRVIVEDADFPLELEKVVSRSFVHIDSQFADKCSHQRALSSGTTALTAMIFGRSLLVANAGDCRAVLSRCGIAMEMSMDHRPCSLSEKLRVESLGGYVDDGYLNGLLGVTRALGDWHLEGMKEASRPGGGPLSAEPEIKLTTLTKDDEFLVIGSDGLWDVFSNQNAVDFARRRLQEHNDVKLCCREIVEEAIRRGATDNLTAVLVSFHLVAPPQIRASQPRRVARSISADGLNSLRILLGSQ	353	5.48	38470.3	Cytosol
Horvu_13942_7H01G270400.1	MGSCLSTQPGDEPAWPLRWRKRPRGEHEGAAAGGAFFSGGGGGKKLPGEGEMTEEELARVAGRTCANGASAAACLHTQQGRKGTNQDAMVVWENFNSSDSIFCGVFDGHGPYGHFVAKKVRDSLPVKLLAQWKTSANGGTSPHLNGSISGSLNSEETTSAVDDDWGESADVEGSDTLPETFLPLKQSYLKAFKLMDKELKMHPTIDCFCSGSTAVTLVKQGWDLVVGNLGDSRAVMATRDAANNLTAVQLTVDLKPNLPKEAERIQQCRGRVFALQDEPEVSRVWLPNNDSPGLAMARAFGDFCLKDYGLISVPQISYRRLTEKDEFIILATDGVWDVLSNKEAIDIVAAAPSRATASRALVDCAVRSWRLKFPTSKSDDCAAVCLFLDHEKSPNLVEE…	521	5.21	56678.5	Nuclear
Horvu_13942_7H01G425000.1	MARAAAANLRGLVGIAAAGRRRVTASVATPRGSPGGRGFRAVASGSGGRTTPESPSSSSPALPQLQPRRGLATRRAVLRNLISGGLESEDGKLSCGYSSFKGRRPTMEDRYDVKFAKMKGQSISLFGVFDGHAGALAAEYLKEHLLDNLIEHPQFLKNTKLALKTTFLKTDADFLESVTTPYREDGSTALAAVLVGDQIYVANVGDSRAIALKGGKAIPLSDDHKPNLKNERTRIENAGGGVSYDGFTWRVDGILAMSRAFGNRSLKNYVIAEPDIQETQVSSDLEYLVLATDGLWDVVQNEDVISLMRATDEPEAAAVKLTEMAHSRHSSDNITCIVVRFHH	343	8.97	36911.7	Chloroplast
Horvu_13942_7H01G459800.1	MEELRLGSGGGGGGRGKPPIPSSASARKPVLSRHASFVRPPLNNTKSETERTFESTDVEYTPVVRSGGWADIGSRSAMEDVYICCDNFLQDFGPENCEEGPSSFYGVFDGHGGKHAADFVCSNLPRFIVEGDGFPGEIEKAVSSAFLQTDAAFADACSVNSSLASGTTALAALIIGRSLLVANAGDCRAVVCCRGKAIEMSRDHKPSCNREKMRIEASGGYVYDGYLNGLLNVARAIGDWHMEGMKACDGLGPLSAEPEVMMRNLTEEDEFLIIGCDGIWDVFRSQNAVDFARRRLQEHNDPIACCKELVDEAIKRKSGDNLSVVVVCFNSIAPPVLTAPRPRVQRSISAEGLKELQGFLDSLAD	365	5.05	39253.2	Cytosol
Horvu_13942_7H01G470600.1	MEALPQIRQTLSEISSRTPEALRIAVGIRFGSLPPSAAAGREDVARYAASLARQLQPRVRRNQPPTGPALRMNAASCYLPEHDEDAHFFHAVAGVIGVADGVGGCRLEGLDAAAFSRGLMASALSEVVASSSAAPSPGHICPYALLDKAYQQTAASGTPAASTAVIVSLAGRVLRWAYVGDSGFAVFRDGRILHRSSPQQSYFNCPFQLSSDSRDRYKVRDAAVGEIAVEEGDVVVVASDGLFDNVFDVMLEMIVQSGLALSFTPQNMADIIANQAYAAARRTQDTPFSIAAREYGRDKTGGKTDDTTVVVAFIEAQDMA	320	5.44	33999.3	Cytosol
Horvu_13942_7H01G470700.1	MEALPQIRQTLSEISSRTPEALRIAVGIRFGSLPPSAAAGREDVARYAASLARQLQPRVRRNQPPTGPALRMNAASCYLPEHDEDAHFFHAVAGVIGVADGVGGCRLEGLDAAAFSRGLMASALSEVVASSSAAPSPGHICPYALLDKAYQQTAASGTPAASTAVIVSLAGRVLRWAYVGDTGFAVFRDGRILHRSSPQQSYFNCPFQLSSDSRDRYKVRDAAVGEIAVEEGDVVVVASDGLFDNVFDVMLEMIVQSGLALSFTPQNMADIIANQAYAAARRTQDTPFSIAAREYGRDKTGGKTDDTTVVVAFIEAQDMV	320	5.44	34041.4	Cytosol
Horvu_13942_7H01G470800.1	MEALPQIRQTLSEISSRTPEALRIAVGIRFGSLPPSAAAGREDVARYAASLARQLQPRVRRNQPPTGPALRMNAASCYLPEHDEDAHFFHAVAGVIGVADGVGGCRLEGLDAAAFSRGLMASALSEVVASSSAAPSPGHICPYALLDKAYQQTAASGTPAASTAVIVSLAGRVLRWAYVGDSGFVVFRDGRILHRSSPQQSYFNCPFQLSSDSRDRYKVRDAAVGEIAVEEGDVVVVASDGLFDNVFDVMLEMIVQSGLALSFTPQNMADIIANQAYAAARRTQDTPFSIAAREYGWNKTGGKTDDTTVVVAFIEAQDMA	320	5.43	34056.4	Cytosol
Horvu_13942_7H01G548800.1	MGHRGDTRPVSGGGFSENGKFSYGYASCLGKRSSMEDFHETRIDGVDGETVGLFGVFDGHGGARAAEFVKQNLFSNLIKHPKFFTDTKSAIAETFTHTDSELLKADTAHNRDAGSTASTAILVGDRLVVANVGDSRAVICRGGDAIAVSRDHKPDQTDERQRIEDAGGFVMWAGTWRVGGVLAVSRAFGDKLLKQYVVADPEIKEEVVDSSLEFLILASDGLWDVVTNEEAVAMVKPIVDSQQAAKKLLVEATRRGSADNITCVVVRFLDQQPPAATNERPTPVVLGK	288	5.43	30982.8	Cytosol
Horvu_13942_7H01G636300.1	MGVYLSTPKTEKLSEDGENDKLKFGLSSMQGWRASMEDAHSALLDLDKDTSFFGVFDGHGGKVVAKFCAKYLHREVLKSEVYLAGDLGAAVHGAFFRMDEMMRGQRGWRELQALGDKINQFTGMIEGLIWSPRGSDSNDRHDDWAFEEGPHSDFSGPTCGSTACVAMVRNSQLVVANAGDSRCVISRNGQAYNLSRDHKPELEAERERILKAGGYIQMGRVNGTINLSRAIGDMEFKQNKFLSPDKQMLTANPDVNTVELCDDDDFLVLACDGIWDCMSSQQLVDFIHEHLKTESSLSAVCEKVLDRCLAPSTLGGEGCDNMTMILVQFKKPIDHGKNASAGEKLAVEDKDASAGEQSATADKSASSSEQSALKDKNSSAGGQSPGDIEQSANEEKNS	398	4.94	43329.3	Nuclear
Horvu_13942_7H01G670200.1	MIVTLMNFLRACWRPSSNRHARTGSDATGRQDGLLWYKDTGEHVNGDFSMAVVQANNLLEDQCQIESGPLSFLDSGPYGTFVGVYDGHGGPETACYINDNLFNHLKRFASEQNSMSADVLKKAYEATEDGFFSIVTKQWPVKPQIAAVGSCCLVGVICGGMLYVANVGDSRAVLGKHVKATGEVLAVQLSAEHNVSIESVRKELQSVHPEDRHVVVLKHNVWRVKGLIQVCRSIGDAYLKKQEFNREPLYAKFRLREPFNRPILSSEPSICVQPIQPHDEFLIFASDGLWEHLTNQEAVDIVQSSPRSGSARRLIKSALLEAAKKREMRYSDLKKIDRGVRRHFHDDITVIILYLDSSLVSRASTYRGPAVSLRGAGVSLRSSTLAPYGSQM	392	8.53	43535.6	Chloroplast
Horvu_21599_1H01G031800.1	MGNRAARLATPCFASGGRSAVDAAGEDGGGGSVGVGVGQILSFDGYEAFDGATIHGVLLPSNQSTVGTASSSLSRSASSSCDSSSSFSFRTLQPGLFSGSLDYCASPSSSSSGPNSGVLSSAASRRGARTEEDIMADLYATRRRRRCQLELDEAASVSPLLDRLRRAVASALRVGRAAKKQPAVTTLATSTNGDGGAIRSNGVNGHAAEDKVQWARGKAGEDRVHVVVSEERGWMFVGIYDGFNGPDATDYLVANLYASVCRELPGDGHPPPEDAGHEQRRPPPSSCNGRDNADLRRRGRHGEVLDALARALRRTEEGYFAEAEARAAECPELAMMGSCVLVLLMKGADVYSMNVGDSRAVLAHRAEPDLTSVIMPPRHRHQHSADGHVTEEIRRQFDE…	584	6.36	63408	Chloroplast
Horvu_21599_1H01G097200.1	MVAEAEVMHQQPAPVLEVQYRRCIAKGAGMSAVAVPEVEVEVAVELPRMGLANTDGATSVSAETLQFVPNIRSGSFADIGPRRYMEDEHIRIDDLSAHLGSLLVCPLPSAFYGVFDGHGGPDAAAYMKRHAMRFLFEDREFPQALQVDDIFLQSVEECIRSAFLQADLALADNLDISRSSGTTALAALVFGRQLLVANTGDCRAVLCRRGIAMEMSRDHRANYAEECERVAASGGYIEDGYLNGVLSVTRALGDWDMKVPDCSTSPLIAEPEFQQATLGEDDEFLIMGCDGIWDVMTSQHAVSVVRRGLRQHDDPERCARELVMEAKRLETADNLTVIVVCFGSELGSPPQPPATVAARPRSCKGLSPEALCNLRSWLETDR	382	4.75	41719.3	Cytosol
Horvu_21599_1H01G128700.1	MTKMELMPLMEGREEIEQTLSEIDRRTPDALRSAFRLGYRSHSSSSKYPDMDAFIASVLPPPVSKDEIPSARVDCFCDVNASRALKMDWASCYVPHNDHDAHFGVADPGVIGVADGVGAYSAKGVDAGAFSRSLMASAHQDALETAPRPICPYTLLQRAYEGAASSDVQGASTVVLVSLVGDTLRWANMGDSGFAVLRGGAIVHRSRPQLARFNCPLQLAAKGADSITQAEVGETPVRDGDIVVVATDGLFDNMFDAELERVVRMGTALSFSPKNMADIIAGIAYEMSWSKDKDSPFSVGYRNYTGTQRCGGKEDDITVVVAFIVSTPRVGVDKVEDDDAALNSDWMDQVKRSKVAYQLKNVPGPSLAAKSDSEHSGNRRNTLQRSNSGPISRARGRWY	399	5.48	43193.5	Chloroplast
Horvu_21599_1H01G310900.1	MSGGVEPETPPSSGGGGGGAIGSPMARKPPRHQLTAIRHCASSARIAAASTDLGLDSGTLSLISPTEIRPSFLPVYRSGSYANIGPKTYMEDEHVCIDSLIEHLGMRTPAIPAPGAFYGVFDGHGGTDAVCFVRKNLLKFIIEDGHFPNSMEKAIRSAFLKADHAIADSHSLDRSSGTTALTALIFGRTLLVANAGDCRAVLGKRGRAVELSKDHKPSCKSEKLRIENLGGIVFDGYLNGQLSVARAIGDWHVKGSKGSISPLTPEPEFQEVRLTEEDEFLIIGCDGLWDVMTSQCAVSMVRKELMAHNDPERCSRELVQEALRRDTCDNLTAVVVCFSADPPPQIEIPRFRVRRSISMEGLHMLKGALDSNA	373	6.32	40120.7	Chloroplast
Horvu_21599_1H01G315400.1	MLSSAMDYLRSCWGPTSSPDGRPRKGVDVAGRQDGLLWYKDAGQLVAGEFSMAVVQANNLLEDHSQVESGSLSTTDPDLQGSFVGVYDGHGGPETARYINDHMFNHLKGYASEQKCMSVDVIRKAFRATEEGFLSLVSNQWSMRPQLAAVGSCCLVGVICAGTLYVANVGDSRAILGRLVKGTGEVVAMQLSAEHNASFEEVRREMQAMHPDDPHIVVLKHNVWRVKGIIQITRSIGDVYLKRPEFNREPLHSKFRLPETFRRPLLSSEPAITVHQIQLTDQFIIFASDGLWEHLSNQKAVELVHSSPRNGIARKLVKAAMQEAAKKREMRYSDLKKIDRGVRRHFHDDITVVVVFFDSNAIAMDAWSRPTVSLRGGGVALPANSLAPFSGS	392	8.23	43327.4	Chloroplast
Horvu_21599_1H01G353100.1	MRQISSMLQGLARSMSLGKERKEAEEGHGTVLRSSGTLWGEGSETFAAVCSRRGEKGTNQDTSIVWEGYGCQDDTIFCGVFDGHGQWGHYVAKAVRESLPQSLLCRWQEAVALTSLIDGEKKLSDCQFDLLKQSYLAAAAAVDEELRRSRRLDAVNSGCTALSIVKQGELMVIANVGDSRAVLATTSDDGDVTAVQLTVDFKPDLPQEKARIMQCKGRVHCLGDEPGVHRVWLPDREAPGLAMSRAFGDYCVKDCGVISAPEVTQRRVTARDQFVILATDGVWDVLSNEEAVRIVAATPDREKAAKRLVECAVRGWRRKRRGIAVDDCSAVCLFFHSPAS	340	6.13	37194.2	Chloroplast
Horvu_21599_1H01G353400.1	MRQLSSLLQGLTRSMALGKERKEEGQGTVLRTSGTLWGEGSETFAAVWSRRGEKGTNQDCSVVWEGFGCQEDTIFCGIFDGHGQWGHYVSKAVRDSLPPSLLCRWQEAVALTSLIDGEKKLGDCQFDLWKQSYLAAAAAVDEELRRSRRLDAVNSGSTALSIVKKGDTMVIANVGDSRAVLGTMSDDGSIAAVQLTIDFKPNLPQEKARIVQCKGRVYCHDDEPGMHRVWLPDREAPGLAMSRAFGDYCVKDYGVISAPEVTQRRINARDQFVILATDGVWDVISNEEAVQIVAGTPDREKAAKRLVQCAVRAWRRKRRGYAVDDCSAICLFFHSPPS	338	6.94	37291.3	Chloroplast
Horvu_21599_1H01G490000.1	MAAAAAICGEDEPAPRDPAAAAECAAAGGGVERLDLGDGRAALVAGGKRSVYLMECEPVWGCVATPGRGGEMEDACAAVPRFADVPVRLLARRQDLDGLGLDADALRLPSHLFAVFDGHGGSEVSNYCRERLHVMLSKELRRPPKDLGEMSDVDMKEHWDDLFTKCFQTVDDEVSGLASRLVDGEPRLEPIAAENVGSTAVAVVVCSSHVVVANCGDSRIVLSRGKEPVALSIDQKPDRKDERARIEAAGGKVIQWNGHRVSGILAMSRSIGDRYLKPYIIPKPEVTVVPRAKDDDCLILASDGLWDVVSNEEACKVARRQIQQWHKNNSVTTSSSDGGDGSTDPAAQAAADYLVRLALKKGSQDNITVIVVDLKPRRKSKNNS	384	5.43	41141.6	Chloroplast
Horvu_21599_1H01G505900.1	MAELPLAGGLLDLRPGKLSPKPPPLPMPCRRSPPRPQVAAAVASPCRAVPELHSTTELADGSVVFHFARPPVKDPAEPTASGPGPGHADASASPPELRVDEPNPHAAADAAEISLASPEAPQQAVSSASAGVEAEAGLVSGRAVPPADCQLETDGNGLELGALEESETVEAGTAAPTGLEEVDADAGPSSERAITLDFDTAVGADSRGDDQGATESGVTIPPPAGEVHNNVDCEKNTSEVKSSDRTVPVASSALLLTSGAAILPHPSKVATGGEDAYFIEHNGWFGVADGVGQWSFEGINAGLYARELMDGCKKVIAESGGGCELAPEQVLSKAAAEARSPGSSTVLVAHFDGQLLHASNIGDSGFLVIRNGEVHAKTKPMVYGFNFPHQIEKGVDPLT…	500	4.55	51318	Cytosol
Horvu_21599_1H01G554100.1	MRQAVGAGEEGLPRKVVLAAGDAGEEGLPRKMVLAAGDADGAARRRRRLELRRHGRKVASGEDEPARKATDGSESESSADVGWLPACLSHGAVSVIGRRREMEDAVAVERTFLAPPCGGGDEGSGGEEDFFAVYDGHGGARVAEACRERMHVVLAEEVARLRCRPGARGWKEALEASFARVDGEVVGSAAAGADADADEESRSRTVGSTAVVAVVGRRRIVVANCGDSRAVLSRGGVAVPLSTDHKPDRPDELQRVEAAGGRVINWNGSRVLGVLSTSRSIGDYYLKPYVSAEPEVTAVERTDKDEFLVLASDGLWDVVSNEAACRVARSCLTGRAAAAFPESVSGRTAADAAALLAELAISRGSKDNISVVVVELKRLKSRVGRRRAVGSEVQL	395	6.32	41587.6	Nuclear
Horvu_21599_1H01G572700.1	MVHDGAVKDHHHQQQREEQQEEESSPDIPATSASAVVAEAGAGVVGAAGTSKPGSDKRLGVRHPVKYRRFRVKGKAMAEPGVTPAHQPLEEELEEGEGEVEEEASSPEREVRAGVVEVEVEMEVSSSSAAAVEMEVEEGADMDVSPAAAVAMVDSEHSSEEDDDEEEVSSPVLALPDQARGRLVATLVVPKDQDLEKEKKEKERQRERERADEVGYMSGGCKSDDGNLSCGYSSFRGKRASMEDFFDIKSSKIDDKQINLFGIFDGHGGSRAAEYLKEHLFENLMKHPQFMSDTKLAISETYKKTDSDFLESEINTHRDDGSTASTAVLLGNHLYVANVGDSRAVISKSGKAIALSDDHKPNRSDERKRIESAGGIVMWAGTWRVGGVLAMSRAFGNRL…	495	4.7	53822.4	Nuclear
Horvu_21599_1H01G585400.1	MDALGAALPRLALADADPGPDDACGSPCSVASDCSSVASADFEGLFSPSGADAGPPSLLSDDLPAAAAEAATVPCRSVFALDSPPLWGLQSVCGRRPEMEDAAAVVPRFHRVPLWMVAGDGAAVDDLDRTSFRLPAHFFAVYDGHGGAEVADYCRDKLHTALVQELRAAEGRVGGCDDLSSLDSKKQWEKAFVDCFCRVDAEVEAPDTAGSTAVAAVVCSSHIIVSNCGDSRAVLCRGKAPLPLSLDHKPNREDEYARIEALGGKVIQWNGYRVLGVLAMSRSIGDRYLKPYIIPVPEVTVVARAREDECLILASDGLWDVLSNEEVCDAARKRILLWHKKNAAAAASSSSSRGGDGASPDPAAQAAAEYLSKLALHKGSKDNITVLVVDLKAHRKLRS…	406	5.21	42946.4	Chloroplast
Horvu_21599_2H01G000300.1	MVMASAGVNNLPEGPIDSDECRLRRRRLEPRRYVHAASASSSSSAPAPAPAPEEGEAVQPSSSASSEGSGSGSEERLQVPQVEVQVQGEASGAAPQLLPPSKANSNSKVQVQWPVAFGSVALAGRLREMEDTVSVRPSLCAWADGSPMHFFAVFDGHGGPHAAALCREQMHTILAEELAGAAAAFDDDDDRQSEIVAWRGALWRSFARADGLAGLACACGRGSVPSCSCPLSGAHKGAIVGSTAVVALLVRDRLIVANCGDSRAVLSRAGVAVPLSHDHKPDRPDEMARIKAAGGKVIFINGARVRGILAMSRALGHQLLKPEVICDPEITITERSEDDDCLILASDGLWDVISNKVACDVARQCLEDGSPTRAPAAGAPTAISQEEEPRCFRAAALLA…	422	5.48	44122.8	Nuclear
Horvu_21599_2H01G088500.1	MSCAVAPGSPVFSPSRLGLLTPLDQLHHHHHGASFLPSSPLRPFAPLRARIVHHDPSPCAAQPPPAAKPADPSSVAAAPAKAPVKRRRPAPLLVPAAVTVAPAVLEAAAASGVDEVAEQGDGFAAFCRRGKGRKRVEMEDRHVAAVALGGDRAQALFAVFDGHGGKRAAEFAADNMPRIVAEELERSTRGGGGAGRAAVEGAVRRAYLRTDEEFSSSSNSKNREQAGGGACCVTALLRDGGRQLVVSGAGDCRAVLSRAGRAEALTDDHRASRQDERDRIEALKGGLVLNCRGTWRVQGSLAVTRGIGDAHLKPWVVAEPETTTVDVGADCELLILASDGLWDKVGNQEAVDAASSFTSDLPAACRRLVDMAVSRGSSDDISVLVVQLQRRPLR	394	8.61	41275.7	Chloroplast
Horvu_21599_2H01G096400.1	MAGAERERRKLPPALPLATLIGRELRAGGSERPALRYGHAGFAKRGEDYFLVKPDCLRVPGDPSTAFSVFAVFDGHNGVSAAVFSKEHLLEHVMSALPPDIGGREEWLQALPRALVAGFVKADIDFQRKGEVSGTTATLVVVDGFTVTVASVGDSRCILDTQGGELQLLTVDHRLEENVEERERVTASGGEVGRLNLFGGQEVGPLRCWPGGLCLSRSIGDMDVGEYIVPVPHVKQVKLSSVGGRLIMASDGIWDALSNEAAAQSCRGLPAELAAKLVVKQALKKCGLKDDTTCVVVDIIPSDHRLTSPQLSPKRNQNKLKSLLFRRRSHSSVGKFGGKSASIGSVEELFEEGSAMLEERLGRNLSLKAASPPSRCAICQVDQEPFEGLMEENGGSHCS…	433	7.51	46575.2	Chloroplast
Horvu_21599_2H01G155400.1	MGCAHGKCCLPRGDGGGQRRDGGGVPGGRGGSALGRAAVPGAGLVLEYATLTVDGLYPDSPGRESQDAHLVATRFAADPDLHLFAVFDGHGACGAACSGFARDALPRLLLLAAEDDGAGGSLLATDPAGAFRAAMIGVNEEMHAAAAVDDSMSGTTAVAALVAGATLHVANVGDSRAVAGVWRDGRVAAEDLSWDQTPFRADERARVKACGARVMSVEQVEGVRDPDAEGWLADEGDPPRVWARDGLYPGTAFTRSLGDLAAEGVGVIADPEVKTVEITPAHLFFVVASDGVFEFLSSQEVVDMVAMHQDPRDACAAIAAESYKLWLEHENRTDDITIIIVHIRDAQNSGPAGSDKENSSSTGAPIALHTVQSELPVFVPSELPVFVPSEASHLNGVAA…	469	4.9	48849.5	Cytosol
Horvu_21599_2H01G250900.1	MGNCAARGDTAVTAAGAGGEDGKRRRGRWKAPREDQLGTVPGRIFSNDGRSRTASVFTQQGRKGINQDAMLIWDGFGGEEDGVLCGVFDGHGPHGHLVARRVRDSLPLRLMSAARASPKTGLDMPATAWRKAFTRAYKAMDKDLRSHPSLDSFCSGSTAVTVLKLGSDLYMANIGDSRAVLGSRDAAAGGMAAVQLTVDLKPDVPSEAERIKKCRGRVFALQDEPEVPRVWLPFDDAPGLAMARAFGDFCLKDYGVISVPEFFHWPLTDKDQFVILASDGVWDVLSNQEAVDIVSSSPSRSKAARTLVEAANREWKTKYPTSRTDDCAVVCLYLDGKMDHERDSTASMDNISIEDDSVADPNEVQEQQEPALTRNFTVRTVPGSAQEKALAGADAKISG…	431	5.76	46616.3	Peroxisome
Horvu_21599_2H01G293800.1	MASAQAQRKVGNQDDGLHGAEQEAVRATGRGKSKASARKVTYGFHLVEGRMPHGMEDRHVAEFRRLDDGNEVGLFGVFDGHSGADVATYLRNHLFDNILGEPDFWEDPMKAIRRAYHRTDRKVLKKKKVTVDGQERPRRGGSTAVTVILLNGENLVVANVGDSRAVVCEAGRARQLSVDHEPLRERDAIESRGGFVTEMHGDVPRVDASLAMSRAFGDRRLKEHISSDPDVTIEDISDDTELVVVASDGLWKVMSNQEAVDEVRDTRDARKAAVKLVDSAVDRGSKDDIACVVVRIH	297	6.14	32756.7	Cytosol
Horvu_21599_2H01G301100.1	MAGKEIYHKMKDKVKDAFSSSGPETGKGKTKLSGRRVKHGYHLVKGKSNHPMEDYLVAEYRQVGEHDLGLFAIFDGHLGHTVPDFLRAHLFDNILSEPEFLSDTKNAIRKAYLLTDEKILEKAAELGRGGSTAVTAILISSNDSVKLVVANIGDSRAVISKNGKAEQLSVDHEPSMERQIIEEKGGFVSNLPGDVPRVDGQLAVARAFGDRSLKKHLSSEPHVAEEVIDESSDFLILASDGLWKVMTNQEAVDEIKDIRDAQAAAKHLTEQAVNRKSKDDISCVVVNFHC	290	6.12	31853	Cytosol
Horvu_21599_2H01G379400.1	MVAVAAGRRPVLSRRRSGCGAGQQQLQHPQAQQQRMLAVAVAARVAAAKPAATEAALYGGGGGDGCCVDFLVCLLRGLGVTPASTGPAQFKWAARPLRRKRHGGSSPRGTSAEGRRPELIRGAPGRFAGNGACASASLYTMQGKKGVNQDAMVVVENFGSKDGTIFCGVFDGHGPQGHLVSKMVRDLLPVKLSANIGRDEYKELSINNVTNGTAEGDTVKTVVEDTDAALEAVENGGYPEIFTALRTSFLRAFYVMDRDLKSHKNIDCLFSGSTAVTLIKQGQDLIIGNLGDSRAILATKDEGNHLVALQLTVDLKPSIPSEAARIRERKGRVFSLPNEPDVTRVWLPKYNSPGLAMARAFGDFCLKNYGVISVPDVSYHHITEKDEFIVLATDGVWDV…	528	8.81	56316.9	Chloroplast
Horvu_21599_2H01G408800.1	MVDDLFYEGNTDHSISSEDEETLVRSCSNLSVSFGYHCNSYQSFPLESDEHDTSPQMRFESNAMMKSRNGSFTCLSGAAISANFTLANTNICKGLIGEEILPELDSPNSFRKIVSSPSMSRLDLLSTSQGSPASTESSIFEISKNLWRSSAPTTVSSNFLTGTEVKMAGGAAGEDRVQAVCSEKNGWLICGIYDGFNGRDAADFLAVTLYDNIVYYLYLLECRIKQQDGLYSSSEDSLNGVKSELTLAMEIAENEDVKLSESFRAGVLNCLTSAVEQAENDFLCMVEQDMDDRPDLVSVGSCVLVVLLQGTDLCILNLGDSRAVLASMPYAEMDTVKATQLTEIHSLENPLEYQKLLADHPNDSKVVMGNKVKGKLKVTRAFGVGYLKQKKFNDALMGI…	519	4.78	57083.4	Nuclear
Horvu_21599_2H01G448900.1	MAVEAAEARTPRRRHGSMALGDLLLREASAERADAAGGERPGVAAGQAARARKGEDYALLKQSCERHPGASFSAFAMFDGHNGAAAAVYAKERLLANVLGCVPAHLARDEWLAALPRALVAGFVKTDKDFQTRAHSSGTTVTLVIIDGSVVTAASVGDSRCVLEAEGSIYYLSADHRFDASGEEVGRVTECGGEVGRLNIVGGAEIGPLRCWPGGLCLSRSIGDQDVGEFIIPVPFVKQIKLSSAGGRLIISSDGVWDALTAEMAFSCARGLAPEAAADQIVKEAVDSKGLRDDTTCIVIDIIPPEKPKSTIHSRKKARNGFSLLKNIFIRKKTSDTLSHTDTERTSEPDLVEEVFEDGCPSLLRWLDSEYPIRNMFKLFVCAICQVELESGQGISIHE…	444	5.89	47532.8	Nuclear
Horvu_21599_2H01G452400.1	MARFCCFGAGCSELTGHASASSGKGKGCQGQVKVSYGFSLVRGKTNHPMEDFHVAELAEVKGNELGLFAIYDGHLGDTVPAYLQKNLFPNILNEEEFWTHPDRAITKAYEKTDQAILSHTPDLGQGGSTAVTAILINGRKLWVANVGDSRAVLLKGGEAIQMSIDHDPNAERGAIENRGGFVSNMPGDVPRVCGQLAVSRAFGDRNLKSLLKSEPDVKVEDIDHTAELVVLASDGVWKVMNNREAVDVVKKYKDPQTAAKQLIAEAVKRDSKDDISCVVVRFKM	284	6.25	30770	Cytosol
Horvu_21599_2H01G585200.1	MVGRMERQTVSTSSASCSPSAASSSSSSSCGGRKRPDILNMIRSAACLNSSSTDTGKGRSKQSSTKVTHGFHLVEGKSGHDMEDYHVAEYKCDKNHELGLFAIFDGHLGDRVPSYLRANLFSNILKEPLFWTDPQEAIKNAYGSTNKYILENAKQLGPGGSTAVTAIVVDGKDMWIANVGDSRAVLCERGAANQITVDHEPHISNERQRIEQQGGFVTTFPGDVPRVNGQLAVARAFGDHSLKTHLSSEPDIRHVPINSSIEFVILASDGLWKVMKNQEAVDLVKSTKDPQAAAKRLTTEALARKSKDDISCIVIRFRC	319	8.41	34689	Chloroplast
Horvu_21599_2H01G615500.1	MWPWLEKIASACWDRVRRFAPTRRDEDGGSGSGSGADADDLLLWSRDLGRHAAGDFSFAVVQANEVLEDHSQVETGAAATFVGVYDGHGGAEASRFISNHLSAHLVRLAQESGTVSENVVRSAFSATEEGFLSLVRRTHLIKPSISAIGSCCLVGVIWRKTLYLANLGDSRAVVGCLVGSNKIVAEQLTRDHNASVEEVRQELRSLHPDDSQIVVLKNGVWRIKGIIQVSRSIGDAYLKKQEFALDPSITRFHLSEPLRRPVLTSEPSISTRPICPQDSFVIFASDGLWEHLTNQQAVEIVHNNPREGIARRLIKAALKEAARKREMRYNDITKLEKGVRRFFHDDITVVVVFIDHGLLQEGNASAPELSVRGFVESGGSSSFSGLNSIS	390	6.51	42833.3	Nuclear
Horvu_21599_2H01G660400.1	MGYLSTVIGHPTDGSPVSGGGLSQNSKFSYGYASSLGKRASMEDFYETRIESVDGQLIGLFGVFDGHGGAKVAEYVKHNLFSHLLRHPKFMSDTKVAIDDSYKSTDSEFLESDSTQNQCGSTASTAVLVGDRLFVANVGDSRAIICRAGNAVPVSKDHKPDQTDERQRIEEAGGFVMWAGTWRVGGVLAVSRAFGDKLLKQYVVVDPEIREEIVDESLEFLILASDGLWDVVSNEEAVDMTRSIQDPEEAAKRLLQEAYKRESSDNITCVVVRFFHGQGSSGPA	284	4.93	30914.4	Nuclear
Horvu_21599_3H01G111400.1	MAASTASRLSPPRLHAAPNHPLRRSRFSPLRAAKLEAVLSIGTHVIPHPRKVETGGEDAFFVGGDGGGVFAIADGVSGWAEKNVNPALFSRELMANSSTFIKDEEVSQDPQILLMKAHAATSSIGSATVIVAMLEKTGTLKIASVGDCGLKVIRKGQVMFSTCPQEHYFDCPYQLSSEAIGQTSQDALVCTVNLMEGDMIVSGSDGFFDNIFDQEILAVINESPGTDEAAKALAELARKHSVDVTFDSPYSMEARSRGFDVPWWKKLLGAKLVGGKMDDITVIVAQVKTVVIPDDEGSGIELEKVGGEQLAAAGVASAEQSE	322	5.02	34176.8	Chloroplast
Horvu_21599_3H01G249400.1	MEGREEIQQTLSEIDKRTPDAVRSAFRLGYRSPSSSSKYPDMDAFIASVLRPPVSLDELQSAWDDCFLDVDPSRALKMDSASCYVPHSDHDVHFGVADPGVISVADGVGAYSAKVVDAGAFSRRLMASAHQDALETAPRPICPYTLLQRAYEGATSSDVQGASTAVLVSLVRDTLRWANVGDSGFVVLRGGAIVHRSRPQLAHFNCPLQLAAKGAESITQAEVGETLVRDGDIIVVATDGLFDNMWNSSVSCGWAPRWASRPRTWQISLPAWPTRCRGAKTRTRPLALVTGITRGLNAAAERRMTSPSSSASSSPPHGRAWTRLKMMMHL	330	8.23	35779.5	Nuclear
Horvu_21599_3H01G270200.1	MSSSSAAEQHRHHAVGGGELVPLGALIKEESRTERQAVTRSRICAREDGGVGGEVGEVETRRPLLRYGCAAQSKKGEDFFLLRTDCARPSTSSSSSTTSHPPTFAVFAVLDGHNGDAAAIYTRDNLLNHVLSAMPRGLSREEWLHSLPRGLVAGFVKTDKEFQTKGQTSGTTATFVIIDGWTITVASVGDSRCILDAQGGAVSLLTVDHRLEENVEERERVTASGGEVGRLSVVGGAEIGPLRCWPGGLCLSRSIGDIDVGEFIVPVPYVKQVKLSNTGGRLIIASDGIWDALSSDTAAKCCRGLPAELAAKQVVKEALKTRGLKDDTTCVVVDIIPSDQTIRPLSPPKKMNKLKSLIFRKKTKDQPNKLTKQLSSAGMVEEIFEEGSAILSERLGNDS…	466	7.52	49810.5	Nuclear
Horvu_21599_3H01G278200.1	MGLVEVPPEETNRCVRGCCRSDAIPLHLPAASFSLLSPIARGSESTVYEARLGGERAAAKKPVLSTSDDLDKFHYQLQLLCELDHPGLAKLIAAHARPPNYLMFFEFFEPPNLADKIHVEEWSPSIQQVVMIASYLAKTLQYLQIFGIVHRDIKPANILLDKDLLPHLADFGLAMYQKDIKSVSAVNWKSSGKPTGGFYKKNMVGTLIYMAPEILRKGLHTEKSDVYSFAISINELLTGVVPYTDLRAEAQAHTVLEMTYTEQQLTSAVVSQGLRPALALLESGSPPSLLSLIQCSWDSDPERRPSFGDIIEELNVIQKHLVTYSCPLSSGSMDMSQNSKAEAHHYQEALNWFKQGELLTKKANKLDYAVNPWSGSFDQSSLSVYHPTLSWGSFATCGR…	657	5.92	72636	Cytosol
Horvu_21599_3H01G285400.1	MALLSPRVPRLPLAAHCAGAGAGILRCCGRLAASAARCQVTASGSVAAGSSSSSELEAIRWGSAKLQGAREEMEDEVVLRPESLLHGFSFAAVLDGHAGFSTVQFLRDELFKECAAALDGGAVLNTKNLEAITDSIRRAFATVDANLSTWLQQMDKEDDSGATATALFLRNDVLVVSHIGDSCLQVISRGGRPQSLTNFHRPYGNNKTSLEEVKRIRAAGGWIHDGRICGDISVSRAFGDIRFKTRKNEMLVKGVKEGRWTEKFVSRIKFNGDLIISSPDVSLVELGPDAEFVLVATDGLWDYIKSTEAVAFVRDQLRQHGDVQRACEALGEKALDRRSQDNISIVIADLGRTNWQELAVPRPNVLLELSQAIATVGAVSVGIWISWLLTLQ	392	6.21	42426.3	Chloroplast
Horvu_21599_3H01G293000.1	MEDVAVAALAAASTPVFSPATAGLTLIAAAAAEPIAAVVAGAMEGVPVTFSVPPVRTTTDDGLPTGGEGGEASAAGSPCSVTSDCSSVASADFEGVGLGFFAAGVEGGAVVFEDSAASAATVEAEARVAAGGRSVFAVECVPLWGFTSICGRRPEMEDAVVAVPRFFGLPLWMLTGNNMVDGLDPISFRLPSHFFGVYDGHGGAQVADYCRDRLHAALVEELSRIEGSVSGANLGAVEFKKQWEKAFVDCFSRVDDEVAGKVSRGGGGNVGTSSVTGTAMADPVAPETVGSTAVVAVICSSHIIVSNCGDSRAVLCRGKQPVPLSVDHKPNREDEYARIEAEGGKVIQWNGYRVFGVLAMSRSIGDRYLKPWIIPVPEVTIVPRAKDDECLILASDGLW…	477	4.99	49614.2	Mitochondrion
Horvu_21599_3H01G315200.1	MVPDGGAKDQEASTSSSPPAAAIARAARPPRPVSFKTKRIVVWNPLKHRRFRVGGTRTMVEASSSAQAVRGAREVGEATTAAAVMGPPKEDGKGHRCGGWKSEDGSLHCGYSSLRGRRASMEDFYDMRSSKMDAKKINLFGVFDGHGGSCAAEYLKEHLFENLLKHSAFITDTKTAISESYTRTDTDFLDAETNIHREDGSTASTAILIDNHLYVANVGDSRAVISKAGKAIALSDDHKPDRSDERERIENAGGVVTFSGTWRVGGVLAMSRAFGDRLLKRFVVAEPEIQEQEIDDELEYLILASDGLWDVVSNEHAVAFVKGEVCPEAAARKLTEIAFARGSTDNITCIVIEFHRANMVNK	362	6.29	39389.2	Nuclear
Horvu_21599_3H01G339800.1	MSSETSKRDHARELLAADRKLMTVARTARRRRLEVRRLGRTASAAAEDEGAKRVRPAPDSSSDSSDSAKVAPEPPLAASRCSACVSHGAVSVIGRRREMEDAVAVAAPFLADTAAVEGSGDVEHGAGEEGFFAVYDGHGGSRVAEACRSRMHLVLAEEVRLRRPRPEGGGQGRAVDNEADGARWKEAMTACFARVDGEVGVDDGTDTGEQTVGSTAVVAVVGPRRIVVANCGDSRAVLSRGGVPVPLSSDHKPDRPDEMERVEAAGGKVINWNGYRILGVLATSRSIGDYYLKPYVIAEPEVTVMDRTDKDEFLILASDGLWDVVSNDVACKIARNCLSGRAASKYPESVSGSTAADAAALLVELAMARGSKDNISVVVVELRRLKSRAAAVIKDNRS	398	6.37	42207.4	Chloroplast
Horvu_21599_3H01G391000.1	MAAAVFAGDGAAARGGCSAECAGGIERPQDLGSRAGDGCGKRSVYLMECVPLWGCAAARGRAAEMEDACAAVPRFAALPARMLASSRELDGIGGDFDAAELRLPAHLFGVYDGHGGSEVANYCRDKIHVVLREVLRDGRGLEELGEVGEVDVKESWEKVFGDCFQKVDDEVSGKAIRFSNGVTELRPEPIAADNVGSTAVVAIVCSSHVITANCGDSRVVLCRGKEPIALSVDHKPDGKDERARIEAAGGKVIDWNGYRVSGILAMSRSIGDRYLKPFLIPKPEVSVVPRAKDDDCLILASDGLWDVMSNEDACKVARRQILLWYKNNNDGANSDGGSEPTMNPAAKAAADCLVRLALMKGSGDNISVIVIDLKSRKKPKGKS	383	5.59	40619.2	Cytosol
Horvu_21599_3H01G515000.1	MAEICCQEAKSPPATAATVATVSASAAAAAAVASSVMDRRRRRLELKRFRLATDLEQSAAEYAGARKRPRIPRTVSGPCPDAASASENTERCPRYGFSSVCGRRREMEDAVSIRPGFLPGPGKSHFFGVFDGHGCSHVATTCQELMHEAVAEEHDKAEEPVWKEVMERSFARLDERAANWATTRSSEEPACRCEQKMPSRCDHVGSTAVVAVVNPTQIVVANAGDSRAVLSRAGVPVALSVDHKPDRPDELERIQAAGGRVIYWDGARVLGVLAMSRAIGDGYLKPFVTAEPEVTVTERSDADDCLILASDGLWDVVTNEMACDVARACFRSNGPPGPPQAQPGGEAKTSEGVSKAESDQACSDAAMLLAKLALARGSSDNVSVVVVDLRRGS	393	5.78	41866.1	Nuclear
Horvu_21599_3H01G701100.1	MVGQTMMRIVRPCFKPSLPDGAQVVSAGGGTREGLLWYRDAGRHACGDFSMAVVQANQLLEDASQLEAGPLVAADGPCGTFVGVYDGHGGPETARFVADNLFHHLKKFATERQTVSSDVIRRSYAATEEGFLNLVRKQWLIKPQIASVGTCCLVGIINEGVLYIANTGDSRAVLGRLERGAKDIKAVQLSSEHNASFEAVRDELRQLHPDDPRIVVLKHNVWRVKGIIQVSRTIGDAYLKSSEFNREPLLARFRIPGPFHKPILCPEPSIEEHRLCAEDQFVIFASDGLWEHLSNQEAVDIVHCSPRNGIARRLVKAALREAAKKREMRYSDLKKIDRGVRRHFHDDITVVVLFMEPALISRRLYGGPLLSLRGGGSMPTFAQKC	385	8.93	42683.1	Chloroplast
Horvu_21599_4H01G097400.1	MLLYTVQFLCSVVASFARLVRALRKAMASVLCSPPVPVPAATTTSPASAPLSMRRKVHPPALGVAAGDAHALRDQREACREQLLIAPAVDAFAACNGGGGAAQQVGSAKKAAWGARKRPSMLLIPVAPQAVEVAAGWGAVVAEKEAEVEVEGQGFSLASRRGARHAMEDAYGVITHKDSQLAFYGVYDGHGGRAAVDFVSDHLGKNVVAAVLATTTTEAEPPSTDAVMAAIRAAYLATDSELVKQGLRGGSCAATALVKDGDVYVANLGDCRAVMCCDGVATAVTSDHTAARDDERSRIENSGGYVSCGSNGVWRVQDCLAVSRAFGDADLKRWVISEPEIRRVHLTAGSEFLVLASDGLWNKVSNQEAVDAVSRSSATGCCKELVDMARCRGSRDDIT…	410	6.71	43004	Chloroplast
Horvu_21599_4H01G240900.1	MGSCLPADQRPMEVTALPGKVGGGRRRGEEAPGRIAGIGTGNVACLFTRQGKKGTNQDAMVAWENFNGRSDTVFCGVFDGHGPHGHLVARKVRDTLPLKLCDLIYDDYGASPISNSDGSVLEESLSPYPDAGDKSPTFTAQKEEHLEFFDSMKESFRKAFRVMDKELKLHRNIDSICSGTTAVTLIKQGQDLFVGNLGDSRAVLGTRDQNGHLVAHQLTVDLKPDHPREARRIKRCNGRVFAHQDEPDVARLWLPNCNSPGLAMARAFGDFCLKDFGLISVPEVTYRRIMEKDQFIVLATDGVWDVLSNQEVVEVVASCSGRSGAARAVVDLANQTWKFKYPTSKTDDCAVICLFLSKDAAAGGLSGLSVASKGIGSNPRMPTRLRTPQHFSKRVIPED…	438	6.8	47799.1	Cytosol
Horvu_21599_4H01G282300.1	MDGDATAKCSAGEENDRIKYAASSMRGFRYEMEDALTAVLDLDGCSSTSFFGVYDGHGGADVALYCSRQFHIELIKEPDYRKNLHTALEHVYFRIDEKLKRSDEWKREPAHSPGNSTLKKLLKAALCAVKDRYVPPQHEGTTACVALIRGNQIFVANVGDSRCVLSRNGQANDLSIDHKPDLQHERERIERAGGQVTRDGNPQRDISGRIVRVDVGIHRVGGILAISRAIGDFQFKRNKTLSPAQQIVTCCPDIHTVDITDDAEFLIIASDGIWEAKASQEAVDFVRQRLQSGETDLSVICERLLDSCLGRRMSDNMSVILVQFKASARIRSSPGANPTATAEARADEIKVNIELGGQSSNTNANEEGGQSSNPNANEDDDGSVNGCVGCFSRMDLFDA…	402	5.26	44040.1	Chloroplast
Horvu_21599_4H01G287300.1	MEGASNEEMLPPALPLATLIGRELRGGGSERPLVRYGHSGFAKRGEDYFLVKPDCLRIPGDPSSSFSVFAVFDGHNGVSAAVFSKEHLLDDVMNAVPQGISREDWLQVLPRALVAGFVKTDIDFQRKGEMSGTTATLVVIDGFTVTVASVGDSRCILDTQGGVVSLLTVDHRLEENAEERERVTASGGEVSRLNLCGGQQVGPLRCWPGGLCLSRSIGDTDVGEFIVPIPHVKQVKLSSAGGRLIIASDGIWDAVSSEIAAQACRGLPAELAAKLVVKQALKTTGLKDDTTCVVVDIIPSDHCSTPPPSSPKQNQNKLRSLLFGRRSHSSVGKLGNKQKSASFGFVEELFEEGSAMLEERLGRNSLSKAILPPFRCAICQVDQVPFEDLITDNGGGYCS…	433	6.22	46162.6	Chloroplast
Horvu_21599_4H01G297600.1	MSCSVAIPSSPVFSPSRRPLSCKAASASPESVSVSVSSPAPSTAGSPLRPFGLLRAQIRDEASPSPKTSSAAPSGSVLKRRRPAPLMVPVDGAAAAAAAAAAVAAVESDPSNEVEEEGDEFAAYCRRGRGRRRVEMEDRHVAKLALGGDPQVALFAVFDGHGGKNAAEFAAQNMPKFMAEEVRKVDAGHSDEIEGAVKKCYLKTDDEFLKREESGGACCVTALIQKGGLTVSNTGDCRAVLSRAGTAEALTSDHRASREDERERIENLGGFVVNNRGTWRVQGSLAVSRGIGDAHLKQWVVADPDTRTLLVDPQCEFLVLASDGLWDKVDNQEAIDIARPLCIGNDKASSMAACRRLVETAGSRGSTDDISVLIIQLHKFSGSS	384	5.97	40515.5	Chloroplast
Horvu_21599_4H01G320900.1	MSEICCDVPAGAGAEGKGADCQDGSRAARRRRMEIRRHRLVAERGAEETSRKRRKLEEEPSSTDEEEIEPAKYGVTSVCGRRRDMEDSVSLRPEFVPGHHFFGVFDGHGCSHVATSCGERMHEIVADEARSSGSEDAERWTGVMERSFARMDAEAVGSRSRASGAEAAPNCRCELQLPKCDHVGSTAVVAVVGPRHLIVANCGDSRAVMCRGGAAIPLSSDHKPDRPDELERIQAAGGRVIFWDGARVFGVLAMSRAIGDSYLKPFVIPDPEVRVLERKDGEDEFLILASDGLWDVVSNEVACHVVRSCVRSKAKRRGGRSSPTSNLSPRQSSGSGSSSGDEAHNESGGCAAGAGSESDDEEVDEACAEAAILLTKLAIARQSPDNVSVVVVNLRRRPRF	400	5.77	43071	Nuclear
Horvu_21599_4H01G380600.1	MRGSRWCCCCFGRGGGGAGRSGSVADDGLVWDVGLKAHASGEYSVAVAQANEALEDQAQVLVSPASTLVGVYDGHGGPDAARFVNARLFSLIQELASQSGGLSAQVIKRAFGATEEEFMGMVEKSWPSQPRLMSVGSCCLVGAIEDGTLHVANLGDSRAVLGRLASTAGKKRRARAVVAERLSRDHNVADEEVRREVAEAHPDDPHIVMSSHGVWRIKGIIQVSRSIGDAYLKRPDLCSPAVMQSLCPFPLRRPVMSAVPSVTSRRLRPGDQFIIFASDGLWEQLSDDAAVGIVSRSPRKGVAMRLVRAAQLEAARKKDMRYESIAAIEKGRRRRFHDDITVVVLFLDNRCEGTPQSTVGAGEIDGTRAPVDVFSLGPDDHGDDPTRPVLR	391	8.08	42049.7	Chloroplast
Horvu_21599_4H01G398100.1	MAEVPGAAGALGSRPREVVDAPERAPAPPRELPSAADAVKEAPGSWEVSGAADADKAAGPCSGAELGSAEPGASDARLEAPAVRIHQQRLGCGSTGSDEAAAISHIPSPVEPSPSEASSNSDTNTTTGAIGGSSSPVEGPQAEAAVASSELRVESRGDFDGQNGLIQGESESRAGGVLRGEGAGTEPEAPEASTPQAKEGVDRMETSLDDSEASDGSTTQEDSDTDVETESSSSSAGEQDTGYRVHVPLMEQVIREVSGENNASEAKSSDRMDSVAVSTLVLASGAAMLPHPSKVHTGGEDAYFIACDGWFGVADGVGQWSFEGINAGLYARELMDSSKKIAMENQGPPGMRTEEVLAKAAVEARSPGSSTVLVAHFDGQVLHVSNIGDSGLLVIRNGQ…	526	4.39	54177.1	Cytosol
Horvu_21599_4H01G458200.1	MAAVMDYFRSCWGARSRSGRRSKKGSDAAGRQDGLLWYKDAGQAATGEFSMAVVQANNLLEDQSQVESGSLSMADPGPQGTFVGVYDGHGGPETSRFINDNMFHHLRRFATEHKCMSADVIRKAFQATEDGFLSVVSKEWSVKPQIAAVGSCCLVGVICSGTLYIANAGDSRAVLGRLVKATGQVVAMQLSAEHNACYEEVRQELQSSHPHDPQIVVLKHNVWRVKGLIQISRSIGDVYLKRPEYNRTPLHSKFRLRETFKKPILSSEPAIAVHQIQPSDQFVIFASDGLWEHLSNQEAVDLVQTNPRNGIARKLVKAAMQEAAKKREMRYSDLKKIERGVRRHFHDDITVVVVFLDASAVSRAGWSKSPSVSVRGGGVSVPANSLAPFSAPTMVSSTY	399	9.3	43817.8	Chloroplast
Horvu_21599_4H01G533200.1	MGNGITKNSGNTSASVVSSDQVPGDIHGNSFMYVPIAIAFNKSPMGTVLSSKTPFFSLFGAAINANQATSSSMSSFRLLNELMGPQSSGCTVKSSCSFAAAPLQATPTRSSMYGRFFNSSGTASTIANQLAGRPFMSAMSSRRCNERPIDKFLDASASKLDFRVPHNKLLSEGPTEASVMDSSSNGNHHSPPSHSVQWTQGMAGEDRFQVALSEEHGWVFVGIYDGFIGPDATDYLFANLHVAVHHALKGVLWDNIQCNEPATTDDHLFFLDGGNHSLEFDRKPAKRGRTEHHEADNSATSGGGLPMHDKVLKALEQALRETEEAFFEAAEQGAADNPEIGLMGSCVLVMLMKGEDVYVMNVGDSRAMLVSRREPSRNNIHGKVVAQDLQQSKTKIMHS…	584	6.27	64173.4	Nuclear
Horvu_21599_5H01G101200.1	MLRWLARPAERCLGRGGCGCGSGAGGGGDGLLWHAELRPHASGEYSFAVAQANESLEDQGQVATSPASTFVGVYDGHGGPEASRFLSSRLFPNLHKFATEQGGVSTDAIKKAFHATEEEFLHLVKGTWLKRPKIASVGSCCLVGAIANNKLYVANLGDSRAVLGHRGANGRGVVAERLSNDHNVSDEAVRKEVSQQHPDDSHIVVYSRGVWRIKGIIQVSRSFGDVYLKKPEFARDPIFQQYVCPVPLKRAVITAEPSIKVRQIGQQDLFVIFASDGLWEQLTDKAAVEIVFRNPRAGIARRLVRAAISEAARKREMRYADMQHIERGIKRHFHDDITVVVLYLDSHKHVVQTKFGNLDSFKFTNAPVDIFSSSGGTVEPTVL	383	9.06	41965.7	Cytosol
Horvu_21599_5H01G109300.1	MVAGPEVMHQVVPMLEASFRRFPVKGVDEVVVGVGVSTPPPVDSPSQVDLQVPDLVKTPLETLQFVPKIRSGSFADIGPRRYMEDEHIRIDNLSGHLGSLLLCPSPNAFYGVFDGHGGSDAAAYMKRHAMKLFFEDSEFPEGLQEDEYFSESVANSIRKAFLSADLALADDSVISRSSGTTALTALIFGRQLLVANAGDCRAVLCRKGMAMEMSCDHRPTYEAERQRVTECGGYIEDGYLNGVLSVTRALGDWDMKMPQGSASPLIAEPEFQQTILTEDDEFLIIGCDGIWDVMTSQQAVTLVRKGLRRHDDPERCARELAMEAKRLQTFDNLTVIVICFASELGGCLPPSEQASSRRIRSCKSLSAEALCNLRRLLESDQ	381	4.91	41886.7	Cytoskeleton
Horvu_21599_5H01G284100.1	MTHQKREASSSNEDWESKRPKGAATSTEKDCHVETASSQEANGEKRDTSQKGSNLPLDPCISDEKSTTISKVPSQQEMILTSIEADAAEDKGCRHTMEDAWVVLPDASMGSPGNLRCAHFAIYDGHGGRLAAEYAQKHLHPHVIAAGLPRELINGKVAKKAIIEGFRRTDESLLQESAEGNWQDGATAVCVWVLGQTVIVANAGDAKAVLARSTSTDGEGAVADIKNPLKAIVLTREHKAIFPQERSRIQKAGGSVGPNGRLQGRIEVSRALGDRHFKKVGLIATPDVHSFELTMKDHFIILGCDGLWGVFGPSDAVEFVQQQLKETSSATLAVRRLVKEAVRERRCKDNCTAVLIVFKH	360	6.9	39089.2	Nuclear
Horvu_21599_5H01G288700.1	MSMAQVCCDSASSAVVVGAEAEARARARAGRRRRAGDAAARWKVAAEVPQGADEAAATRKRRAAGGEVVAAKRHGFTSVAGRRREMEDAVSIREAFTVPAEEGKPGRDFYGVFDGHGCSHVADACRERMHELVAEELAGAARPESWTAAMVRSFARMDAEVTAGGGGDSASCRCEVNKCDHVGSTAVVAVVEEQRVLVANCGDSRAVLCRDGAPVVLSSDHKPDRPDELERIEAAGGRVIFWEGARVLGVLAMSRAIGDGYLKPFVTAVPEVTVTDRAAGDECLILASDGLWDVVSNETACQVARACLRRGRERWCAEAAAMLTKMALTKNSSDNISVVVVDLRPKNHL	349	6.42	37075.9	Peroxisome
Horvu_21599_5H01G369500.1	MAMAAETVPLGVLLRREVTSERMERPDVLCGEASRSRKGEDVTLLLADAGQRVAGDPSTSFSVFALFDGHHGSGAAIYAKNNLLNNVLRATPSGLTRDEWLAVLPRSLVAAFVKTDKDLQAAAESSGTTVTFVIIDEWVVTVASVGDSRCILESADGSLYHLSADHRFDSNRDEVERVTACGSKVGKLNVVGGPEVGPLRCWPGGLCLSRSIGDIDVGECIIPVPHVKQVKLSNAGGRIIIASDGVWDDLTFEMALECSRGYPSDIAANRIVNEATLPRGLRDDTTCIVVDILPPEKLAPSPPAKWQGKTVLNNMFRVDLKNNMFRRKNSDASFKIDREYAEPDVVEEIFEDGSAMLSRRLSTGYALRNMFEPSSCAICQFRLKSGQGISIHANPLQQE…	429	5.91	46804.3	Chloroplast
Horvu_21599_5H01G493200.1	MGTYLSTPKTDKQSADGEGARVRYGLASMQGWRTTMEDAHTAVPQLDECTSFFAVYDGHGGKAVAKFCAKHLHMQFLRNELSSSGDLASSARKAFLRMDEMMKGQRGWRELAELGEKGPKFAGMLESMIWSPKGGDADKIVDGWQTEEGPHSDFSGPTCGSTACVAIIRNDQLVVANAGDSRCVISRKGQAHDLSRDHKPELESEKERIQNAGGYIVAGRVNGSLNLTRAIGDMEMKENKLLPAEKQTVSAEPEVNTVTLSEDDEFIVLACDGIWDCMSSQQVVDFVREKLNTEESLSAVCEKVLDRCLAPESGGEGCDNMTMILVVLKKPTNSAATSSPEQSVVTPTNSAATSSPEQSAVTPTKSAATSSLEQSAVTNEEMRPSEPDAPMTPLSK	396	4.96	42679.8	Chloroplast
Horvu_21599_5H01G540500.1	MLRAVARCCGHWPPGAAAADGMLWQTELRPHAAGEFSMAAAQANLVMEDQAQVLASPAATLVGVYDGHGGPDASRFLRSALFPHVQRFAKEQGGVTAEAIRRAFGAAEEDFLHEVRQAWPKRPRMAAVGSCCLLGAIAGDTLYVANLGDSRAVLGRRVVGGGVAVAERLSTDHNVASEEVRMEVSSQNPDDGQIVVHTRGAWRIKGIIQVSRSIGDVYLKKPEYSLDPLFRQIGPVIALKRPALSAEPQIHVRKLKPTDQFIIFASDGLWEHLSDDAAVQIVFKNPRTGIANRLVRSALKEATKKREVSVHDLRTIERGVRRHFHDDISVVVVYLDRHRGRRQTKVVDSSSNCTSAPVDIYSSSSSVQSAQPRQAYRDSG	380	9.33	41476.1	Chloroplast
Horvu_21599_5H01G610700.1	MLAGSGGGSSSSSHLSSPSSHRDLRGGRSFLFGNTWFMLSAYPARLLHTADRRAPAAAFVAAAIHRTPRVVRAHGGTGQGLLQRGIVMAACGYAFGRADLGAAAKRQLDKDSSVVAHASRVVAMGSAGSAARPDVSFRYRGVEYCKKVGVSLRCREQWGPARTFWTSAVGPGRQLSFSVDPWARDFSTSCAAPYSAGAAESQLTLDEALQEKQTDNSTVAADEKSPAPEKLKLVSGSCYLPHPAKEATGGEDGHFICIDEQAIGVADGVGGWADHGVDAGLYAKELMSKSISAIKDEPEGAIDPSRVLEKAFTGTKARGSSTACIITLKEQGLHAVNLGDSGFIVVRDGRTVLKSPSQQHDFNFTYQLESGGGSDLPSSADVFHYSVAPGDVIIAGTDG…	479	6.9	50204.1	Chloroplast
Horvu_21599_5H01G634000.1	MGNSLACFCCAGGAVAAAKTRRRHVAPAALPSDPAYDEGLGHSFCYVRPDKLPPPHCYYPAAADDGDLLVPDAKAAAEEATTFRAISGAALSANVSTPLSTSALLLLPDDSTASSGFESSESFAAVPLQPVPRFPSGPISSAPFSGGFLSGPIERGFLSGPLDAALLSGPLPGAVSSGRMGGGGGGAVPAMRRSLSHGGRRIRDFTRALLARTDRFQGHPDLGSPDAAAAVAACGGDSNGLQWAQGKAGEDRVHVVVSEERGWVFVGIYDGFNGPDATDFLVSNLYAAVHRELRGLLWEQSQEDQPGSAPSTTAPDHQDQCTRRRRARRSRPPRSGSGSVDDNDQRQWRCEWERDCSSLKPPTQPPPPPRSNGENDHIAVLKALARALRKTEDAYLGIA…	640	5.57	68904.3	Chloroplast
Horvu_21599_5H01G653400.1	MLGALLRFLSACGGSWQTSPAPPHAAPASDPASDSSASASDGRDGLLWWRDLARCAAGDVSAALVQANHTLEDQCRLHSAPPLGTLLAVFDGHAGHAAARFACDHFLPNLLEAASGPGGVTADAIRDAFAATEAAFIAQVSSQWDTNPDLATVGSCCLVGVVHDRTLFVANLGDSRAVLGKKVGRSGQIVAEQLSTEHNANDEAIRQELMAQHPDDPQIVALKHGVWRVKGIIQVSRSLGDAYLKDAKYNTERIKPKFRVSEPFSRPIMSAEPTIVSHSIQPNDCFVIFASDGLWEHLTNQEAVEIVHNNQRAGSAKRLIKAALQEAARKREMRYSDLMRIDKKVRRHFHDDITVIVLFINHELLAKGNAQVPPLSIRSALDH	383	6.49	41433.9	Cytosol
Horvu_21599_6H01G125200.1	MSPAIALRRAAAWLLRGGAGAGAPRAASSATLPGLGGAPLSPARGLQGREAAGFLGIWGGPAAGGVSGGVSWWFRCAASSVPRPGLLVEQLLVGGGRSFATGAAPVEVSFSPAAREADVSQPEKSVGASDKTMLGDRSLKLVSGVCYLPHPDKEETGGEDAHFIWDEQAIGIADGVGGWASYGIDAGQYARDIMSNAVTAIEEEPKDSIDLTRVLEKAHSSTTVPGSSTACIIALTDQGLQAINLGDSGFIVIRDGCTLCRSPVQQHDFNFSYQLESGNSNDLPNAAQVFKVPVASGDVIVAGTDGLFDNLYNNDITAVVVHATRAGLEPQVAAQKIAALARQRAQDKNRQSPFSTAAQDAGFRYYGGKLDDITVVVSYVTAFGNS	386	5.11	39904.6	Chloroplast
Horvu_21599_6H01G138200.1	MHERSPGPSLAAAATRLRSASLVLLLLSLSLLAGPARCWWCREDDEGCSLMGFRGDDSPATGGGISEKGRFSYGFASCAGKRASMEDFYETRVDDVDGETVGLFGVFDGHGGARAAEYVKKHLFSNLIKHPKFMTDTKAAIAETFNHTDSEFLKADSSHTRDAGSTASTAILVGGRLVVANVGDSRAVVSKGGKAIAVSRDHKPDQTDERQRIEEAGGFVMWAGTWRVGGVLAVSRAFGDKLLKQYVVADPEIKEEVVDSSLEFLILASDGLWDVVTNDEAVAMVKPIEDPEQAAKGLLQEASRRGSADNITVVIVRFLDGTTTSAGDGPSEEVAKDQSEDVAKDQSS	348	4.98	37119.5	Chloroplast
Horvu_21599_6H01G184100.1	MHWNVVNKVHSYLNCGIHSTSQISFLAKMGVYLSTPKTDKLSEDGENDKLKFGLSSMQGWRASMEDAHSALLDLDNETAFFGVFDGHGGRVVAKFCAKYLHSQVLKSEAYSSGDLGTAVHKAFFRMDEMMRGQRGWRELSALGDKMNKFSGMIEGLIWSPRGSDSKNVEDDWALEEGPHSDFDGPTCGSTACVALVRNNQLVVANAGDSRCVISRAGQAYNLSRDHKPELVAERERILKAGGFIRMGRINGSLNLARAIGDMEFKQNKFLPPEKQIVTSNPDINVVELCNEDDFLVLACDGIWDCMSSQQLVDFIHEHIHTESTLSAVCERVLDRCLAPSTMGGDGCDNMTMILVQFKKPVSDKKNADAGEQSAKGKEES	380	5.58	41898.4	Chloroplast
Horvu_21599_6H01G248100.1	MGICASSEHLGQQGQDADESIVYVMDEEGGGGASSPRKVASLFSQKGKKGPNQDAVILCQGFGMEDGVFCGVFDGHGRCGHLVSKLVRDYLPFMVLSHRNALLLADAEANADDPVFSDASPSSSADSSGNSSPHPSQMLEEWTEACTNAFKAMDNELKLQANMDCAFSGTTAVCAIKQGKDLIIANLGDSRAVLATMSGACYLKAVQLTTDQKPGLPEEAERIKRCEGRVFALREEPGVMRVWLPGENLPGLAMARALGDSRLKHHGVISTPQVTGHRISEADLFIILATDGVWDVLSNEEVVSIVCATPRKQHASKAVAEAAVQRWKTKYPSSRVDDCSAVCLFLHDAAARKI	354	5.5	37863.9	Chloroplast
Horvu_21599_6H01G251100.1	MGCSPSKCCFCSHFKGCLQSHGCLDQTPESPRESRGKSSWRRAKTDASASDGSSDDLDGGDGFNQMNITRESNVGINRLSRVSSQFLPPEGSRKVRVPLGNYDLRYSYLSQRGYYPESLDKPNQDSFCIHTPFGTSPDDHFFGVFDGHGEYGAQCSQFVQRRLCENLLRDSRFHTDAVQALHSAFLATNSQLHADSLDDSMSGTTAITILVRGKTLYIANTGDSRALIAEKRGEDIIAVDLSIDQTPYRTDEVERVKECGARVLTLDQIEGLKNPYVQCWGNEESDDGDPPRLWVENGMYPGTAFTRSIGDSVAESIGVVANPEIFILELSASHPFFVIASDGVFEFLSSQTVVDMIAKYKDPRDACAAIVAESYRLWLQYETRTDDITIILVHINGLT…	1086	5.19	121108	Chloroplast
Horvu_21599_6H01G263000.1	MVEAAAGRRSGTSPRRPSGGGEQQQPLVAVALGTRVVMVTSAPPAGGGGEGGRAAADGRCLDDLLGCLLGVLRALGFPWAAPPQRQPRPVPPRVTIPSTADGRRLAAELMRIPGRIAGNGACAVASLYTMQGKKGVNQDAMIVWEKFCSRDDTIFCGVFDGHGPYGHLVAKRVRDLLPVKLGADMGTDGGRETPTSNMEGNTNEVCLPVNPERKETTTSEQDGEYPEIFTTFRTSFLRAFHIMDRDLKLHKNIDCFFSGTTAVAVLKQGHNLIIGNLGDSRAILGTRNEDGQLIAVQLTVDLKPNIPSEAQRIRQHRGRIFALPEEPEVARVWLPKYNSPGLAMARAFGDFCLKEYGLISMPEVSCHRVTEKDEFVVLATDGVWDVLSNIEVVSIISRS…	489	7.59	52494.7	Chloroplast
Horvu_21599_6H01G285700.1	MSTRSRSVQGNVGGGGSTAGGSAVPLAVLLRREVVSERTAAERPELQHGLFSQAKKGEDFVFLKPDCERLPGVPSSSFSAFGLFDGHNGNGAAIYTKENLLNNILGAVPADLNREDWLAALPRAMVAAFVKTDKDFQTVARSSGTTVTFVIIDGLVVTVASVGDSRCVLEAEGSIYQLSSDHRFDASKEEVDRVTEAGGDVGRLNVVGGAEIGPLRCWPGGLCLSRTIGDQDVGEFIVPVPLVKQVKLSTAGGRLIISSDGVWDALTAEQALNCSRGLPPEAAAEQIVKEAVHSKGLRDDTTCIVVDLVPEKGNPAMSAPKKQPGMGVFKNMFRKKTSSDSSSHADREYMDPDVVEEIFEDECALLSRRLDSEYPVRNMFKLFICAICQVELKPNQGIS…	447	5.42	48123.3	Chloroplast
Horvu_21599_6H01G287100.1	MVCIGRLRALVLRAAAGAGRRRWARVLCGRAVDVCVTPRARGHGWRGFRAVAGARTKMMLDSSDSDSGTPAGQLQLQRRAAAAGTQPQDGGYASAGWQREDGKLKCGYSSFRGKRATMEDFYDVKLTEIDGHTVSLFGVFDGHGGSRAAEYLKEHLFENLMKHPKFLTDTKLAISETYQKTDADFLESESSAFRDDGSTASTAVLVGDHLYVANVGDSRAVISKAGKARALSVDHKPNRTDERKRIENAGGVVIWAGTWRVGGVLAMSRAFGNRLLKPFVVAEPEIQEELVNGELESLVLASDGLWDAVENEEAVSLAKTEDVPESAARKLTEIAYSRGSADNITCIVVQFHHDKTAG	358	7.69	38786.7	Chloroplast
Horvu_21599_6H01G333000.1	MEALEPIHQTLSEIDKRIPDTLPADYGLEKRASRSSEDAIASVFPLYLEPPHRKRDDGSASQRDGEESQALRMNWASCYVPRHDEDAHFGLHEAGVVGVADGVGGYRKHDVDASAFSRELMRSAFQQVLAIEPGTPVCPYTLLERACEETVASGADGGSTAVILSLAGTALRWAFIGDSAFAVFRDGKVVHRSQRQQKRFNCPFHLSATGKGDCVSKADVGQMAVRHGDVVVLGTDGLFDNMFDAELEVIVRMGTALGVSPKNMANVVAGMAYEMSMSKIKDSPYSTDSRRLQGGQRLGGKPDDITVVVAFIVSLYS	317	5.51	34325.7	Nuclear
Horvu_21599_6H01G382700.1	MGSGASRLLTACACSRPAPASVDAEPCLDDALGHSFCYASAAAYSSSFRHGISGAALSANSSVPVPLYLSSAAAGAGSMPQNYSSAFHTSSSFSSAPLQLSNLSSGPLFLSGPIDRGAQLSGPLDAAVPFSGPLPTKPTKRTSSSSRGLSSRFRKPLFGSLRRSVSEKHQPALMVPLRQDDGVQWAHGRAGEDRVHVVVSEDQRWLFVGIYDGFNGPEAPDFLVANLYRFLLRELRGIFYEEADRDSKRLWQFLADGDDDDNELDFSGSGRFAMSLARLKERRFNMWAHAAAVGDDEISREWGPKKLEAAPAVRDHGAVLGALTRALASAEAAYLDMTDQSMGIHPELAVTGACLLVALVRDDDVYVMNLGDSRAVVAQRADDDHGCGLGAMRMDDIGV…	597	5.34	65133.3	Chloroplast
Horvu_21599_6H01G520300.1	MCVEGFEDAQIERPADFVMERVCENTVSIDFKQTTMVTVIGESWHNFVPTIRSGDWSDIGGRDYMEDAHVCIPNLAKNFGFNMVDDEVISFYGVFDGHGGKDAAQYVRDNLPRVIVEDAAFPLELEKAVRRSFVQTDSQFAEKCSLHDGLSSGTTALTAMIFGRSLLVANAGDCRAVLSRRGAAIEMSKDHRACCLNERKRVESLGGYVDDGYLNGQLAVTRALGDWHLDGLKEMGEPGGPLSAEPELKMMTLTKDDEFLIIGSDGIWDFFSNQNSVDFARRRLQEHNDLRRCCKEIVEEAIRRGATDNLTAVMVAFHQEAPPQIRVSRMGRVERSISAEGLHSLRVLLEGQ	352	5.01	39203.3	Chloroplast
Horvu_21599_7H01G039800.1	MANAGVNNVPAAGELGADDPAVASVEGEVESPPPSSGYNASSEGSEEYLTSGEEGEGSGAVPAPLLPAEAAAAAVWSLAFGSASERGQDHGKRMEDAVSLRPFFCAWADGSPMHFFAVFDGHGGPQVSALCRDQMHVILAEELAAAATAYRKEHPEKKDEEAERRAWEAALKRSFERADALGMGLSESGWPIVGSTAVVALLVRDSIVVANCGDSRAVLCRAGNAAPLSEDHKLERADERARADAAGGKVRRTEDGQLRVQGVLAMSRALGHKLLKPAVICQPDITMTTRSEDDDCLILASDGLWDVIENQMACNVVRNCLEFEQKNNQGAPRGGALLGQEEEVGCIHAATLLMNMAICKHSQDDISVVVLDLKARG	377	4.78	39812.6	Cytosol
Horvu_21599_7H01G039900.1	MKMLCCLGIRARPSQPALAKDQSVVGVNNVPAAGDGCHLRSPVAKEAEGSGSVVRAAWRGAYGAAGKSREDGVTMHVTVSMRPSLCTWVDGSRMHFFAVFDGHGGPAVSALLRDHMHAILAEELAGAAAAYRTKQHQDEGAEVCAWKGALRQSFARADELAASAVPRGTFMGSTAVVALVVGGRILVANCGYSRAVLCRAGRAVPLSQDHKQPAGPDEMAAGGVMYQYDG	230	8.72	23989.4	Chloroplast
Horvu_21599_7H01G040200.1	MGNGGLNNVPAAGEQGADAAVASEGGELQSPPPSSGYYASSEGSDGYLTGAEEGESSLAVPALPQPPAPAAAAVWPLAFGSASQKGQDDDGKMMEDTVSLRPFFCAWVDGSPMHFFAVFDGHGGPRVSALCRDQMHAILAEELAVAATAYRKEHPEKDEEAERRAWEAALKRSFERADALGMGLSESGWPVVGSTAVVALVVGGSILVANCGDSRAVLCRAGHAIPLSEDHKLERADERARVKAAGGKVWRSSDEQLRVGGLAMSRALGHRLLKPAVICEPDITMTTRSEDDDCMILASDGLWDVIENQKACNVASNCLEIEHQGAPGGGAPIGQEEEVGCVHAASLLMNMAIHGKSPDDISVVVLDLKARG	372	4.77	38848.6	Chloroplast
Horvu_21599_7H01G150000.1	MRADDAGRPDSSHAGAQKPAELPSPHMESVCENTTTADFKQSNFSNFLPSVRSGGWSDIGSRQYMEDTHVCIADLAKNFGYPTVDKEVVSFYGVFDGHGGKDAAHFVRDNLPRVIVEDADFPLELEKVVSKSFVHIDSQFADKCSHQRALSSGTTALTAMIFGRSLLVANAGDCRAVLSRCGIAMEMSMDHRPCSLSEKLRVESLGGYVDDGYLNGLLGVTRALGDWHLEGMKEASRPGGGPLSAEPEIKLTTLTKDDEFLVIGSDGLWDVFSNQNAVDFARRRLQEHNDVKLCCREIVEEAIRRGATDNLTAVLVSFHLVAPPQIRASQPRRVARSISADGLNSLRILLGSQ	353	5.58	38495.3	Cytosol
Horvu_21599_7H01G278200.1	MGSCLSTQPGDEPAWPLRWRKRPRGEHEGAAAGGAFFSGGGGGKKLPGEGEMTEEELARVAGRTCANGASAAACLHTQQGRKGTNQDAMVVWENFNSSDSIFCGVFDGHGPYGHFVAKKVRDSLPVKLLAQWKTSANGGTSPHLNGSISGSLNSEETTSAVDDDWGESADVEGSDTLPETFLPLKQSYLKAFKLMDKELKMHPTIDCFCSGSTAVTLVKQGWDLVVGNLGDSRAVMATRDAANNLTAVQLTVDLKPNLPKEAERIQQCRGRVFALQDEPEVSRVWLPNNDSPGLAMARAFGDFCLKDYGLISVPQISYRRLTEKDEFIILATDGVWDVLSNKEAIDIVAAAPSRATASRALVDCAVRSWRLKFPTSKSDDCAAVCLFLDHEKSPNLVEE…	521	5.21	56678.5	Nuclear
Horvu_21599_7H01G436100.1	MARAAAANLRGLVGIAAAGRRRVTASVATPRGSPGGRGFRAVASGSGGRTTPESSSSSSPALPQLQPRRGLATRRAVLRNLISGGLESEDGKLSCGYSSFKGRRPTMEDRYDVKFAKMKGQSISLFGVFDGHAGALAAEYLKEHLLDNLIEHPQFLKNTKLALKTTFLKTDADFLESVTTPYREDGSTALAAVLVGDQIYVANVGDSRAIALKGGKAIPLSDDHKPNLKNERTRIENAGGGVSYDGFTWRVDGILAMSRAFGNRSLKNYVIAEPDIQETQVSSDLEYLVLATDGLWDVVQNEDVISLMRATDEPEAAAVKLTEMAHSRHSSDNITCIVVRFHH	343	8.97	36901.7	Chloroplast
Horvu_21599_7H01G471900.1	MEELRLGSGGGRGKPPIPSSASARKPVLSRHASFVRPPLNNTKSETERTFESTDVEYIPVVRSGGWADIGSRSAMEDVYICCDNFLQDFGPENCEEGPSSFYGVFDGHGGKHAADFVCSNLPRFIVEGDGFPGEIEKAVSSAFLQTDAAFADACSVNSSLASGTTALAALIIGRSLLVANAGDCRAVVCCRGKAIEMSRDHKPSCNREKMRIEASGGYVYDGYLNGLLNVARAIGDWHMEGMKACDGLGPLSAEPEVMMRNLTEEDEFLIIGCDGIWDVFRSQNAVDFARRRLQEHNDPIACCKELVDEAIKRKSGDNLSVVVVCFNSIAPPVLTAPRPRVQRSISAEGLKELQGFLDSLAD	362	5.05	39094.1	Cytosol
Horvu_21599_7H01G481600.1	MEALPQIRQTLSEISSRTPEALRIAVGIRFGSLPSSAAAGREDVARYAASLARQLQPRVRRNQPPTGPALRMNAASCYLPEHDEDAHFFHAVAGVIGVADGVGGCRLEGLDAAAFSRGLMASALSEVVASSSAAPSPGHICPYALLDKAYQQTAASGTPAASTAVIVSLAGRVFRWAYVGDSGFAVFRDGRILHRSSPQQSYFNCPFQLSSDSRDRYKVRDAAVGEIAVEEGDVVVVASDGLFDNVFDVMLEMIVQSGLALSFTPQNMADIIANQAYAAARRTEDTPFSIAAREYGRDKTGGKMDDTTVVVAFIEAQDMA	320	5.31	34054.3	Nuclear
Horvu_21599_7H01G481700.1	MEALPQIRQTLSEISSRTPEALRIAVGIRFGSLPPSAAAGREDVARYAASLARQLQPRVRRNQPPTGPALRMNAASCYLPEHDEDAHFFHAVAGVIDVADGVGGCRLEGLDAAAFSRGLMASALSEVVASSSAAPSPGHICPYALLDKAYQQTAASGTPAASTAVIVSLAGRVLKWAYVGDSGFAVFRDGRILHRSSPQQSYFNCPFQLSSDSRDRYKVRDAAVGEIAVEEGDVVVVASDGLFDNVFDVMLEMIVQSGLALSFTPQNMADIIANQAYAAARRTQDTPFSIAAREYGRDKTGGKTDDTTVVVAFIEAQDMA	320	5.3	34029.3	Cytosol
Horvu_21599_7H01G481800.1	MEELPQIRQTLSEISSRTPEALRIAVGIRFGSLPPSAAAGREDVARYAASLARQLQPRVRRNQPPTGPALRMNAASCYLPEHDEDAHFFHAVAGVIGVADGVGGCRLEGLDAAAFSRGLMASALSEVVASSSAAPSPGHICPYALLDKAYQQTAASGTPAASTAVIVSLAGRVLKWAYVGDSGFAVFRDGRILHRSSPQQSYFNCPFQLSSDSRDRYKVRDAAVGEIAVEEGDVVVVASDGLFDNVFDVMLEMIVQSGLALSFTPQNMADIIANQAYAAARRTQDTPFSIAAREYGRDKTGGKTDDTTVVVAFIEAQDMA	320	5.31	34029.3	Nuclear
Horvu_21599_7H01G481900.1	MEALPQIRQTLSEISSRTPEALRIAVGIRFGSLPPSAAAGREDVARYAASLARQLQPRVRRNQPPTGPALRMNAASCYLPEHDEDAHFFHAVAGVIGVADGVGGCRLEGLDAAAFSRGLMASALSGVVASSSAAPSPGHICPYALLDKAYQQTAASGTPAASTAVIVSLAGRVLRWAYVGDSGFAVFRDGRILHRSSPQQSYFNCPFQLSSDSRDRYKVRDAAVGEIAVEEGDVVVVASDGLFDNVFDVMLEMIVQSGLALSFTPQNMADIIANQAYAAARRTQDTPFSIAAREYGWNKTGGKTDDTTVVVAFIEAQDMA	320	5.58	33956.3	Cytosol
Horvu_21599_7H01G560200.1	MGHRGDTRPVSGGGFSENGKFSYGYASCLGKRSSMEDFHETRIDGVDGETVGLFGVFDGHGGARAAEFVKQNLFSNLIKHPKFFTDTKSAIAETFTHTDSELLKADTAHNRDAGSTASTAILVGDRLVVANVGDSRAVICRGGDAIAVSRDHKPDQTDERQRIEDAGGFVMWAGTWRVGGVLAVSRAFGDKLLKQYVVADPEIKEEVVDSSLEFLILASDGLWDVVTNEEAVAMVKPIVDSQQAAKKLLVEATRRGSADNITCVVVRFLDQQPPAATNERPTPVVLGK	288	5.43	30982.8	Cytosol
Horvu_21599_7H01G644900.1	MGVYLSTPKTEKLSEDGENDKLKFGLSSMQGWRASMEDAHSALLDLDKDTSFFGVFDGHGGKVVAKFCAKYLHREVLKSEVYLAGDLGAAVHGAFFRMDEMMRGQRGWRELQALGDKINQFTGMIEGLIWSPRGSDSNDRHDDWAFEEGPHSDFSGPTCGSTACVAMVRNSQLVVANAGDSRCVISRNGQAYNLSRDHKPELEAERERILKAGGYIQMGRVNGTINLSRAIGDMEFKQNKFLSPDKQMLTANPDVNTVELCDDDDFLVLACDGIWDCMSSQQLVDFIHEHLKTESSLSAVCEKVLDRCLAPSTLGGEGCDNMTMILVQFKKPINHGKNASAGEKLAVEDKNASAGEQSATDDKSASSSEQSALKDKNSSAGGQSPGDIEQSANEEKNS	398	4.98	43371.3	Nuclear
Horvu_21599_7H01G678200.1	MIVTLMNFLRACWRPSSNRHARTGSDATGRQDGLLWYKDTGEHVNGDFSMAVVQANNLLEDQCQIESGPLSFLDSGPYGTFVGVYDGHGGPETACYINDNLFNHLKRFASEQNSMSADVLKKAYEATEDGFFSIVTKQWPVKPQIAAVGSCCLVGVICGGMLYVANVGDSRAVLGKHVKATGEVLAVQLSAEHNVSIESVRKELQSVHPEDRHVVVLKHNVWRVKGLIQVCRSIGDAYLKKQEFNREPLYAKFRLREPFNRPILSSEPSICVQPIQPHDEFLIFASDGLWEHLTNQEAVDIVQSSPRSGSARRLIKSALLEAAKKREMRYSDLKKIDRGVRRHFHDDITVIILYLDSSLVSRASTYRGPAVSLRGAGVSLRSSTLAPYGSQM	392	8.53	43535.6	Chloroplast
Horvu_3081_1H01G029900.1	MGNRAARLATPCFASGGRSAVDAAGEDAGGGSVGVGQILSFDGYEAFDGATIHGVLLPSNQSTVGTASSSLSRSASSSCDSSSSFSFRTLQPGLFSGSLDYCASPSSSSSGPNSGVLSSAASRRGARTEEDIMADLYATRRRRRCQLELDEAASVSPLLDRLRRAVASALRVGRAAKKQPAVTTLATSTNGDGGAIRSKGVNGHAAEDKVQWARGKAGEDRVHVVVSEERGWMFVGIYDGFNGPDATDYLVANLYASVCRELPGDDHPPPEDAGHEQRRPPPSSCNGRDNADLRRRGRHGEVLDALARALRRTEEGYFAEAEARAAECPELAMMGSCVLVLLMKGADVYSMNVGDSRAVLAHRAEPDLTSVIMPPRHRHQHSADGHVTEEIRRQFDECD…	582	6.36	63338	Chloroplast
Horvu_3081_1H01G098000.1	MVAEAEVMHQQPAPVLEVQYRRCIAKGAGMSAVAVPEVEVEVAVELPRMGLANTDGATSVSAETLQFVPNIRSGSFADIGPRRYMEDEHIRIDDLSAHLGSLLVCPLPSAFYGVFDGHGGPDAAAYMKRHAMRFLFEDREFPQALQVDDIFLQSVEECIRSAFLQADLALADNLDISRSSGTTALAALVFGRQLLVANTGDCRAVLCRRGIAMEMSRDHRANYAEECERVAASGGYIEDGYLNGVLSVTRALGDWDMKVPDCSTSPLIAEPEFQQATLGEDDEFLIMGCDGIWDVMTSQHAVSVVRRGLRQHDDPERCARELVMEAKRLETADNLTVIVVCFGSELGSPPQPPATVAARPRSCKGLSPEALCNLRSWLETDR	382	4.75	41719.3	Cytosol
Horvu_3081_1H01G129700.1	MTKMELMPLMEGREEIEQTLSEIDRRTPDALRSAFRLGYRSHSSSSKYPDMDAFIASVLPPPVSKDEIPSARVDCFCDVNASRALKMDWASCYVPHNDHDAHFGVADPGVIGVADGVGAYSAKGVDAGAFSRSLMASAHQDALETAPRPICPYTLLQRAYEGAASSDVQGASTVVLVSLVGDTLRWANMGDSGFAVLRGGAIVHRSRPQLARFNCPLQLAAKGADSITQAEVGETPVRDGDIVVVATDGLFDNMFDAELERVVRMGTALSFSPKNMADIIAGIAYEMSWSKDKDSPFSVGYRNYTGTQRCGGKEDDITVVVAFIVSTPRVGVDKVEDDDAALNSDWMDQVKRSKVAYQLKNVPGPSLAAKSDSEHSGNRRNTLQRSNSGPISRARGRWY	399	5.48	43193.5	Chloroplast
Horvu_3081_1H01G319500.1	MSGGVEPETPPSSGGGGATGSPMARKPPRHQLTAIRHCASSARIAAASTDLGLDSGTLSLISPTEIRPSFLLVYRSGSYANIGPKTYMEDEHVCIDSLIEHLGMRTPAIPAPGAFYGVFDGHGGTDAVCFVRKNLLKFIIEDGHFPNSMEKAIRSAFLKADHAIADSHSLDRSSGTTALTALIFGRTLLVANAGDCRAVLGKRGRAVELSKDHKPSCKSEKLRIENLGGIVFDGYLNGQLSVARAIGDWHVKGSKGSISPLTPEPEFQEVRLTEEDEFLIIGCDGLWDVMTSQCAVSMVRKELMAHNDPERCSRELVQEALRRDTCDNLTAVVVCFSADPPPQIEIPRFRVRRSISMEGLHMLKGALDSNA	371	6.32	40010.6	Cytosol
Horvu_3081_1H01G323800.1	MLSSAMDYLRSCWGPTSSPDGRPRKGVDVAGRQDGLLWYKDAGQLVAGEFSMAVVQANNLLEDHSQVESGSLSTTDPDLQGSFVGVYDGHGGPETARYINDHMFNHLKGYASEQKCMSVDVIRKAFRATEEGFLSLVSNQWSMRPQLAAVGSCCLVGVICAGTLYVANVGDSRAILGRLVKGTGEVVAMQLSAEHNASFEEVRREMQAMHPDDPHIVVLKHNVWRVKGIIQITRSIGDVYLKRPEFNREPLHSKFRLPETFRRPLLSSEPAITVHQIQLTDQFIIFASDGLWEHLSNQKAVELVHSSPRNGIARKLVKAAMQEAAKKREMRYSDLKKIDRGVRRHFHDDITVVVVFFDSNAIAMDAWSRPTVSLRGGGVALPANSLAPFSGS	392	8.23	43327.4	Chloroplast
Horvu_3081_1H01G361700.1	MRQISSMLQGLARSMSLGKERKEAEEGHGTVLRSSGTLWGEGSETFAAVCSRRGEKGTNQDTSIVWEGYGCQDDTIFCGVFDGHGQWGHYVAKAVRESLPQSLLCRWQEAVALTSLIDGEKKLSDCQFDLLKQSYLAAAAAVDEELRRSRRLDAVNSGCTALSIVKQGELMVIANVGDSRAVLATTSDDGDVTAVQLTVDFKPDLPQEKARIMQCKGRVHCLGDEPGVHRVWLPDREAPGLAMSRAFGDYCVKDCGVISAPEVTQRRVTARDQFVILATDGVWDVLSNEEAVRIVAATPDREKAAKRLVECAVRGWRRKRRGIAVDDCSAVCLFFHSPAS	340	6.13	37194.2	Chloroplast
Horvu_3081_1H01G361900.1	MRQLSSLLQGLARSMALGKERKEEGQGTVLRTSGTLWGEGSETFAAVWSRRGEKGTNQDCSVVWEGFGCQEDTIFCGIFDGHGQWGHYVSKAVRDSLPPSLLCRWQEAVALTSLIDGEKKLGDCQFDLWKQSYLAAAAAVDEELRRSRRLDAVNSGSTALSIVKKGDTMVIANVGDSRAVLGTMSDDGSIAAVQLTIDFKPNLPQEKARIVQCKGRVYCHDDEPGMHRVWLPDREAPGLAMSRAFGDYCVKDYGVISAPEVTQRRINARDQFVILATDGVWDVISNEEAVQIVAGTPDREKAAKRLVQCAVRAWRRKRRGYAVDDCSAICLFFHSPPS	338	6.94	37261.3	Chloroplast
Horvu_3081_1H01G500100.1	MAAAAAICGEDEPAPRDPAAAAECAAAGGGVERLDLGDGRAALVAGGKRSVYLMECEPVWGCVATPGRGGEMEDACAAVPRFADVPVRLLARRQDLDGLGLDADALRLPSHLFAVFDGHGGSEVSNYCRERLHVVLSKELRRPPKDLGEMSDVDMKEHWDDLFTKCFQTVDDEVSGLASRLVDGEPRLEPIAAENVGSTAVAVVVCSSHVVVANCGDSRIVLSRGKEPVALSIDQKPDRKDERARIEAAGGKVIQWNGHRVSGILAMSRSIGDRYLKPYIIPKPEVTVVPRAKDDDCLILASDGLWDVVSNEEACKVARRQIQQWHKNNSVTTSSSDGGDGSTDPAAQAAADYLVRLALKKGSQDNITVIVVDLKPRRKSKNNS	384	5.43	41109.5	Chloroplast
Horvu_3081_1H01G516800.1	MAELPLAGGLLDLRPGKLSPKPPPLPMPCRRSPPRPQVAAAVASPCRAVPELHSTTELADGSVVFHFARPPVKDPAEPTASGPGPGHADASASRPELRVDEPNPHAAADAAEISLASPEAPQQAVSSASAGVEAEAGLVSGRAVPPADCQLETDGNGLELGALEESETVEAGTAAPTGLEEVDADAGASSERAITLDFDTAVGADSRGDDQGATESGATIPPPAGEVHNNVDCEKNTSEVKSSDRTVPVASSALLLTSGAAILPHPSKVATGGEDAYFIEHNGWFGVADGVGQWSFEGINAGLYARELMDGCKKVIAESGGGCELAPEQVLSKAAAEARSPGSSTVLVAHFDGQLLHASNIGDSGFLVIRNGEVHAKTKPMVYGFNFPHQIEKGVDPLT…	500	4.59	51322	Cytosol
Horvu_3081_1H01G564500.1	MRQAVGAGEEGLPRKVVLAAGDAGEEGLPRKVVLAAGDADGAARRRRRLEIRRHGRKVASGEDEPARKATDGSESESSADVGWLPACLSHGAVSVIGRRREMEDAVAVERTFLAPPCGGGDEGSGGEEDFFAVYDGHGGARVAEACRERMHVVLAEEVARLRCRPGARGWKEALEASFARVDGEVVGSAAAGADADADEESRSRTVGSTAVVAVVGRRRIVVANCGDSRAVLSRGGVAVPLSTDHKPDRPDELQRVEAAGGRVINWNGSRVLGVLSTSRSIGDYYLKPYVSAEPEVTAVERTDKDEFLVLASDGLWDVVSNEAACRVARSCLTGRAAAAFPESVSGRTAADAAALLAELAISRGSKDNISVVVVELKRLKSRVGRRRAVGSEVQL	395	6.32	41555.6	Nuclear
Horvu_3081_1H01G582400.1	MVHDGAVKDHHHQQQREEQQEEESSPDIPATSASAVVAEAGAGVVGAAGTSKPGSDKRLGVRHPVKYRRFRVKGKAMAEPGVTPAHQPLEEELEEGEGEVEEEASSPEREVRAGVVEVEVEMEVSSSSAAAVEMEVEEGADMDVSPAAAVAMVDSEHSSEEDDDEEEVSSPVLALPDQARGRLVATLVVPKDQDLEKEKKEKERQRERERADEVGYMSGGCKSDDGNLSCGYSSFRGKRASMEDFFDIKSSKIDDKQINLFGIFDGHGGSRAAEYLKEHLFENLMKHPQFMSDTKLAISETYKKTDSDFLESEINTHRDDGSTASTAVLLGNHLYVANVGDSRAVISKSGKAIALSDDHKPNRSDERKRIESAGGIVMWAGTWRVGGVLAMSRAFGNRL…	495	4.7	53822.4	Nuclear
Horvu_3081_1H01G592800.1	MDALGAALPRLALADADPGPDDACGSPCSVASDCSSVASADFEGLFSPSGADAGPPSLLSDDLPAAAAEAATVPCRSVFALDSPPLWGLQSVCGRRPEMEDAAAVVPRFHRVPLWMVAGNGAAVDGLDRASFRLPAHFFAVYDGHGGAEVADYCRDKLHTALVQELRAAEGRDDLSSLDSRKQWEKAFVDCFCRVDAEVEAPDTAGSTAVAAVVCSSHIIVSNCGDSRAVLCRGKAPLPLSLDHKPNREDEYARIEALGGKVIQWNGYRVLGVLAMSRSIGDRYLKPYIIPVPEVTVVARAREDECLILASDGLWDVLSNEEVCDAARKRILLWHKKNAAAAASSSSSRGGDGASPDPAAQAAAEYLSKLALHKGSKDNITVLVVDLKAHRKLRSKTHN…	402	5.52	42591.1	Cytosol
Horvu_3081_2H01G008800.1	MVMASAGVNNMPEGPIDSDECRLRRRRLEPRRYVHAASASSSSSAPAPAPAPEEGEAVQPSSSASSEGSGTGSEERLQLPQVQVQVQGEASGAAPQLLPPSKANSNSKVQVQWPVAFGSVALAGRLREMEDTVSVRPSLCAWADGSPMHFFAVFDGHGGPHAAALCREQMHTILAEELAGAAAAFNNDDDDDRQSEIVAWRGALWRSFARADGLAGLACACGRGSVPSCSCPLSGAHKGAIVGSTAVVALLVRDRLIVANCGDSRAVLSRAGVAVPLSHDHKPDRPDEMARIKAAGGKVIFINGARVRGILAMSRALGHKVLKPEVICEPEISITERSEDDDCLILASDGLWDVISNKVACDVARQCLEDGSPTRAPAAGAPTAPAISQEEEPRCFRAA…	426	5.68	44550.3	Nuclear
Horvu_3081_2H01G088300.1	MSCAVAPGSPVFSPSRLGLLTPLDQLHHHHHGASFLPSSPLRPFAPLRARIVHHDPSPCAAQPPPAAKPADPSSVAAAPAKAPVKRRRPAPLLVPAAVTVAPAVLEAAAASGVDEVAEQGDGFAAFCRRGKGRKRVEMEDRHVAAVALGGDRAQALFAVFDGHGGKRAAEFAADNMPRIVAEELERSTRGGGGAGRAAVEGAVRRAYLRTDEEFSSSSNSKNREQAGGGACCVTALLRDGGRQLVVSGAGDCRAVLSRAGRAEALTDDHRASRQDERDRIEALKGGLVLNCRGTWRVQGSLAVTRGIGDAHLKPWVVAEPETTTVDVGADCELLILASDGLWDKVGNQEAVDAASSFTSDLPAACRRLVDMAVSRGSSDDISVLVVQLQRRPLR	394	8.61	41275.7	Chloroplast
Horvu_3081_2H01G096200.1	MAGAERERRKLPPALPLATLIGRELRAGGSERPALRYGHAGFAKRGEDYFLVKPDCLRVPGDPSTAFSVFAVFDGHNGVSAAVFSKEHLLEHVMSALPPDIGGREEWLQALPRALVAGFVKADIDFQRKGEVSGTTATLVVVDGFTVTVASVGDSRCILDTQGGELQLLTVDHRLEENVEERERVTASGGEVGRLNLFGGQEVGPLRCWPGGLCLSRSIGDMDVGEYIVPVPHVKQVKLSSVGGRLIMASDGIWDALSNEAAAQSCRGLPAELAAKLVVKQALKKCGLKDDTTCVVVDIIPSDHRLTSPQLSPKRNQNKLKSLLFRRRSHSSVGKFGGKSASIGSVEELFEEGSAMLEERLGRNLSLKAASPPSRCAICQVDQEPFEGLMEENGGSHCS…	433	7.51	46575.2	Chloroplast
Horvu_3081_2H01G159100.1	MGCAHGKCCLPRGDGGGQRRDGGGVPGGRGGSALGRAAVPGAGLVLEYATLTVDGLYPDSPGRESQDAHLVATRFAADPDLHLFAVFDGHGACGAACSGFARDALPRLLLLAAEDDGAGGSLLATDPAGAFRAAMIGVNEEMHAAAAVDDSMSGTTAVAALVAGATLHVANVGDSRAVAGVWRDGRVAAEDLSWDQTPFRADERARVKACGARVMSVEQVEGVRDPDAEGWLADEGDPPRVWARDGLYPGTAFTRSLGDLAAEGVGVIADPEVKTVEITPAHLFFVVASDGVFEFLSSQEVVDMVAMHQDPRDACAAIAAESYKLWLEHENRTDDITIIIVHIRDAQNSGPAGSDKENSSSTGAPIALHTVQSELPVFVPSELPVFVPSEASHLNGVAA…	469	4.9	48849.5	Cytosol
Horvu_3081_2H01G255000.1	MGNCAARGDTAVTAAGAGGEDGKRRRGRWKAPREDQLGTVPGRIFSNDGRSRTASVFTQQGRKGINQDAMLIWDGFGGEEDGVLCGVFDGHGPHGHLVARRVRDSLPLRLMSAARASPKTGLDMPATAWRKAFTRAYKAMDKDLRSHPSLDSFCSGSTAVTVLKLGSDLYMANIGDSRAVLGSRDAAAGGMAAVQLTVDLKPDVPSEAERIKKCRGRVFALQDEPEVPRVWLPFDDAPGLAMARAFGDFCLKDYGVISVPEFFHWPLTDKDQFVILASDGVWDVLSNQEAVDIVSSSPSRSKAARTLVEAANREWKTKYPTSRTDDCAVVCLYLDGKMDHERDSTASMDNISIEDDSVADPNEVQEQQEPALTRNFTVRTVPGSAQEKALAGADAKISG…	431	5.76	46616.3	Peroxisome
Horvu_3081_2H01G295600.1	MASAQAQRKVGNQDDGLHGAEQEAVRATGRGKSKASARKVTYGFHLVEGRMPHGMEDRHVAEFRRLDDGNEVGLFGVFDGHSGADVATYLRNHLFDNILGEPDFWEDPMKAIRRAYHRTDRKVLKKKKVTVDGQERPRRGGSTAVTVILLNGENLVVANVGDSRAVVCEAGRARQLSVDHEPLRERDAIESRGGFVTEMHGDVPRVDASLAMSRAFGDRRLKEHISSDPDVTIEDISDDTELVVVASDGLWKVMSNQEAVDEVRDTRDARKAAVKLVDSAVDRGSKDDIACVVVRIH	297	6.14	32756.7	Cytosol
Horvu_3081_2H01G303100.1	MAGKEIYHKMKDKVKDAFSSSGPETGKGKTKLSGRRVKHGYHLVKGKSNHPMEDYLVAEYRQVGEHDLGLFAIFDGHLGHTVPDFLRAHLFDNILSEPEFLSDTKNAIRKAYLLTDEKILEKAAELGRGGSTAVTAILISSNDSVKLVVANIGDSRAVISKNGKAEQLSVDHEPSMERQIIEEKGGFVSNLPGDVPRVDGQLAVARAFGDRSLKKHLSSEPHVAEEVIDESSDFLILASDGLWKVMTNQEAVDEIKDIRDAQAAAKHLTEQAVNRKSKDDISCVVVNFHC	290	6.12	31853	Cytosol
Horvu_3081_2H01G380600.1	MVAVAAGRRPVLSRRRSGCGAGQQQLQHPQAQQQRMLAVAVAARVAAAKPAATEAALYGGGGGDGCCVDFLVCLLRGLGVTPASTGPAQFKWAARPLRRKRHGGSSPRGTSAEGRRPELIRGAPGRFAGNGACASASLYTMQGKKGVNQDAMVVVENFGSKDGTIFCGVFDGHGPQGHLVSKMVRDLLPVKLSANIGRDEYKELSINNVTNGTAEGDTVKTVVEDTDAALEAVENGGYPEIFTALRTSFLRAFYVMDRDLKSHKNIDCLFSGSTAVTLIKQGQDLIIGNLGDSRAILATKDEGNHLVALQLTVDLKPSIPSEAARIRERKGRVFSLPNEPDVTRVWLPKYNSPGLAMARAFGDFCLKNYGVISVPDVSYHHITEKDEFIVLATDGVWDV…	528	8.81	56316.9	Chloroplast
Horvu_3081_2H01G409000.1	MVDDLFYEGNTDHSISSEDEETLVRSCSNLSVSFGYHCNSYQSFPLESDEHDTSPQMRFESNAMMKSRNGSFTCLSGAAISANFTLANTNICKGLIGEEILPELDSPNSFRKIVSSPSMSRLDLLSTSQGSPASTESSIFEISKNLWRSSAPTTVSSNFLTGTEVKMAGGAAGEDRVQAVCSEKNGWLICGIYDGFNGRDAADFLAVTLYDNIVYYLYLLECRIKQQDGLYSSSEDSLNGVKSELTLAMEIAENEDVKLSESFRAGVLNCLTSAVEQAENDFLCMVEQDMDDRPDLVSVGSCVLVVLLQGTDLCILNLGDSRAVLASMPYAEMDTVKATQLTEIHSLENPLEYQKLLADHPNDSKVVMGNKVKGKLKVTRAFGVGYLKQKKFNDALMGI…	519	4.78	57083.4	Nuclear
Horvu_3081_2H01G448900.1	MAVEAAEARTPRRRHGSMALGDLLLREASAERADAAGGERPGVAAGQAARARKGEDYALLKQSCERHPGASFSAFAMFDGHNGAAAAVYAKERLLANVLGCVPAHLTRDEWLAALPRALVAGFVKTDKDFQTRAHSSGTTVTLVIIDGSVVTAASVGDSRCVLEAEGSIYYMSADHRFDASGEEVGRVTECGGEVGRLNIVGGAEIGPLRCWPGGLCLSRSIGDQDVGEFIIPVPFVKQIKLSSAGGRLIISSDGVWDALTAEMAFSCARGLAPEAAADQIVKEAVDSKGLRDDTTCIVIDIIPPEKPKSTIHSRKKARNGFSLLKNIFIRKKTSDTLSHADTERTSEPDLVEEVFEDGCPSLLRWLDSEYPIRNMFKLFVCAICQVELESGQGISIHE…	444	5.89	47550.8	Nuclear
Horvu_3081_2H01G452400.1	MARFCCFGAGCSELTGHASASSGKGKGCQGQVKVSYGFSLVRGKTNHPMEDFHVAELAEVKGNELGLFAIYDGHLGDTVPAYLQKNLFPNILNEEEFWTHPDRAITKAYEKTDQAILSHTPDLGQGGSTAVTAILINGRKLWVANVGDSRAVLLKGGEAIQMSIDHDPNAERGAIENRGGFVSNMPGDVPRVCGQLAVSRAFGDRNLKSLLKSEPDVKVEDIDHTAELVVLASDGVWKVMNNREAVDVVKKYKDPQTAAKQLIAEAVKRDSKDDISCVVVRFKM	284	6.25	30770	Cytosol
Horvu_3081_2H01G588500.1	MVGRMERQTASTSSASCSPSAASSSSSSSCGGRKRPDILNMIRSAACLNSSSTDTGKGRSKQSSTKVTHGFHLVEGKSGHDMEDYHVAEYKCDKNHELGLFAIFDGHLGDRVPSYLRANLFSNILKEPLFWTDPQEAIKNAYGSTNKYILENAKQLGPGGSTAVTAIVVDGKDMWIANVGDSRAVLCERGAANQITVDHEPHISNERQRIEQQGGFVTTFPGDVPRVNGQLAVARAFGDHSLKTHLSSEPDIRHVPINSSIEFVILASDGLWKVMKNQEAVDLVKSTKDPQAAAKRLTTEALARKSKDDISCIVIRFRC	319	8.41	34661	Chloroplast
Horvu_3081_2H01G618200.1	MWPWLEKIASACWDRVRRFAPTRRDEDGGSGSGSGADADDLLLWSRDLGRHAAGDFSFAVVQANEVLEDHSQVETGAAATFVGVYDGHGGAEASRFISNHLSAHLVRLAQESGTVSENVVRSAFSATEEGFLSLVRRTHLIKPSISAIGSCCLVGVIWRKTLYLANLGDSRAVVGCLVGSNKIVAEQLTRDHNASVEEVRQELRSLHPDDSQIVVLKNGVWRIKGIIQVSRSIGDAYLKKQEFALDPSITRFHLSEPLRRPVLTSEPSISTRPICPQDSFVIFASDGLWEHLTNQQAVEIVHNNPREGIARRLIKAALKEAARKREMRYNDITKLEKGVRRFFHDDITVVVVFIDHGLLQEGNASAPELSVRGFVESGGSSSFSGLNSIS	390	6.51	42833.3	Nuclear
Horvu_3081_2H01G662300.1	MGYLSTVIGHPTDGSPVSGGGLSQNSKFSYGYASSLGKRASMEDFYETRIESVDGQLIGLFGVFDGHGGAKVAEYVKHNLFSHLLRHPKFMSDTKVAIDDSYKSTDSEFLESDSTQNQCGSTASTAVLVGDRLFVANVGDSRAIICRAGNAVPVSKDHKPDQTDERQRIEEAGGFVMWAGTWRVGGVLAVSRAFGDKLLKQYVVVDPEIREEIVDESLEFLILASDGLWDVVSNEEAVDMTRSIQDPEEAAKRLLQEAYKRESSDNITCVVVRFFHGQGSSGPA	284	4.93	30914.4	Nuclear
Horvu_3081_3H01G105700.1	MAASTASRLSPPRLHAAPNHPLRRSRFSPLRAAKLEAVLSIGTHVIPHPRKVETGGEDAFFVGGDGGGVFAIADGVSGWAEKNVNPALFSRELMANSSTFIKDEEVSQDPQILLMKAHAATSSIGSATVIVAMLEKTGTLKIASVGDCGLKVIRKGQVMFSTCPQEHYFDCPYQLSSEAIGQTSQDALVCTVNLMEGDMIVSGSDGFFDNIFDQEILAVINESPGTDEAAKALAELARKHSVDVTFDSPYSMEARSRGFDVPWWKKLLGAKLVGGKMDDITVIVAQVKTVVIPDDEGSGIELEKVGGEQLAAAGVASAEQSE	322	5.02	34176.8	Chloroplast
Horvu_3081_3H01G241500.1	MEGREEIQQTLSEIDKRTPDTVRSAFRLGYRSPSSSSKYPDMDAFIASVLRPPVSLDELQSAWDDCFLDVDPSRALKMDSASCYVPHSDHDVHFGVADPGVISVADGVAAYSAKVVDAGAFSRRLMASAHQDALETAPRPICPYTLLQRAYEGATSSDVQGASTAVLVSLVRDTLRWANVGDSGFVVLRGGAIVHRSRPQLAHFNCPLQLAAKGAESITQAEVGETLVRDGDIIVVATDGLFDNMWNSSVSCGWAPRWASRPRTWQISLPAWPTRCRGAKTRTRPLALVTGITRGLNAAAERRMTSPSSSASSSPPRGRAWTRLKMMMHL	330	8.56	35842.6	Nuclear
Horvu_3081_3H01G262500.1	MSSSSAAEQHRHHAVGGGELVPLGALIKEESRTERQAVTRSRICAREDGGVGGEVGEVETRRPLLRYGCAAQSKKGEDFFLLRTDCARPSTSSSSSTTSHPPTFAVFAVLDGHNGDAAAIYTRDNLLNHVLSAMPRGLSREEWLHSLPRGLVAGFVKTDKEFQTKGQTSGTTATFVIIDGWTITVASVGDSRCILDAQGGAVSLLTVDHRLEENVEERERVTASGGEVGRLSVVGGAEIGPLRCWPGGLCLSRSIGDIDVGEFIVPVPYVKQVKLSNTGGRLIIASDGIWDALSSDTAAKCCRGLPAELAAKQVVKEALKTRGLKDDTTCVVVDIIPSDQTIRPLSPPKKMNKLKSLIFRKKTKDQPNKLTKQLSSAGMVEEIFEEGSAILSERLGNDS…	466	7.52	49810.5	Nuclear
Horvu_3081_3H01G271100.1	MGLVEVPPEETNRCVRGCCRSDAIPLHLPAASFSLLSPIARGSESTVYEARLGGERAAAKKPVLSTSDDLDKFHYQLQLLCELDHPGLAKLIAAHARPPNYLMFFEFFEPPNLADKIHVEEWSPSIQQVVMIASYLAKTLQYLQIFGIVHRDIKPANILLDKDLLPHLADFGLAMYQKDIKSVSAVNWKSSGKPTGGFYKKNMVGTLIYMAPEILRKGLHTEKSDVYSFAISINELLTGVVPYTDLRAEAQAHTVLEMTYTEQQLTSAVVSQGLRPALALLESGSPPSLLSLIQRSWDSDPERRPSFGDIIEELNVIQKHLVTYSCPLSSGSMDMSQNSKAEAHHYQEALNWFKQGELLTKKANKLDYAVNPWSGSFDQSSLSVYHPTLSWGSFATCGR…	657	5.98	72703.1	Cytosol
Horvu_3081_3H01G278900.1	MALLSPRVPRLPLAAHCAGAGAGILRCCGRLAASAARCQVTASGSVAAGSSSSSELEAIRWGSAKLQGAREEMEDEVVLRPESLLHGFSFAAVLDGHAGFSTVQFLRDELFKECAAALDGGAVLNTKNLEAITDSIRRAFATVDANLSTWLQQMDKEDDSGATATALFLRNDVLVVSHIGDSCLQVISRGGRPQSLTNFHRPYGNNKTSLEEVKRIRAAGGWIHDGRICGDISVSRAFGDIRFKTRKNEMLVKGVKEGRWTEKFVSRIKFNGDLIISSPDVSLVELGPDAEFVLVATDGLWDYIKSTEAVAFVRDQLRQHGDVQRACEALGEKALDRRSQDNISIVIADLGRTNWQELAVPRPNVLLELSQAIATVGAVSVGIWISWLLTLQ	392	6.21	42426.3	Chloroplast
Horvu_3081_3H01G287500.1	MEDVDVAALAVASTPVFSPATAGLTLIAAAAAEPIAAVVAGAMEGVPVTFSVPPVRTTTDDGLPTGGEGGEASAAGSPCSVTSDCSSVASADFEGVGLGFFAAGVEGGAVVFEDSAASAATVEAEARVAAGGRSVFAVECVPLWGFTSICGRRPEMEDAVVAVPRFFGLPLWMLTGNNMVDGLDPISFRLPSHFFGVYDGHGGAQVADYCRDRLHAALVEELSRIEGSVSGANLGAVEFKKQWEKAFVDCFSRVDDEVAGKVSRGGGGNVGTSSVTGTAMADPVAPETVGSTAVVAVICSSHIIVSNCGDSRAVLCRGKQPVPLSVDHKPNREDEYARIEAEGGKVIQWNGYRVFGVLAMSRSIGDRYLKPWIIPVPEVTIVPRAKDDECLILASDGLW…	477	4.94	49686.3	Mitochondrion
Horvu_3081_3H01G308200.1	MVPDGGAKDQEASTSSSPPAAAIARAARPPRPVSFKTKRIVVWNPLKHRRFRVGGTRTMVEASSSAQAVRGAREVGEATTAAAVMGPPKEDGKGHRCGGWKSEDGSLHCGYSSLRGRRASMEDFYDMRSSKMDAKKINLFGVFDGHGGSCAAEYLKEHLFENLLKHSAFITDTKTAISESYTRTDTDFLDAETNIHREDGSTASTAILIDNHLYVANVGDSRAVISKAGKAIALSDDHKPDRSDERERIENAGGVVTFSGTWRVGGVLAMSRAFGDRLLKRFVVAEPEIQEQEIDDELEYLILASDGLWDVVSNEHAVAFVKGEVCPEAAARKLTEIAFARGSTDNITCIVIEFHRANMVNK	362	6.29	39389.2	Nuclear
Horvu_3081_3H01G333100.1	MSSETSKRDHARELLAADRKLMTVARTARRRRLEVRRLGRTASAAAEDEGAKRVRPAPDSSSDSSDSAKVAPEPPLAASRCSACVSHGAVSVIGRRREMEDAVAVAAPFLADTAAVEGSGDVEHGAGEEGFFAVYDGHGGSRVAEACRSRMHLVLAEEVRLRRPRPEGGGQGRAVDNEADGARWKEAMTACFARVDGEVGVDDGTDTGEQTVGSTAVVAVVGPRRIVVANCGDSRAVLSRGGVPVPLSSDHKPDRPDEMERVEAAGGKVINWNGYRILGVLATSRSIGDYYLKPYVIAEPEVTVMDRTDKDEFLILASDGLWDVVSNDVACKIARNCLSGRAASKYPESVSGSTAADAAALLVELAMARGSKDNISVVVVELRRLKSRAAAVIKDNRS	398	6.37	42207.4	Chloroplast
Horvu_3081_3H01G383100.1	MAAAVFAGDGAAARGGCSAECAGGIERPPDLGSRAGDGCGKRSVYLMECVPLWGCAAARGRAAEMEDACAAVPRFAALPARMLASSRELDGIGGDFDAAELRLPAHLFGVYDGHGGSEVANYCRDKIHVVLREVLRDGRGLEELGEVGEVDVKESWEKVFGDCFQKVDDEVSGKAIRFSNGVTELRPEPIAADNVGSTAVVAIVCSSHVITANCGDSRVVLCRGKEPIALSVDHKPDGKDERARIEAAGGKVIDWNGYRVSGILAMSRSIGDRYLKPFLIPKPEVSVVPRAKDDDCLILASDGLWDVMSNEDACKVARRQILLWYKNNNDGANSDGGSEPTMNPAAKAAADCLVRLALMKGSGDNISVIVIDLKSRKKPKGKS	383	5.59	40588.2	Cytosol
Horvu_3081_3H01G507400.1	MAEICCQEAKSPPATAATVATVSASAAAAAAVASSVMDRRRRRLELKRFRLATDLEQSAAEYAGARKRPRIPRTVSGPCPDAASASENTERCPRYGFSSVCGRRREMEDAVSIRPGFLPGPGKSHFFGVFDGHGCSHVATTCQELMHEAVAEEHDKAEEPVWKEVMERSFARLDERAANWATTRSSEEPACRCEQKMPSRCDHVGSTAVVAVVNPTQIVVANAGDSRAVLSRAGVPVALSVDHKPDRPDELERIQAAGGRVIYWDGARVLGVLAMSRAIGDGYLKPFVTAEPEVTVTERSDADDCLILASDGLWDVVTNEMACDVARACFRSNGPPGPPQAQPGGEAKTSEGVSKAESDQACSDAAMLLAKLALARGSSDNVSVVVVDLRRGS	393	5.78	41866.1	Nuclear
Horvu_3081_3H01G686000.1	MVGQTMMRIVRPCFKPSLPDGAQVVSAGGGTREGLLWYRDAGRHACGDFSMAVVQANQLLEDASQLEAGPLVAADGPCGTFVGVYDGHGGPETARFVADNLFHHLKKFATERQTVSSDVIRRSYAATEEGFLNLVRKQWLIKPQIASVGTCCLVGIINEGVLYIANTGDSRAVLGRLERGAKDIKAVQLSSEHNASFEAVRDELRQLHPDDPRIVVLKHNVWRVKGIIQVSRTIGDAYLKSSEFNREPLLARFRIPGPFHKPILCPEPSIEEHRLCAEDQFVIFASDGLWEHLSNQEAVDIVHCSPRNGIARRLVKAALREAAKKREMRYSDLKKIDRGVRRHFHDDITVVVLFMEPALISRRLYGGPLLSLRGGGSMPTFAQKY	385	8.97	42743.1	Chloroplast
Horvu_3081_4H01G094500.1	MLLYTVQFLCSVVASFARLVRALRKAMASVLCSPPVPVPAATTTSPASAPLSMRRKVHPPALGVAVGDAHALRDQREACREQLLIAPAVDAFAACNGGGGAAQQVGSAKKAAWGARKRPSMLLIPVAPQAVEVAAGWGAVVAEKEAEVEVEGQGFSLASRRGARHAMEDAYGVITHKDSQLAFYGVYDGHGGRAAVDFVSDHLGKNVVAAVLATTTTEAEPPSTDAVMAAIRAAYLATDSELVKQGLRGGSCAATALVKDGDVYVANLGDCRAVMCCDGVATAVTSDHTAARDDERSRIENSGGYVSCGSNGVWRVQDCLAVSRAFGDADLKRWVISEPEIRRVPLTAGSEFLVVASDGLWNKVSNQEAVDAVSRSSATGCCKELVDMARCRGSRDDIT…	410	6.66	42978	Chloroplast
Horvu_3081_4H01G236900.1	MGSCLPADQRPMEVTALPGKVGGGRRRGEEAPGRIAGIGTGNVACLFTRQGKKGTNQDAMVAWENFNGRSDTVFCGVFDGHGPHGHLVARKVRDTLPLKLCDLIYDDYGASPISNSDGSVLEESLSPYPDAGDKSPTFTAQKEEHLEFFDSMKESFRKAFRVMDKELKLHRNIDSICSGTTAVTLIKQGQDLFVGNLGDSRAVLGTRDQNGHLVAHQLTVDLKPDHPREARRIKRCNGRVFAHQDEPDVARLWLPNCNSPGLAMARAFGDFCLKDFGLISVPEVTYRRIMEKDQFIVLATDGVWDVLSNQEVVEVVASCSGRSGAARAVVDLANQTWKFKYPTSKTDDCAVICLFLSKDAAAGGLSGLSVASKGIGSNPRMPTRLRTPQHFSKRVIPED…	438	6.8	47799.1	Cytosol
Horvu_3081_4H01G278600.1	MDGDATAKCSAGEENDRIKYAASSMRGFRYEMEDALTAVLDLDGCSSTSFFGVYDGHGGADVALCCSRQFHIELIKEPDYRKNLHTALEHVYFRIDEKLKRSDEWKREPAHSPGNSTLKKLLKAALCAVKDRYVPPQHEGTTACVALIRGNQIFVANVGDSRCVLSRNGQANDLSIDHKPDLQHERERIERAGGQVTRDGNPQRDISGRIVRVDVGIHRVGGILAISRAIGDFQFKRNKTLSPAQQIVTCCPDIHTVDITDDAEFLIIASDGIWEAKASQEAVDFVRQRLQSGETDLSVICERLLDSCLGRRMSDNMSVILVQFKASARIRSSPGANPTATAEARADEIKVNIELGGQSSNTNANEEGGQSSNPNANEDDDGSVNGCVGCFSRMDLFDA…	402	5.26	43980	Chloroplast
Horvu_3081_4H01G283300.1	MEGASNEEMLPPALPLATLIGRELRGGGSERPLVRYGHSGFAKRGEDYFLVKPDCLRIPGDPSSSFSVFAVFDGHNGVSAAVFSKEHLLDDVMNAVPQGISREDWLQVLPRALVAGFVKTDIDFQRKGEMSGTTATLVVIDGFTVTVASVGDSRCILDTQGGVVSLLTVDHRLEENAEERERVTASGGEVSRLNLCGGQQVGPLRCWPGGLCLSRSIGDTDVGEFIVPIPHVKQVKLSSAGGRLIIASDGIWDAVSSEIAAQACRGLPAELAAKLVVKQALKTTGLKDDTTCVVVDIIPSDHCSTPPPSSPKQNQNKLRSLLFGRRSHSSVGKLGNKQKSASFGFVEELFEEGSAMLEERLGRNSLSKAILPPFRCAICQVDQVPFEDLITDNGGGYCS…	433	6.22	46162.6	Chloroplast
Horvu_3081_4H01G293900.1	MSCSVAIPSSPVFSPSRRPLSCKAASASPESVSVSVSSPAPSTAGSPLRPFGLLRAQIRDEASPSPKTSSAAPSGSVLKRRRPAPLMVPVDGAAAASAAAAAVAAVESDPSNEVEEEGDEFAAYCRRGRGRRRVEMEDRHVAKLALGGDPQVALFAVFDGHGGKNAAEFAAQNMPKFMAEEVRKVDAGHSDEIEGAVKKCYLKTDDEFLKREESGGACCVTALIQKGGLTVSNTGDCRAVLSRAGTAEALTSDHRASRDDERERIENLGGFVVNNRGTWRVQGSLAVSRGIGDAHLKQWVVADPDTRTLLVDPQCEFLVLASDGLWDKVDNQEAIDIARPLCIGNDKASSMAACRRLVETAGSRGSTDDISVLIIQLHKFSGSS	384	5.97	40517.5	Chloroplast
Horvu_3081_4H01G317900.1	MSEICCHVPAGAGAEGKGADCQDGSRAARRRRMEIRRHRLVAERGAEETSRKRRKLEEEPSSTDEEEIEPAKYGVTSVCGRRRDMEDSVSLRPEFLPGHHFFGVFDGHGCSHVATSCGERMHEIVADEARSSGSDDAERWTGVMERSFARMDAEAVGSRSRASGAEAAPNCRCELQLPKCDHVGSTAVVAVVGPRHLIVANCGDSRAVICRGGAAIPLSSDHKPDRPDELERIQAAGGHVIFWDGARVFGVLAMSRAIGDSYLKPFVIPDPEVRVLERKDGEDEFLILASDGLWDVVSNEVACHVVRSCVRSKAKRRGGRSSPTSNLSPRQSSGSGSSSGDEAQNESGGCAAGAGSESDDEEVDEACAEAAILLTKLAIARQSPDNVSVVVVNLRRRPRF	400	5.82	43047	Nuclear
Horvu_3081_4H01G378600.1	MRGSRWCCCCFGRGGGGAGRSGSVADDGLVWDVGLKAHASGEYSVAVAQANEALEDQAQVLVSPASTLVGVYDGHGGPDAARFVNARLFSLIQELASQSGGLSAQVIKRAFGATEEEFMGMVEKSWPSQPRLMSVGSCCLVGAIEDGTLHVANLGDSRAVLGRLASTAGKKRRARAVVAERLSRDHNVADEEVRREVAEAHPDDPHIVMSSHGVWRIKGIIQVSRSIGDAYLKRPDLCSPAVMQSLCPFPLRRPVMSAVPSVTSRRLRPGDQFIIFASDGLWEQLSDDAAVGIVSRSPRKGVAMRLVRAAQLEAARKKDMRYESIAAIEKGRRRRFHDDITVVVLFLDNRCEGTPQSTVGAGEIDGTRAPVDVFSLGPDDHGDDPTRPVLR	391	8.08	42049.7	Chloroplast
Horvu_3081_4H01G395500.1	MAEVPGAAGALGSRPREVVDSPERAPAPPRELPSATDAVKEAPGGWEVSGAADADKAAGLCSGAELGSAEPGASDARLEAPVARIHQQKLGCGSTGSDEAAAISHIPLPVEPSPSEASSNSDTNATTGTIGGSSSPVEAPQAEAAVASSELGVESRGDFDGQNGLIQGESESRAGGVLRGEGAGTEPEAPEASTPQAKEGVDRMETSLDDSEASDGSTTQEDSDTDVETESSSSSAGEQDTGYRVHVPLMEQVIREVSGENNASEAKSSDRMDSVAVSTLVLASGAAMLPHPSKVHTGGEDAYFIACDGWFGVADGVGQWSFEGINAGLYARELMDSSKKIAMENQGPPGMRTEEVLAKAAVEARSPGSSTVLVAHFDGQVLHVSNIGDSGLLVIRNGQ…	526	4.37	54122.1	Cytosol
Horvu_3081_4H01G456200.1	MAAVMDYFRSCWGARSRSGRRGKKGSDAAGRQDGLLWYKDAGQAATGEFSMAVVQANNLLEDQSQVESGSLSMADPGPQGTFVGVYDGHGGPETSRFINDNMFHHLRRFATEHKCMSADVIRKAFQATEDGFLSVVSKEWSVKPQIAAVGSCCLVGVICSGTLYIANAGDSRAVLGRLVKATGQVVAMQLSAEHNACYEEVRQELQSSHPHDPQIVVLKHNVWRVKGLIQISRSIGDVYLKRPEYNRTPLHSKFRLRETFKKPILSSEPAIAVHQIQPSDQFVIFASDGLWEHLSNQEAVDLVQTNPRNGIARKLVKAAMQEAAKKREMRYSDLKKIERGVRRHFHDDITVVVVFLDASAVSRAGWSKSPSVSVRGGGVSVPANSLAPFSAPTMVSSTY	399	9.3	43787.8	Chloroplast
Horvu_3081_4H01G527500.1	MGNGITKNSGNTSASVVSSDQVPGDIHGNSFMYVPIAIAFNKSPMGTVLSSKTPFFSLFGAAINANQATSSSMPSFRLLNELMGPQSSGCTVKSSCSFAAAPLLQATPTRSSMYGRFFNSSGTASTIANQLAGRPFMSAMSSRRCNERPIDKFLDASASKLDFRVPHNKLLSEGPTEASVMDSSSNGNHHSPPSHNVQWTQGMAGEDRFQVALSEEHGWVFVGIYDGFIGPDATDYLFANLHVAVHHALKGVLWDNIQCNEPATTADHLFFLDGGNHSPEFDRKPAKRGRTEHREADNSATSGGNLPMHDEVLKALEQALRETEEAFFEAAEQGAADNPEIGLMGSCVLVMLMKGEDVYVMNVGDSRAMLVSRREPSRNNIHGKVVAQDLQQSKTKIMH…	585	6.25	64340.6	Nuclear
Horvu_3081_5H01G111300.1	MLRWLARPAERCLGRGGCGCGSGVGGGGDGLLWHAELRPHASGEYSFAVAQANESLEDQGQVATSPASTFVGVYDGHGGPEASRFLSSRLFPNLHKFATEQGGVSTDAIKKAFHATEEEFLHLVKGTWLKRPKIASVGSCCLVGAIANNKLYVANLGDSRAVLGHRGANGRGVVAERLSNDHNVSDEAVRKEVSQQHPDDSHIVVYSRGVWRIKGIIQVSRSFGDVYLKKPEFARDPIFQQYVCPVPLKRAVITAEPSIKVRQIGQQDLFVIFASDGLWEQLTDKAAVEIVFRNPRAGIARRLVRAAISEAARKREMRYADMQHIERGIKRHFHDDITVVVLYLDSHKHVVQTKFGNLDSFKFTNAPVDIFSSSGGTVEPTVL	383	9.06	41993.7	Cytosol
Horvu_3081_5H01G119300.1	MVAGPEVMHQVVPMLEASFRRFPVKGVDEVVVGVGVSTPPPVDSPSQVDLQVPDLVKTPLETLQFVPKIRSGSFADIGPRRYMEDEHIRIDNLSGHLGSLLLCPSPNAFYGVFDGHGGSDAAAYMKRHAMKLFFEDSEFPEGLQEDEYFSESVANSIRKAFLSADLALADDSVISRSSGTTALTALIFGRQLLVANAGDCRAVLCRKGMAMEMSCDHRPTYEAERQRVTECGGYIEDGYLNGVLSVTRALGDWDMKMPQGSASPLIAEPEFQQTILTEDDEFLIIGCDGIWDVMTSQQAVTLVRKGLRRHDDPERCARELAMEAKRLQTFDNLTVIVICFASELGGCLPPSEQASSRRIRSCKSLSAEALCNLRRLLESDQ	381	4.91	41886.7	Cytoskeleton
Horvu_3081_5H01G292800.1	MTHQKREASSSNEDWESKRPKGAATSTEKDCHVETASSQEANGEKRDTSQKGSNLPLDPCISDEKSTTISKVPSQQEMILTSIEADAAEDKGCRHTMEDAWVVLPDASMGSPGNLRCAHFAIYDGHGGRLAAEYAQKHLHPHVIAAGLPRELINGKVAKKAIIEGFRRTDESLLQESAEGNWQDGATAVCVWVLGQTVIVANAGDAKAVLARSTSTDGEGAVADIKNPLKAIVLTREHKAIFPQERSRIQKAGGSVGPNGRLQGRIEVSRALGDRHFKKVGLIATPDVHSFELTMKDHFIILGCDGLWGVFGPSDAVEFVQQQLKETSSATLAVRRLVKEAVRERRCKDNCTAVLIVFKH	360	6.9	39089.2	Nuclear
Horvu_3081_5H01G297200.1	MSMAQVCCDSASSAVVVGAEAEARARARAGRRRRAGDAAARWKVAAEVPQGADEAAATRKRRAAGGEVVAAKRHGFTSVAGRRREMEDAVSIREAFTVPAEEGKPGRDFYGVFDGHGCSHVADACRERMHELVAEELAGAARPESWTAAMVRSFARMDAEVTAGGGGDSASCRCEVNKCDHVGSTAVVAVVEEQRVLVANCGDSRAVLCRDGAPVVLSSDHKPDRPDELERIEAAGGRVIFWEGARVLGVLAMSRAIGDGYLKPFVTAVPEVTVTDRAAGDECLILASDGLWDVVSNETACQVARACLRRGRERWCAEAAAMLTKMALTKNSSDNISVVVVDLRPKNHL	349	6.42	37075.9	Peroxisome
Horvu_3081_5H01G380900.1	MAMAAETVPLGVLLRREVTSERMERPDVLCGEASRSRKGEDVTLLLADAGQRVAGDPSTSFSVFALFDGHHGSGAAIYAKNNLLNNVLRATPSGLTRDEWLAVLPRSLVAAFVKTDKDLQAAAESSGTTVTFVIIDEWVVTVASVGDSRCILESADGSLYHLSADHRFDSNRDEVERVTACGSKVGKLNVVGGPEVGPLRCWPGGLCLSRSIGDIDVGECIIPVPHVKQVKLSNAGGRIIIASDGVWDDLTFEMALECSRGYPSDIAANRIVNEATLPRGLRDDTTCIVVDILPPEKLAPSPPAKWQGKTVLNNMFRVDLKNNMFRRKNSDASFKIDREYAEPDVVEEIFEDGSAMLSRRLSTGYALRNMFEPSSCAICQFRLKSGQGISIHANPLQQE…	429	5.91	46804.3	Chloroplast
Horvu_3081_5H01G505300.1	MGTYLSTPKTDKQSADGEGARVRYGLASMQGWRTTMEDAHTAVPQLDECTSFFAVYDGHGGKAVAKFCAKHLHMQFLRNELSSSGDLASSARKAFLRMDEMMKGQRGWRELAELGEKGPKFAGMLESMIWSPKGGDADKIVDGWQMEEGPHSDFSGPTCGSTACVAIIRNDQLVVANAGDSRCVISRKGQAHDLSRDHKPELESEKERIQNAGGYIVAGRVNGSLNLTRAIGDMEMKENKLLPAEKQTVSAEPEVNTVTLSEDDEFIVLACDGIWDCMSSQQVVDFVREKLNTEESLSAVCEKVLDRCLAPESGGEGCDNMTMILVVLKKPTNSAATSSPEQSVVTPTNSAATSSPEQSAVTPTKSAATSSLEQSAVTNEEMRPSEPDAPMTPLSK	396	4.96	42709.9	Chloroplast
Horvu_3081_5H01G553200.1	MLRAVARCCGHWPPGAAAADGMLWQTELRPHAAGEFSMAAAQANLVMEDQAQVLASPAATLVGVYDGHGGPDASRFLRSALFPHVQRFAKEQGGVTAEAIRRAFGAAEEDFLHEVRQAWPKRPRMAAVGSCCLLGAIAGDTLYVANLGDSRAVLGRRVVGGGVAVAERLSTDHNVASEEVRMEVSSQNPDDGQIVVHTRGAWRIKGIIQVSRSIGDVYLKKPEYSLDPLFRQIGPVIALKRPALSAEPQIHVRKLKPTDQFIIFASDGLWEHLSDDAAVQIVFKNPRTGIANRLVRSALKEATKKREVSVHDLRTIERGVRRHFHDDISVVVVYLDRHRGRRQTKVVDSSSNCTSAPVDIYSSSSVQSAQPRQAYRDSG	379	9.33	41389	Chloroplast
Horvu_3081_5H01G624400.1	MLAGSGGGSSSSSHLSSPSSHRDLRGGRSFLFGNTWFMLSAYPARLLHTADRRAPAAAFVAAAIHRTPRVVRAHGGTGQGLLQRGIVMAACGYAFGRADLGAAAKRQLDKDSSSVVAHASRVVAMGSAGSAARPDVSFRYRGVEYCKKVGVSLRCREQWGPARTFWASAVGPGRQLSFSVDPWARDFSTSCAAPYSAGAAESQLTLDEALQEKQTDNSTVAADEKSPAPEKLKLVSGSCYLPHPAKEATGGEDGHFICIDEQAIGVADGVGGWADHGVDAGLYAKELMSKSISAIKDEPEGAIDPSRVLEKAFTGTKARGSSTACIITLKEQGLHAVNLGDSGFIVVRDGRTVLKSPSQQHDFNFTYQLESGGGSDLPSSADVFHYSVAPGDVIIAGTD…	480	6.9	50291.2	Chloroplast
Horvu_3081_5H01G647300.1	MGNSLACFCCAGGAVAAAKTRRRHVAPAALPSDPAYDEGLGHSFCYVRPDKLPPPHCYYPAAADDGDLLVPDAKAAAEEATTFRAISGAALSANVSTPLSTSALLLLPDDSTASSGFESSESFAAVPLQPVPRFPSGPISSAPFSGGFLSGPIERGFLSGPLDAALLSGPLPGAVSSGRMGGGGGGAVPAMRRSLSHGGRRIRDFTRALLARTDRFQGHPDLGSPDAAAAVAACGGDSNGLQWAQGKAGEDRVHVVVSEERGWVFVGIYDGFNGPDATDFLVSNLYAAVHRELRGLLWEQSQEDQPGSAPSTTAPDHQDQCTRRRRARRSRPPRSGSGSVDDNDQRQWRCEWERDCSSLKPPTQPPPPPRSNGENDHIAVLKALARALRKTEDAYLGIA…	640	5.57	68904.3	Chloroplast
Horvu_3081_5H01G667600.1	MLGALLRFLSACGGSWQTSPAPPHAAPASDPASDSSASASDGRDGLLWWRDLARCAAGDVSAALVQANHTLEDQCRLHSAPPLGTLLAVFDGHAGHAAARFACDHFLPNLLEAASGPGGVSADAIRDAFAATEAAFIAQVSSQWDTNPDLATVGSCCLVGVVHDRTLFVANLGDSRAVLGKKVGRSGQIVAEQLSTEHNANDEAIRQELMAQHPDDPQIVALKHGVWRVKGIIQVSRSLGDAYLKDAKYNTERIKPKFRVSEPFSRPIMSAEPTIVSHSIQPNDCFVIFASDGLWEHLTNQEAVEIVHNNQRAGSAKRLIKAALQEAARKREMRYSDLMRIDKKVRRHFHDDITVIVLFINHELLAKGNAQVPSLSIRSALDH	383	6.49	41409.8	Cytosol
Horvu_3081_6H01G122500.1	MSPAIALRRAAAWLLRGGAGAGAPRAASSATLPGLGGAPLSPARGLQGREAAGFLGIWGGPAAGGVSGGVSWWFRCAASSVPRPGLLVEQLLVGGGRSFATGAAPVEVSFSPAAREADVSQPEKSVGASDKTMLGDRSLKLVSGVCYLPHPDKEETGGEDAHFIWDEQAIGIADGVGGWASYGIDAGQYARDIMSNAVTAIEEEPKDSIDLTRVLEKAHSSTTVPGSSTACIIALTDQGLQAINLGDSGFIVIRDGCTLCRSPVQQHDFNFSYQLESGNSNDLPNAAQVFKVPVASGDVIVAGTDGLFDNLYNNDITAVVVHATRAGLEPQVAAQKIAALARQRAQDKNRQSPFSTAAQDAGFRYYGGKLDDITVVVSYVTAFGNS	386	5.11	39904.6	Chloroplast
Horvu_3081_6H01G135300.1	MHERSPGPSLAAAATRLRSASLVLLLLSLSLLAGPARCWWCREDDEGCSLMGFRGDDSPATGGGISEKGRFSYGFASCAGKRASMEDFYETRVDDVDGETVGLFGVFDGHGGARAAEYVKKHLFSNLIKHPKFMTDTKAAIAETFNHTDSEFLKADSSHTRDAGSTASTAILVGGRLVVANVGDSRAVVSKGGKAIAVSRDHKPDQTDERQRIEEAGGFVMWAGTWRVGGVLAVSRAFGDKLLKQYVVADPEIKEEVVDSSLEFLILASDGLWDVVTNDEAVAMVKPIEDPEQAAKGLLQEASRRGSADNITVVIVRFLDGTTTSAGDGPSEEVAKDQSEDVAKDQSS	348	4.98	37119.5	Chloroplast
Horvu_3081_6H01G184100.1	MHWNVVNKVHSYLNCGIHSTSQISFLAKMGVYLSTPKTDKLSEDGENDKLKFGLSSMQGWRASMEDAHSALLDLDNETAFFGVFDGHGGRVVAKFCAKYLHSQVLKSEAYSSGDLGTAVHKAFFRMDEMMRGQRGWRELSALGDKMNKFSGMIEGLIWSPRGSDSKNVEDDWALEEGPHSDFDGPTCGSTACVALVRNNQLVVANAGDSRCVISRAGQAYNLSRDHKPELVAERERILKAGGFIRMGRINGSLNLARAIGDMEFKQNKFLPPEKQIVTSNPDINVVELCNEDDFLVLACDGIWDCMSSQQLVDFIHEHIHTESTLSAVCERVLDRCLAPSTMGGDGCDNMTMILVQFKKPVSDKKNADAGEQSAKGKEES	380	5.58	41898.4	Chloroplast
Horvu_3081_6H01G247400.1	MGICASSEHLGQQGQDADESIVYVMDEEGGGGASSPRKVASLFSQKGKKGPNQDAVILCQGFGMEDGVFCGVFDGHGRCGHLVSKLVRDYLPFMVLSHRNALLLADAEANADDPVFSDASPSSSADSSGNSSPHPSQMLEEWTEACTNAFKAMDNELKLQANMDCAFSGTTAVCAIKQGKDLIIANLGDSRAVLATMSGACYLKAVQLTTDQKPGLPEEAERIKRCEGRVFALREEPGVMRVWLPGENLPGLAMARALGDSRLKHHGVISTPQVTGHRISEADLFIILATDGVWDVLSNEEVVSIVCATPRKQHASKAVAEAAVQRWKTKYPSSRVDDCSAVCLFLHDAAARKI	354	5.5	37863.9	Chloroplast
Horvu_3081_6H01G250300.1	MGCSPSKCCFCSHFKGCLQSHGCLDQTPESPRESRGKSSWRRAKTDASASDGSSDDLDGGDGFNQMNITRESNVGINRLSRVSSQFLPPEGSRKVRVPLGNYDLRYSYLSQRGYYPESLDKPNQDSFCIHTPFGTSPDDHFFGVFDGHGEYGTQCSQFVQRRLCENLLRDSRFHTDAVQALHSAFLATNSQLHADSLDDSMSGTTAITILVRGKTLYIANTGDSRALIAEKRGEDIIAVDLSIDQTPYRTDEVERVKECGARVLTLDQIEGLKNPYVQCWGNEESDDGDPPRLWVENGMYPGTAFTRSIGDSVAESIGVVANPEIFILELSASHPFFVIASDGVFEFLSSQTVVDMIAKYKDPRDACAAIVAESYRLWLQYETRTDDITIILVHINGLT…	1086	5.19	121138	Chloroplast
Horvu_3081_6H01G269600.1	MVEAAAGRRSGTSPRRPSGGGEQQQPLVAVALGTRVVMVTSAPPAGGGGEGGRAAADGRCLDDLLGCLLGVLRALGFPWAAPPQRQPRPVPPRVTIPSTADGRRLAAELMRIPGRIAGNGACAVASLYTMQGKKGVNQDAMIVWEKFCSRDDTIFCGVFDGHGPYGHLVAKRVRDLLPVKLGADMGTDGGRETPTSNMEGNTNEVCLPVNPERKETTTSEQDGEYPEIFTTFRTSFLRAFHIMDRDLKLHKNIDCFFSGTTAVAVLKQGHNLIIGNLGDSRAILGTRNEDGQLIAVQLTVDLKPNIPSEAQRIRQHRGRIFALPEEPEVARVWLPKYNSPGLAMARAFGDFCLKEYGLISMPEVSCHRVTEKDEFVVLATDGVWDVLSNIEVVSIISRS…	489	7.59	52494.7	Chloroplast
Horvu_3081_6H01G280700.1	MSTRSRSVQGNVGGGGSTAGGSAVPLAVLLRREVVSERTAAERPELQHGLFSQAKKGEDFVFLKPDCERLPGVPSSSFSAFGLFDGHNGNGAAIYTKENLLNNILGAVPADLNREDWLAALPRAMVAAFVKTDKDFQTVARSSGTTVTFVIIDGLVVTVASVGDSRCVLEAEGSIYQLSSDHRFDASKEEVDRVTEAGGDVGRLNVVGGAEIGPLRCWPGGLCLSRTIGDQDVGEFIVPVPLVKQVKLSTAGGRLIISSDGVWDALTAEQALNCSRGLPPEAAAEQIVKEAVHSKGLRDDTTCIVVDLVPEKGNPAMSAPKKQPGMGVFKNMFRKKTSSDSSSHADREYMDPDVVEEIFEDECALLSRRLDSEYPVRNMFKLFICAICQVELKPNQGIS…	447	5.42	48123.3	Chloroplast
Horvu_3081_6H01G287400.1	MVCIGRLRALVLRAAAGAGRRRWARVLCGRAVDVCVTPRARGHGWRGFRAVAGARTKMMLDSSDSDSGTPAGQLQLQRRAAAAGTQPQDGGYASAGWQREDGKLKCGYSSFRGKRATMEDFYDVKLTEIDGHTVSLFGVFDGHGGSRAAEYLKEHLFENLMKHPKFLTDTKLAISETYQKTDADFLESESSAFRDDGSTASTAVLVGDHLYVANVGDSRAVISKAGKARALSVDHKPNRTDERKRIENAGGVVIWAGTWRVGGVLAMSRAFGNRLLKPFVVAEPEIQEELVNGELESLVLASDGLWDAVENEEAVSLAKTEDVPESAARKLTEIAYSRGSADNITCIVVQFHHDKTAG	358	7.69	38786.7	Chloroplast
Horvu_3081_6H01G334100.1	MEALEPIHQTLSEIDKRIPDTLPADYGLEKRASRSSEDAIASVFPLYLEPPHRKRDDGSASQRDGEEPQALRMNWASCYVPRHDEDAHFGLHEAGVVGVADGVGGYRKHDVDASAFSRELMRSAFQQVLAIEPGTPVCPYTLLERACEETVASGADGGSTAVILSLAGTALRWAFIGDSAFAVFRDGKVVHRSQRQQKRFNCPFHLSATGKGDCVSKADVGQMAVRHGDVVVLGTDGLFDNMFDAELEVIVRMATALGVSPKNMANVVAGMAYEMSMSKIKDSPYSTDSRRLQGGQHLGGKPDDITVVVAFIVSLYS	317	5.48	34330.7	Nuclear
Horvu_3081_6H01G384900.1	MGSGASRLLTACACSRPAPASVDAEPCLDDALGHSFCYASAAAYSSSFRHGISGAALSANSSVPVPLYLSSAAAGAGSMPQNYSSAFHTSSSFSSAPLQLSNLSSGPLFLSGPIDRGAQLSGPLDAAVPFSGPLPTKPTKRTSSSSRGLSSRFRKPLFGSLRRSVSEKHQPALMVPLRQDDGVQWAHGRAGEDRVHVVVSEDQRWLFVGIYDGFNGPEAPDFLVANLYRFLLRELRGIFYEEADRDSKRLWQFLADGDDDDNELDFSGSGRFAMSLARLKERRFNMWAHAAAVGDDEISREWGPKKLEAAPAVRDHGAVLGALTRALASAEAAYLDMTDQSMGIHPELAVTGACLLVALVRDDDVYVMNLGDSRAVVAQRADDDHGCGLGAMRMDDIGV…	597	5.34	65133.3	Chloroplast
Horvu_3081_6H01G520300.1	MCVEGFEDAQIERPADFVMERVCENTVSIDFKQTTMVTVIGESWHNFVPTIRSGDWSDIGGRDYMEDAHVCIPNLAKNFGFNMVDDEVISFYGVFDGHGGKDAAQYVRDNLPRVIVEDAAFPLELEKAVRRSFVQTDSQFAEKCSLHDGLSSGTTALTAMIFGRSLLVANAGDCRAVLSRRGAAIEMSKDHRACCLNERKRVESLGGYVDDGYLNGQLAVTRALGDWHLDGLKEMGEPGGPLSAEPELKMITLTKDDEFLIIGSDGIWDFFSNQNSVDFARRRLQEHNDLRRCCKEIVEEAIRRGATDNLTAVMVAFHQEAPPQIRVSRMGRVERSISAEGLHSLRVLLEGQ	352	5.01	39185.2	Chloroplast
Horvu_3081_7H01G042600.1	MANAGVNNVPAAVELGADDPALASVEGEVESPPPSSGYNASSEGSEEYLTSGQEGEGSGAVPAPLLPAEAAAAAAAVWSLAFGSASERGQDHGKRMEDAVSLRPFFCAWADGSPMHFFAVFDGHGGPQVSALCRDQMHVILAEELAGAATAYRKEHPEKKDEEAERRAWEAALKRSFERADALGMGLSESGWPIVGSTAVVALVVRDSIVVANCGDSRAVLCRAGNAAPLSEDHKLERADERARADAAGGKVRRTEDGQLRVQGVLAMSRALGHKLLKPAVICQPDITMTTRSEDDDCLILASDGLWDVIENQMACNVVRNCLEFEQKNNQGAPRGGALLGQEEEVGCIHAATLLMNMAICKHSQDDISVVVLDLKARG	379	4.81	39981.8	Mitochondrion
Horvu_3081_7H01G043100.1	MGNGGLNNVPAAGEQGADAAVASEGGELQSPPPSSGYYASSEGSDGYLTGAEEGESSRAVPALPQPPAPAAAAVWPLAFGSASQKGQDDDGKMMEDTVSLRPFFCAWVDGSPMHFFAVFDGHGGPRVSALCRDQMHAILAEELAVAATAYRKEHPEKDEEAERRAWEAALKRSFERADALGMGLSESGWPVVGSTAVVALVVGGSILVANCGDSRAVLCRAGHAIPLSEDHKLERADERARVKAAGGKVWRSSDEQLRVGGLAMSRALAVIMLTKKSGPPANLTAGRTGGTAVMTRDVLRMTTF	304	5.36	31662.6	Chloroplast
Horvu_3081_7H01G149300.1	MRADDAGRPDSSHAGAQKPAELPSPHMESVCENTTTADFKQSNFSNFLPSVRSGGWSDIGSRQYMEDTHVCIADLAKNFGYPTVDKEVVSFYGVFDGHGGKDAAHFVCDNLPRVIVEDADFPLELEKVVSRSFVHIDSQFADKCSHQRALSSGTTALTAMIFGRSLLVANAGDCRAVLSRCGIAMEMSMDHRPCSLSEKLRVESLGGYVDDGYLNGLLGVTRALGDWHLEGMKEASRPGGGPLSAEPEIKLTTLTKDDEFLVIGSDGLWDVFSNQNAVDFARRRLQEHNDVKLCCREIVEEAIRRGATDNLTAVLVSFHLVAPPQIRASQPRRVARSISADGLNSLRILLGSQ	353	5.48	38470.3	Cytosol
Horvu_3081_7H01G278000.1	MGSCLSTQPGDEPAWPLRWRKRPRGEHEGAAAGGAFFSGGGGGKKLPGEGEMTEEELARVAGRTCANGASAAACLHTQQGRKGTNQDAMVVWENFNSSDSIFCGVFDGHGPYGHFVAKKVRDSLPVKLLAQWKTSANGGTSPHLNGSISGSLNSEETTSAVDDDWGESADVEGSDTLPETFLPLKQSYLKAFKLMDKELKMHPTIDCFCSGSTAVTLVKQGWDLVVGNLGDSRAVMATRDAANNLTAVQLTVDLKPNLPKEAERIQQCRGRVFALQDEPEVSRVWLPNNDSPGLAMARAFGDFCLKDYGLISVPQISYRRLTEKDEFIILATDGVWDVLSNKEAIDIVAAAPSRATASRALVDCAVRSWRLKFPTSKSDDCAAVCLFLDHEKSPNLVEE…	521	5.21	56678.5	Nuclear
Horvu_3081_7H01G435800.1	MARAAAANLRGLVGIAAAGRRRVTASVATPRGSPGGRGFRAVASGSGGRTTPESPSSSSPALPQLQPRRGLATRRAVLRNLISGGLESEDGKLSCGYSSFKGRRPTMEDRYDVKFAKMKGQSISLFGVFDGHAGALAAEYLKEHLLDNLIEHPQFLKNTKLALKTTFLKTDADFLESVTTPYREDGSTALAAVLVGDQIYVANVGDSRAIALKGGKAIPLSDDHKPNLKNERTRIENAGGGVSYDGFTWRVDGILAMSRAFGNRSLKNYVIAEPDIQETQVSSDLEYLVLATDGLWDVVQNEDVISLMRATDEPEAAAVKLTEMAHSRHSSDNITCIVVRFHH	343	8.97	36911.7	Chloroplast
Horvu_3081_7H01G471000.1	MEELRLGSVCGGGGRGKPPIPSSASARKPVLSRHASFVRPPLNNTKSETERTFESTDVEYTPVVRSGGWADIGSRSAMEDVYICCDNFLQDFGPENCEEGPSSFYGVFDGHGGKHAADFVCSNLPRFIVEGDGFPGEIEKAVSSAFLQTDAAFADACSVNSSLASGTTALAALIIGRSLLVANAGDCRAVVCCRGKAIEMSRDHKPSCNREKMRIEASGGYVYDGYLNGLLNVARAIGDWHMEGMKACDGLGPLSAEPEVMMRNLTEEDEFLIIGCDGIWDVFRSQNAVDFARRRLQEHNDPIACCKELVDEAIKRKSGDNLSVVVVCFNSIAPPVLTAPRPRVQRSISAEGLKELQGFLDSLAD	365	5.05	39341.4	Cytosol
Horvu_3081_7H01G483000.1	MEALPQIRQTLSEISSRTPEALRIAVGIRFGSLPPSAAAGREDVARYAASLARQLQPRVRRNQPPTGPALRMNAASCYLPEHDEDAHFFHAVAGVIGVADGVGGCRLEGLDAAAFSRGLMASALSEVVASSSAAPSPGHICPYALLDKAYQQTAASGTPAASTAVIVSLAGRVLRWAYVGDSGFAVFRDGRILHRSSPQQSYFNCPFQLSSDSRDRYKVRDAAVGEIAVEEGDVVVVASDGLFDNVFDVMLEMIVQSGLALSFTPQNMADIIANQAYAAARRTQDTPFSIAAREYGRDKTGGKTDDTTVVVAFIEAQDMA	320	5.44	33999.3	Cytosol
Horvu_3081_7H01G483100.1	MEALPQIRQTLSEISSRTPEALRIAVGIRFGSLPPSAAAGREDVARYAASLARQLQPRVRRNQPPTGPALRMNAASCYLPEHDEDAHFFHAVAGVIGVADGVGGCRLEGLDAAAFSRGLMASALSEVVASSSAAPSPGHICPYALLDKAYQQTAASGTPAASTAVIVSLAGRVLRWAYVGDSGFAVFRDGRILHRSSPQQSYFNCPFQLSSDSRDRYKVRDAAVGEIAVEEGDVVVVASDGLFDNVFDVMLEMIVQSGLALSFTPQNMADIIANQAYAAARRTQDTPFSIAAREYGRDKTGGKTDDTTVVVAFIEAQDMA	320	5.44	33999.3	Cytosol
Horvu_3081_7H01G483200.1	MEALPQIRQTLSEISSRTPEALRIAVGIRFGSLPPSAAAGREDVARYAASLARQLQPRVRRNQPPTGPALRMNAASCYLPEHDEDAHFFHAVAGVIGVADGVGGCRLEGLDAAAFSRGLMASALSEVVASSSAAPSPGHICPYALLDKAYQQTAASGTPAASTAVIVSLAGRVLRWAYVGDSGFAVFRDGRILHRSSPQQSYFNCPFQLSSDSRDRYKVRDAAVGEIAVEEGDVVVVASDGLFDNVFDVMLEMIVQSGLALSFTPQNMADIIANQAYAAARRTQDTPFSIAAREYGRDKTGGKTDDTTVVVAFIEAQDMA	320	5.44	33999.3	Cytosol
Horvu_3081_7H01G483300.1	MEALPQIRQTLSEISSRTPEALRIAVGIRFGSLPPSAAAGREDVARYAASLARQLQPRVRRNQPPTGPALRMNAASCYLPEHDEDAHFFHAVAGVIGVADGVGGCRLEGLDAAAFSRGLMASALSEVVASSSAAPSPGHICPYALLDKAYQQTAASGTPAASTAVIVSLAGRVLRWAYVGDSGFAVFRDGRILHRSSPQQSYFNCPFQLSSDSRDRYKVRDAAVGEIAVEEGDVVVVASDGLFDNVFDVMLEMIVQSGLALSFTPQNMADIIANQAYAAARRTQDTPFSIAAREYGRDKTGGKTDDTTVVVAFIEAQDMA	320	5.44	33999.3	Cytosol
Horvu_3081_7H01G483400.1	MEALPQIRQTLSEISSRTPEALRIAVGIRFGSLPPSAAAGREDVARYAASLARQLQPRVRRNQPPTGPALRMNAASCYLPEHDEDAHFFHAVAGVIGVADGVGGCRLEGLDAAAFSRGLMASALSEVVASSSAAPSPGHICPYALLDKAYQQTAASGTPAASTAVIVSLAGRVLRWAYVGDSGFAVFRDGRILHRSSPQQSYFNCPFQLSSDSRDRYKVRDAAVGEIAVEEGDVVVVASDGLFDNVFDVMLEMIVQSGLALSFTPQNMADIIANQAYAAARRTQDTPFSIAAREYGRDKTGGKTDDTTVVVAFIEAQDMA	320	5.44	33999.3	Cytosol
Horvu_3081_7H01G561100.1	MGHRGDTRPVSGGGFSENGKFSYGYASCLGKRSSMEDFHETRIDGVDGETVGLFGVFDGHGGARAAEFVKQNLFSNLIKHPKFFTDTKSAIAETFTHTDSELLKADTAHNRDAGSTASTAILVGDRLVVANVGDSRAVICRGGDAIAVSRDHKPDQTDERQRIEDAGGFVMWAGTWRVGGVLAVSRAFGDKLLKQYVVADPEIKEEVVDSSLEFLILASDGLWDVVTNEEAVAMVKPIVDSQQAAKKLLVEATRRGSADNITCVVVRFLDQQPPAATNERPTPVVLGK	288	5.43	30982.8	Cytosol
Horvu_3081_7H01G647100.1	MGVYLSTPKTEKLSEDGENDKLKFGLSSMQGWRASMEDAHSALLDLDKDTSFFGVFDGHGGKVVAKFCAKYLHREVLKSEVYLAGDLGAAVHGAFFRMDEMMRGQRGWRELQALGDKINQFTGMIEGLIWSPRGSDSNDRHDDWAFEEGPHSDFSGPTCGSTACVAMVRNSQLVVANAGDSRCVISRNGQAYNLSRDHKPELEAERERILKAGGYIQMGRVNGTINLSRAIGDMEFKQNKFLSPDKQMLTANPDVNTVELCDDDDFLVLACDGIWDCMSSQQLVDFIHEHLKTESSLSAVCEKVLDRCLAPSTLGGEGCDNMTMILVQFKKPIDHGKNASAGEKLAVEDKDASAGEQSATADKSASSSEQSALKDKNSSAGGQSPGDIEQSANEEKNS	398	4.94	43329.3	Nuclear
Horvu_3081_7H01G681800.1	MIVTLMNFLRACWRPSSNRHARTGSDATGRQDGLLWYKDTGEHVNGDFSMAVVQANNLLEDQCQIESGPLSFLDSGPYGTFVGVYDGHGGPETACYINDNLFNHLKRFASEQNSMSADVLKKAYEATEDGFFSIVTKQWPVKPQIAAVGSCCLVGVICGGMLYVANVGDSRAVLGKHVKATGEVLAVQLSAEHNVSIESVRKELQSVHPEDRHVVVLKHNVWRVKGLIQVCRSIGDAYLKKQEFNREPLYAKFRLREPFNRPILSSEPSICVQPIQPHDEFLIFASDGLWEHLTNQEAVDIVQSSPRSGSARRLIKSALLEAAKKREMRYSDLKKIDRGVRRHFHDDITVIILYLDSSLVSRASTYRGPAVSLRGAGVSLRSSTLAPYGSQM	392	8.53	43535.6	Chloroplast
Horvu_3081_Un01G123300.1	MKMFSCFGIRTRPAQPALAKDQSVVGINNVPAAGDGCHLRSPVGKEAEGSGALVRAAWRGAYGAAGKSREHGVAMQDTVSMRPSFCTWVDGSRMHFFAVFDGHGGPVVSALLRDHMHAILAEELTGAAAAHRKKQHQDEGAEVCAWKGALRQSFARADELAASAVPRGTIMGSTAVVALVVGGRILVANCGDSRAVLCRAGRAVPLSQDHKQPARPDEMAAGGVMHHNDGPTGSRALGMDNDK	243	9.02	25439.9	Chloroplast
Horvu_3081_Un01G132900.1	MEALPQIRQTLSEISSRTPEALRIAVGIRFGSLPPSAAAGREDVARYAASLARQLQPRVRRNQPPTGPALRMNAASCYLPEHDEDAHFFHAVAGVIGVADGVGGCRLEGLDAAAFSRGLMASALSEVVASSSAAPSPGHICPYALLDKAYQQTAASGTPAASTAVIVSLAGRVLRWAYVGDSGFAVFRDGRILHRSSPQQSYFNCPFQLSSDSRDRYKVRDAAVGEIAVEEGDVVVVASDGLFDNVFDVMLEMIVQSGLALSFTPQNMADIIANQAYAAARRTQDTPFSIAAREYGRDKTGGKTDDTTVVVAF	313	5.77	33240.4	Cytosol
Horvu_HHOR_1H01G038400.1	MGNRAARLATPCFASGGRSAVDAAGEDAGGGSVGVGQILSFDGYEAFDGATIHGVLLPSNQSTVGTASSSLSRSASSSCDSSSSFSFRTLQPGLFSGSLDYCASPSSSSSGPNSGVLSSAASRRGARTEEDIMADLYATRRRRRCQLELDEAASVSPLLDRLRRAVASALRVGRAAKKQPAVTTLATSTNGDGGAIRSKGVNGHAAEDKVQWARGKAGEDRVHVVVSEERGWMFVGIYDGFNGPDATDYLVANLYASVCRELPGDDHPPPEDAGHEQRRPPPSSCNGRDNADLRRRGRHGEVLDALARALRRTEEGYFAEAEARAAECPELAMMGSCVLVLLMKGADVYSMNVGDSRAVLAHRAEPDLTSVIMPPRHRHQHSADGHVTEEIRRQFDECD…	582	6.36	63338	Chloroplast
Horvu_HHOR_1H01G101500.1	MVAEAEVMHQQPAPVLEVQYRRCIAKGAGMSAVAVPEVEVEVAVELPRMGLANTDGATSVSAETLQFVPNIRSGSFADIGPRRYMEDEHIRIDDLSAHLGSLLVCPLPSAFYGVFDGHGGPDAAAYMKRHAMRFLFEDREFPQALQVDDIFLQSVEECIRSAFLQADLALADNLDISRSSGTTALAALVFGRQLLVANTGDCRAVLCRRGIAMEMSRDHRANYAEECERVAASGGYIEDGYLNGVLSVTRALGDWDMKVPDCSTSPLIAEPEFQQATLGEDDEFLIMGCDGIWDVMTSQHAVSVVRRGLRQHDDPERCARELVMEAKRLETADNLTVIVVCFGSELGSPPQPPATVAARPRSCKGLSPEALCNLRSWLETDR	382	4.75	41719.3	Cytosol
Horvu_HHOR_1H01G133900.1	MTKMELMPLMEGREEIEQTLSEIDRRTPDALRSAFRLGYRSHSSSSKYPDMDAFIASVLPPPVSKDEIPSARVDCFCDVNASRALKMDWASCYVPHNDHDAHFGVADPGVIGVADGVGAYSAKGVDAGAFSRSLMASAHQDALETAPRPICPYTLLQRAYEGAASSDVQGASTVVLVSLVGDTLRWANMGDSGFAVLRGGAIVHRSRPQLARFNCPLQLAAKGADSITQAEVGETPVRDGDIVVVATDGLFDNMFDAELERVVRMGTALSFSPKNMADIIAGIAYEMSWSKDKDSPFSVGYRNYTGTQRCGGKEDDITVVVAFIVSTPRVGVDKVEDDDAALNSDWMDQVKRSKVAYQLKNVPGPSLAAKSDSEHSGNRRNTLQRSNSGPISRARGRWY	399	5.48	43193.5	Chloroplast
Horvu_HHOR_1H01G314200.1	MSGGVEPETPPSSGGGGATGSPMARKPPRHQLTAIRHCASSARIAAASTDLGLDSGTLSLISPTEIRPSFLPVYRSGSYANIGPKTYMEDEHVCIDSLIEHLGMRTPAIPAPGAFYGVFDGHGGTDAVCFVRKNLLKFIIEDGHFPNSMEKAIRSAFLKADHAIADSHSLDRSSGTTALTALIFGRTLLVANAGDCRAVLGKRGRAVELSKDHKPSCKSEKLRIENLGGIVFDGYLNGQLSVARAIGDWHVKGSKGSISPLTPEPEFQEVRLTEEDEFLIIGCDGLWDVMTSQCAVSMVRKELMAHNDPERCSRELVQEALRRDTCDNLTAVVVCFSADPPPQIEIPRFRVRRSISMEGLHMLKGALDSNA	371	6.32	39994.6	Chloroplast
Horvu_HHOR_1H01G318300.1	MLSSAMDYLRSCWGPTSSPDGRPRKGVDVAGRQDGLLWYKDAGQLVAGEFSMAVVQANNLLEDHSQVESGSLSTTDPDLQGSFVGVYDGHGGPETARYINDHMFNHLKGYASEQKCMSVDVIRKAFRATEEGFLSLVSNQWSMRPQLAAVGSCCLVGVICAGTLYVANVGDSRAILGRLVKGTGEVVAMQLSAEHNASFEEVRREMQAMHPDDPHIVVLKHNVWRVKGIIQITRSIGDVYLKRPEFNREPLHSKFRLPETFRRPLLSSEPAITVHQIQLTDQFIIFASDGLWEHLSNQKAVELVHSSPRNGIARKLVKAAMQEAAKKREMRYSDLKKIDRGVRRHFHDDITVVVVFFDSNAIAMDAWSRPTVSLRGGGVALPANSLAPFSGS	392	8.23	43327.4	Chloroplast
Horvu_HHOR_1H01G356200.1	MRQISSMLQGLARSMSLGKERKEAEEGHGTVLRSSGTLWGEGSETFAAVCSRRGEKGTNQDTSIVWEGYGCQDDTIFCGVFDGHGQWGHYVAKAVRESLPQSLLCRWQEAVALTSLIDGEKKLSDCQFDLLKQSYLAAAAAVDEELRRNRRLDAVNSGCTALSIVKQGELMVIANVGDSRAVLATTSDDGDVTAVQLTVDFKPDLPQEKARIMQCKGRVHCLGDEPGVHRVWLPDREAPGLAMSRAFGDYCVKDCGVISAPEVTQRRVTARDQFVILATDGVWDVLSNEEAVRIVAATPDREKAAKRLVECAVRGWRRKRRGIAVDDCSAVCLFFHSPAS	340	6.13	37221.2	Chloroplast
Horvu_HHOR_1H01G356400.1	MRQLSSLLQGLARSMALGKERKEEEQGTVLRTSGTLWGEGSETFAAVWSRRGEKGTNQDCSVVWEGFGCQEDTIFCGIFDGHGQWGHYVSKAVRDSLPPSLLCRWQEAVALTSLIDGEKKLGDCQFDLWKQSYLAAAAAVDEELRRSRRLDAVNSGSTALSIVKKGDTMVIANVGDSRAVLGTMSDDGSIAAVQLTIDFKPNLPQEKARIVQCKGRVYCHDDEPGMHRVWLPDREAPGLAMSRAFGDYCVKDYGVISAPEVTQRRINARDQFVILATDGVWDVISNEEAVQIVAGTPDREKAAKRLVQCAVRAWRRKRRGYAVDDCSAICLFFHSPPS	338	6.55	37333.3	Chloroplast
Horvu_HHOR_1H01G492600.1	MAAAAAICGEDEPAPRDPAAAAECAAAGGGVERLDLGDGRAALVAGGKRSVYLMECEPVWGCVATPGRGGEMEDACAAVPRFADVPVRLLARRQDLDGLGLDADALRLPSHLFAVFDGHGGSEVSNYCRERLHVVLSKELRRPPKDLGEMSDVDMKEHWDDLFTKCFQTVDDEVSGLASRLVDGEPRLEPIAAENVGSTAVAVVVCSSHVVVANCGDSRIVLSRGKEPVALSIDQKPDRKDERARIEAAGGKVIQWNGHRVSGILAMSRSIGDRYLKPYIIPKPEVTVVPRAKDDDCLILASDGLWDVVSNEEACKVARRQIQQWHKNNSVTTSSSDGGDGSTDPAAQAAADYLVRLALKKGSQDNITVIVVDLKPRRKSKNNS	384	5.43	41109.5	Chloroplast
Horvu_HHOR_1H01G508700.1	MAELPLAGGLLDLRPGKLSPKPPPLPMPCRRSPPRPQVAAAVASPCRAVPELHSTTELADGSVVFHFARPPVKDPAEPTASGPGPGHADASASRPELRVDEPNPHAAADAAEISLASPEAPQQAVSSASAGVEAEAGLVSGRAVPPADCQLETDGNGLELGALEESETVEAGTAAPTGLEEVDADAGASSERAITLDFDTAVGADSRGDDQGATESGATIPPPAGEVHNNVDCEKNTSEVKSSDRTVPVASSALLLTSGAAILPHPSKVATGGEDAYFIEHNGWFGVADGVGQWSFEGINAGLYARELMDGCKKVIAESGGGCELAPEQVLSKAAAEARSPGSSTVLVAHFDGQLLHASNIGDSGFLVIRNGEVHAKTKPMVYGFNFPHQIEKGVDPLT…	500	4.59	51322	Cytosol
Horvu_HHOR_1H01G557400.1	MRQAVGAGEEGLPRKVVLAAGDAGEEGLPRKMVLAAGDADGAARRRRRLELRRHGRKVASGEDEPARKATDGSESESSADVGWLPACLSHGAVSVIGRRREMEDAVAVERTFLAPPCGGGDEGSGGEEDFFAVYDGHGGARVAEACRERMHVVLAEEVARLRCRPGARGWKEALEASFARVDGEVVGSAAAGADADADEESRSRTVGSTAVVAVVGRRRIVVANCGDSRAVLSRGGVAVPLSTDHKPDRPDELQRVEAAGGRVINWNGSRVLGVLSTSRSIGDYYLKPYVSAEPEVTAVERTDKDEFLVLASDGLWDVVSNEAACRVARSCLTGRAAAAFPESVSGRTAADAAALLAELAISRGSKDNISVVVVELKRLKSRVGRRRAVGSEVQL	395	6.32	41587.6	Nuclear
Horvu_HHOR_1H01G576500.1	MVHDGAVKDHHHQQQREEQQEEESSPDIPATSASAVVAEAGAGVVGAAGTSKPGSDKRLGVRHPVKYRRFRVKGKAMAEPGVTPAHQPLEEELEEGEGEVEEEASSPEREVRAGVVEVEVEMEVSSSSAAAVEMEVEEGADMDVSPAAAVAMVDSEHSSEEDDDEEEVSSPVLALPDQARGRLVATLVVPKDQDLEKEKKEKERQRERERADEVGYMSGGCKSDDGNLSCGYSSFRGKRASMEDFFDIKSSKIDDKQINLFGIFDGHGGSRAAEYLKEHLFENLMKHPQFMSDTKLAISETYKKTDSDFLESEINTHRDDGSTASTAVLLGNHLYVANVGDSRAVISKSGKAIALSDDHKPNRSDERKRIESAGGIVMWAGTWRVGGVLAMSRAFGNRL…	495	4.7	53822.4	Nuclear
Horvu_HHOR_1H01G588600.1	MDALGAALPRLALADADPGPDDACGSPCSVASDCSSVASADFEGLFSPSGADAGPPSLLSDDLPAAAAEAATVPCRSVFALDSPPLWGLQSVCGRRPEMEDAAAVVPRFHRVPLWMVAGDGAAVDDLDRTSFRLPAHFFAVYDGHGGAEVADYCRDKLHTALVQELRAAEGRVGGCDDLSSLDSKKQWEKAFVDCFCRVDAEVEAPDTAGSTAVAAVVCSSHIIVSNCGDSRAVLCRGKAPLPLSLDHKPNREDEYARIEALGGKVIQWNGYRVLGVLAMSRSIGDRYLKPYIIPVPEVTVVARAREDECLILASDGLWDVLSNEEVCDAARKRILLWHKKNAAAAASSSSSRGGDGASPDPAAQAAAEYLSKLALHKGSKDNITVLVVDLKAHRKLRS…	406	5.21	42946.4	Chloroplast
Horvu_HHOR_2H01G001800.1	MVMASAGVNNMPEGPIDSDECRLRRRRLEPRRYVHAASASSSSSAPAPAPAPEEGEAVQPSSSASSEGSGTGSEERLQLPQVQVQVQGEASGAAPQLLPPSKANSNSKVQVQWPVAFGSVALAGRLREMEDTVSVRPSLCAWADGSPMHFFAVFDGHGGPHAAALCREQMHTILAEELAGAAAAFNNDDDDDRQSEIVAWRGALWRSFARADGLAGLACACGRGSVPSCSCPLSGAHKGAIVGSTAVVALLVRDRLIVANCGDSRAVLSRAGVAVPLSHDHKPDRPDEMARIKAAGGKVIFINGARVRGILAMSRALGHKVLKPEVICEPEISITERSEDDDCLILASDGLWDVISNKVACDVARQCLEDGSPTRAPAAGAPTAPAISQEEEPRCFRAA…	426	5.68	44550.3	Nuclear
Horvu_HHOR_2H01G084100.1	MSCAVAPGSPVFSPSRLGLLTPLDQLHHHHHGASFLPSSPLRPFAPLRARIVHHDPSPCAAQPPPAAKPADPSSVAAAPAKAPVKRRRPAPLLVPAAVTVAPAVLEAAAASGVDEVAEQGDGFAAFCRRGKGRKRVEMEDRHVAAVALGGDRAQALFAVFDGHGGKRAAEFAADNMPRIVAEELERSTRGGGGAGRAAVEGAVRRAYLRTDEEFSSSSNSKNREQAGGGACCVTALLRDGGRQLVVSGAGDCRAVLSRAGRAEALTDDHRASRQDERDRIEALKGGLVLNCRGTWRVQGSLAVTRGIGDAHLKPWVVAEPETTTVDVGADCELLILASDGLWDKVGNQEAVDAASSFTSDLPAACRRLVDMAVSRGSSDDISVLVVQLQRRPLR	394	8.61	41275.7	Chloroplast
Horvu_HHOR_2H01G091100.1	MAGAERERRKLPPALPLATLIGRELRAGGSERPALRYGHAGFAKRGEDYFLVKPDCLRVPGDPSTAFSVFAVFDGHNGVSAAVFSKEHLLEHVMSALPPDIGGREEWLQALPRALVAGFVKADIDFQRKGEVSGTTATLVVVDGFTVTVASVGDSRCILDTQGGELQLLTVDHRLEENVEERERVTASGGEVGRLNLFGGQEVGPLRCWPGGLCLSRSIGDMDVGEYIVPVPHVKQVKLSSVGGRLIMASDGIWDALSNEAAAQSCRGLPAELAAKLVVKQALKKCGLKDDTTCVVVDIIPSDHRLTSPQLSPKRNQNKLKSLLFRRRSHSSVGKFGGKSASIGSVEELFEEGSAMLEERLGRNLSLKAASPPSRCAICQVDQEPFEGLMEENGGSHCS…	433	7.51	46575.2	Chloroplast
Horvu_HHOR_2H01G153900.1	MGCAHGKCCLPRGDGGGQRRDGGGVPGGRGGSALGRAAVPGAGLVLEYATLTVDGLYPDSPVRESQDAHLVATRFAADPDLHLFAVFDGHGACGAACSGFARDALPRLLLLAAEDDGAGGSLLATDPAGAFRAAMIGVNEEMHAAAAVDDSMSGTTAVAALVAGATLHVANVGDSRAVAGVWRDGRVAAEDLSWDQTPFRADERARVKACGARVMSVEQVEGVRDPDAEGWLADEGDPPRVWARDGLYPGTAFTRSLGDLAAEGVGVIADPEVKTVEITPAHLFFVVASDGVFEFLSSQEVVDMVAMHQDPRDACAAIAAESYKLWLEHENRTDDITIIIVHIRDAQNSGPAGSDKENSSSTGAPIALHTVQSELPVFVPSELPVFVPSEASHLNGVAA…	469	4.9	48891.6	Cytosol
Horvu_HHOR_2H01G250200.1	MGNCAARGDTAVTAAGAGGEDGKRRRGRWKAPREDQLGTVPGRIFSNDGRSRTASVFTQQGRKGINQDAMLIWDGFGGEEDGVLCGVFDGHGPHGHLVARRVRDSLPLRLMSAARASPKTGLDMPATAWRKAFTRAYKAMDKDLRSHPSLDSFCSGSTAVTVLKLGSDLYMANIGDSRAVLGSRDAAAGGMAAVQLTVDLKPDVPSEAERIKKCRGRVFALQDEPEVPRVWLPFDDAPGLAMARAFGDFCLKDYGVISVPEFFHWPLTDKDQFVILASDGVWDVLSNQEAVDIVSSSPSRSKAARTLVEAANREWKTKYPTSRTDDCAVVCLYLDGKMDHERDSTASMDNISIEDDSVADPNEVQEQQEPALTRNFTVRTVPGSAQEKALAGADAKISG…	431	5.76	46616.3	Peroxisome
Horvu_HHOR_2H01G290900.1	MASAQAQRKVGNQDDGLHGAEQEAVRATGRGKSKASARKVTYGFHLVEGRMPHGMEDRHVAEFRRLDDGNEVGLFGVFDGHSGADVATYLRNHLFDNILGEPDFWEDPMKAIRRAYHRTDRKVLKKKKVTVDGQERPRRGGSTAVTVILLNGENLVVANVGDSRAVVCEAGRARQLSVDHEPLRERDAIESRGGFVTEMHGDVPRVDASLAMSRAFGDRRLKEHISSDPDVTIEDISDDTELVVVASDGLWKVMSNQEAVDEVRDTRDARKAAVKLVDSAVDRGSKDDIACVVVRIH	297	6.14	32756.7	Cytosol
Horvu_HHOR_2H01G298700.1	MAGKEIYHKMKDKVKDAFSSSGPETGKGKTKLSGRRVKHGYHLVKGKSNHPMEDYLVAEYRQVGEHDLGLFAIFDGHLGHTVPDFLRAHLFDNILSEPEFLSDTKNAIRKAYLLTDEKILEKAAELGRGGSTAVTAILISSNDSVKLVVANIGDSRAVISKNGKAEQLSVDHEPSMERQIIEEKGGFVSNLPGDVPRVDGQLAVARAFGDRSLKKHLSSEPHVAEEVIDESSDFLILASDGLWKVMTNQEAVDEIKDIRDAQAAAKHLTEQAVNRKSKDDISCVVVNFHC	290	6.12	31853	Cytosol
Horvu_HHOR_2H01G375200.1	MVAVAAGRRPVLSRRRSGCGAGQQQLQHPQAQQQRMLAVAVAARVAAAKPAATEAALYGGGGGDGCCVDFLVCLLRGLGVTPASTGPAQFKWAARPLRRKRHGGSSPRGTSAEGRRPELIRGAPGRFAGNGACASASLYTMQGKKGVNQDAMVVVENFGSKDGTIFCGVFDGHGPQGHLVSKMVRDLLPVKLSANIGRDEYKELSINNVTNGTAEGDTVKTVVEDTDAALEAVENGGYPEIFTALRTSFLRAFYVMDRDLKSHKNIDCLFSGSTAVTLIKQGQDLIIGNLGDSRAILATKDEGNHLVALQLTVDLKPSIPSEAARIRERKGRVFSLPNEPDVTRVWLPKYNSPGLAMARAFGDFCLKNYGVISVPDVSYHHITEKDEFIVLATDGVWDV…	528	8.81	56316.9	Chloroplast
Horvu_HHOR_2H01G408600.1	MVDDLFYEGNTDHSISSEDEETLVRSCSNLSVSFGYHCNSYQSFPLESDEHDTSPQMRFESNAMMKSRNGSFTCLSGAAISANFTLANTNICKGLIGEEILPELDSPNSFRKIVSSPSMSRLDLLSTSQGSPASTESSIFEISKNLWRSSAPTTVSSNFLTGTEVKMAGGAAGEDRVQAVCSEKNGWLICGIYDGFNGRDAADFLAVTLYDNIVYYLYLLECRIKQQDGLYSSSEDSLNGVKSELTLAMEIAENEDVKLSESFRAGVLNCLTSAVEQAENDFLCMVEQDMDDRPDLVSVGSCVLVVLLQGTDLCILNLGDSRAVLASMPYAEMDTVKATQLTEIHSLENPLEYQKLLADHPNDSKVVMGNKVKGKLKVTRAFGVGYLKQKKFNDALMGI…	519	4.78	57083.4	Nuclear
Horvu_HHOR_2H01G443700.1	MAVEAAEARTPRRRHGSMALGDLLLREASAERADAAGGERPGVAAGQAARARKGEDYALLKQSCERHPGASFSAFAMFDGHNGAAAAVYAKERLLANVLGCVPAHLARDEWLAALPRALVAGFVKTDKDFQTRAHSSGTTVTLVIIDGSVVTAASVGDSRCVLEAEGSIYYLSADHRFDASGEEVGRVTECGGEVGRLNIVGGAEIGPLRCWPGGLCLSRSIGDQDVGEFIIPVPFVKQIKLSSAGGRLIISSDGVWDALTAEMAFSCARGLAPEAAADQIVKEAVDSKGLRDDTTCIVIDIIPPEKPKSTIHSRKKARNGFSLLKNIFIRKKTSDTLSHTDTERTSEPDLVEEVFEDGCPSLLRWLDSEYPIRNMFKLFVCAICQVELESGQGISIHE…	444	5.89	47532.8	Nuclear
Horvu_HHOR_2H01G447200.1	MARFCCFGAGCSELTGHASASSGKGKGCQGQVKVSYGFSLVRGKTNHPMEDFHVAELAEVKGNELGLFAIYDGHLGDTVPAYLQKNLFPNILNEEEFWTHPDRAITKAYEKTDQAILSHTPDLGQGGSTAVTAILINGRKLWVANVGDSRAVLLKGGEAIQMSIDHDPNAERGAIENRGGFVSNMPGDVPRVCGQLAVSRAFGDRNLKSLLKSEPDVKVEDIDHTAELVVLASDGVWKVMNNREAVDVVKKYKDPQTAAKQLIAEAVKRDSKDDISCVVVRFKM	284	6.25	30770	Cytosol
Horvu_HHOR_2H01G580500.1	MVGRMERQTVSTSSASCSPSAASSSSSSSCGGRKRPDILNMIRSAACLNSSSTDTGKGRSKQSSTKVTHGFHLVEGKSGHDMEDYHVAEYKCDKNHELGLFAIFDGHLGDRVPSYLRANLFSNILKEPLFWTDPQEAIKNAYGSTNKYILENAKQLGPGGSTAVTAIVVDGKDMWIANVGDSRAVLCERGAANQITVDHEPHISNERQRIEQQGGFVTTFPGDVPRVNGQLAVARAFGDHSLKTHLSSEPDIRHVPINSSIEFVILASDGLWKVMKNQEAVDLVKSTKDPQAAAKRLTTEALARKSKDDISCIVIRFRC	319	8.41	34689	Chloroplast
Horvu_HHOR_2H01G610800.1	MWPWLEKIASACWDRVRRFAPTRRDEDGGSGSGSGADADDLLLWSRDLGRHAAGDFSFAVVQANEVLEDHSQVETGAAATFVGVYDGHGGAEASRFISNHLSAHLVRLAQESGTVSENVVRSAFSATEEGFLSLVRRTHLIKPSISAIGSCCLVGVIWRKTLYLANLGDSRAVVGCLVGSNKIVAEQLTRDHNASVEEVRQELRSLHPDDSQIVVLKNGVWRIKGIIQVSRSIGDAYLKKQEFALDPSITRFHLSEPLRRPVLTSEPSISTRPICPQDSFVIFASDGLWEHLTNQQAVEIVHNNPREGIARRLIKAALKEAARKREMRYNDITKLEKGVRRFFHDDITVVVVFIDHGLLQEGNASAPELSVRGFVESGGSSSFSGLNSIS	390	6.51	42833.3	Nuclear
Horvu_HHOR_2H01G655200.1	MGYLSTVIGHPTDGSPVSGGGLSQNSKFSYGYASSLGKRASMEDFYETRIESVDGQLIGLFGVFDGHGGAKVAEYVKHNLFSHLLRHPKFMSDTKVAIDDSYKSTDSEFLESDSTQNQCGSTASTAVLVGDRLFVANVGDSRAIICRAGNAVPVSKDHKPDQTDERQRIEEAGGFVMWAGTWRVGGVLAVSRAFGDKLLKQYVVVDPEIREEIVDESLEFLILASDGLWDVVSNEEAVDMTRSIQDPEEAAKRLLQEAYKRESSDNITCVVVRFFHGQGSSGPA	284	4.93	30914.4	Nuclear
Horvu_HHOR_3H01G109100.1	MAASTASRLSPPRLHAAPNHPLRRSRFSPLRAAKLEAVLSIGTHVIPHPRKVETGGEDAFFVGGDGGGVFAIADGVSGWAEKNVNPALFSRELMANSSTFIKDGEVSQDPQILLMKAHAATSSIGSATVIVAMLEKTGTLKIASVGDCGLKVIRKGQVMFSTCPQEHYFDCPYQLSSEAIGQTSQDALVCTVNLMEGDMIVSGSDGFFDNIFDQEILAIINESPGTDEAAKALAELARKHSVDVTFDSPYSMEARSRGFDVPWWKKLLGAKLVGGKMDDITVIVAQVKTVVIPDDEGSGVEPEKVGGEQLAAAGVASTEQNE	322	5.07	34145.7	Chloroplast
Horvu_HHOR_3H01G243900.1	MEGREEIQQTLSEIDKRTPDAVRSAFRLGYRSPSSSSKYPDMDAFIASVLRPPVSLDELQSAWDDCFLDVDPSRALKMDSASCYVPHSDHDVHFGVADPGVISVADGVGAYSAKVVDAGAFSRRLMASAHQDALETAPRPICPYTLLQRAYEGATSSDVQGASTAVLVSLVWDTLRWANVGDSGFVVLRGGAIVHRSRPQLAHFNCPLQLAAKGAESITQAEVGETLVRDGDIIVVATDGLFDNMWNSSMSCGWAPRWASRPRTWQISLPAWPTRCRGAKTRTRPLALVTGITRGLNAAAERRMTSPSSSASSSPPHGRAWTRLKMMMHL	330	7.68	35841.6	Nuclear
Horvu_HHOR_3H01G264600.1	MSSSSAAEQHRHHAVGGGELVPLGALIKEESRTERQAVTRSRICAREDGGVGGEVGEVETRRPLLRYGCAAQSKKGEDFFLLRTDCARPSTSSSSSTTSHPPTFAVFAVLDGHNGDAAAIYTRDNLLNHVLSAMPRGLSREEWLHSLPRGLVAGFVKTDKEFQTKGQTSGTTATFVIIDGWTITVASVGDSRCILDAQGGAVSLLTVDHRLEENVEERERVTASGGEVGRLSVVGGAEIGPLRCWPGGLCLSRSIGDIDVGEFIVPVPYVKQVKLSNTGGRLIIASDGIWDALSSDTAAKCCRGLPAELAAKQVVKEALKTRGLKDDTTCVVVDIIPSDQTIRPLSPPKKMNKLKSLIFRKKTKDQPNKLTKQLSSAGMVEEIFEEGSAILSERLGNDS…	466	7.52	49810.5	Nuclear
Horvu_HHOR_3H01G272900.1	MGLVEVPPEETNRCVRGCCRSDAIPLHLPAASFSLLSPIARGSESTVYEARLGGERAAAKKPVLSTSDDLDKFHYQLQLLCELDHPGLAKLIAAHARPPNYLMFFEFFEPPNLADKIHVEEWSPSIQQVVMIASYLAKTLQYLQIFGIVHRDIKPTNILLDKDLLPHLADFGLAMYQKDIKSVSAVNWKSSGKPTGGFYKKNMVGTLIYMAPEILRKGLHTEKSDVYSFAISINELLTGVVPYTDLRAEAQAHTVLEMTYTEQQLTSAVVSQGLRPALALLESGSPPSLLSLIQRSWDSDPERRPSFGDIIEELNVIQKHLVTYSCPLSSGSMDMSQNSKAEAHHYQEALNWFKQGELLTKKANKLDYAVNPWSGSFDQSSLSVYHPTLSWGSFATCGR…	657	5.98	72733.1	Cytosol
Horvu_HHOR_3H01G281600.1	MALLSPRVPRLPLAAHCAGAGAGILRCCGRLAASAARCQVTASGSVAAGSSSSSELEAIRWGSAKLQGAREEMEDEVVLRPESLLHGFSFAAVLDGHAGFSTVQFLRDELFKECAAALDGGAVLNTKNLEAITDSIRRAFATVDANLSTWLQQMDKEDDSGATATALFLRNDVLVVSHIGDSCLQVISRGGRPQSLTNFHRPYGNNKTSLEEVKRIRAAGGWIHDGRICGDISVSRAFGDIRFKTRKNEMLVKGIKEGRWTEKFVSRIKFNGDLIISSPDVSLVELGPDAEFVLVATDGLWDYIKSTEAVAFVRDQLRQHGDVQRACEALGEKALDRRSQDNISIVIADLGRTNWQELAVPRPNVLLELSQAIATVGAVSVGIWISWLLTLQ	392	6.21	42440.3	Chloroplast
Horvu_HHOR_3H01G289200.1	MEDVAVAALAAAPTPVFSPATAGLTLIAAAAAEPIAAVVAGAMEGVPVTFSVPPVRTTTDDGLPTGGEGGEASAAGSPCSVTSDCSSVASADFEGVGLGFFAAGVEGGAVVFEDSAASAATVEAEARVAAGGRSVFAVECVPLWGFTSICGRRPEMEDAVVAVPRFFGLPLWMLTGNNMVDGLDPISFRLPSHFFGVYDGHGGAQVADYCRDRLHAALVEELSRIEGSVSGANLGAVEFKKQWEKAFVDCFSRVDDEVAGKVSRGGGGNVGTSSVTATAMADPVAPETVGSTAVVAVICSSHIIVSNCGDSRAVLCRGKQPVPLSVDHKPNREDEYARIEAEGGKVIQWNGYRVFGVLAMSRSIGDRYLKPWIIPVPEVTIVPRAKDDECLILASDGLW…	477	4.99	49638.3	Mitochondrion
Horvu_HHOR_3H01G309900.1	MVPDGGAKDQEASTSSSPPAAAIARAARPPRPVSFKTKRIVVWNPLKHRRFRVGGTRTMVEASSSAQAVRGAREVGEATTAAAVMGPPKEDGKGHRCGGWKSEDGSLHCGYSSLRGRRASMEDFYDMRSSKMDAKKINLFGVFDGHGGSCAAEYLKEHLFENLLKHSAFITDTKTAISESYTRTDTDFLDAETNIHREDGSTASTAILIDNHLYVANVGDSRAVISKAGKAIALSDDHKPDRSDERERIENAGGVVTFSGTWRVGGVLAMSRAFGDRLLKRFVVAEPEIQEQEIDDELEYLILASDGLWDVVSNEHAVAFVKGEVCPEAAARKLTEIAFARGSTDNITCIVIEFHRANMVNK	362	6.29	39389.2	Nuclear
Horvu_HHOR_3H01G334200.1	MSSETSKRDHARELLAADRKLMTVARTARRRRLEVRRLGRTASAAAEDEGAKRVRPAPDSSSDSSDSAKVAPEPPLAASRCSACVSHGAVSVIGRRREMEDAVAVAAPFLADTAAVEGSGDVEHGAGEEGFFAVYDGHGGSRVAEACRSRMHLVLAEEVRLRRPRPEGGGQGRAVDNEADGARWKEAMTACFARVDGEVGVDDGTDTGEQTVGSTAVVAVVGPRRIVVANCGDSRAVLSRGGVPVPLSSDHKPDRPDEMERVEAAGGKVINWNGYRILGVLATSRSIGDYYLKPYVIAEPEVTVMDRTDKDEFLILASDGLWDVVSNDVACKIARNCLSGRAASKYPESVSGSTAADAAALLVELAMARGSKDNISVVVVELRRLKSRAAAVIKDNRS	398	6.37	42207.4	Chloroplast
Horvu_HHOR_3H01G384000.1	MAAAVFAGDGAAARGGCSAECAGGIERPPDLGSRAGDGCGKRSVYLMECVPLWGCAAARGRAAEMEDACAAVPRFAALPARMLASSRELDGIGGDFDAAELRLPAHLFGVYDGHGGSEVANYCRDKIHVVLREVLRDGRGLEELGEVGEVDVKESWEKVFGDCFQKVDDEVSGKAIRFSNGVTELRPEPIAADNVGSTAVVAIVCSSHVITANCGDSRVVLCRGKEPIALSVDHKPDGKDERARIEAAGGKVIDWNGYRVSGILAMSRSIGDRYLKPFLIPKPEVSVVPRAKDDDCLILASDGLWDVMSNEDACKVARRQILLWYKNNNDGANSDGGSEPTMNPAAKAAADCLVRLALMKGSGDNISVIVIDLKSRKKPKGKS	383	5.59	40588.2	Cytosol
Horvu_HHOR_3H01G507500.1	MAEICCQEAKSPPATAATVATVSASAAAAAAVASSVMDRRRRRLELKRFRLATDLEQSAAEYAGARKRPRIPRTVSGPCPDAASASENTERCPRYGFSSVCGRRREMEDAVSIRPGFLPGPGKSHFFGVFDGHGCSHVATTCQELMHEAVAEEHDKAEEPVWKEVMERSFARLDERAANWATTRSSEEPACRCEQKMPSRCDHVGSTAVVAVVNPTQIVVANAGDSRAVLSRAGVPVALSVDHKPDRPDELERIQAAGGRVIYWDGARVLGVLAMSRAIGDGYLKPFVTAEPEVTVTERSDADDCLILASDGLWDVVTNEMACDVARACFRSNGPPGPPQAQPGGEAKTSEGVSKAESDQACSDAAMLLAKLALARGSSDNVSVVVVDLRRGS	393	5.78	41866.1	Nuclear
Horvu_HHOR_3H01G671800.1	MVGQTMMRIVRPCFKPSLPDGAQVVSAGGGTREGLLWYRDAGRHACGDFSMAVVQANQLLEDASQLEAGPLVAADGPCGTFVGVYDGHGGPETARFVADNLFHHLKKFATERQTVSSDVIRRSYAATEEGFLNLVRKQWLIKPQIASVGTCCLVGIINEGVLYIANTGDSRAVLGRLERGAKDIKAVQLSSEHNASFEAVRDELRQLHPDDPRIVVLKHNVWRVKGIIQVSRTIGDAYLKSSEFNREPLLARFRIPGPFHKPILCPEPSIEEHRLCAEDQFVIFASDGLWEHLSNQEAVDIVHCSPRNGIARRLVKAALREAAKKREMRYSDLKKIDRGVRRHFHDDITVVVLFMEPTLISRRLYGGPLLSLRGGGSMPTFAQKC	385	8.93	42713.1	Chloroplast
Horvu_HHOR_4H01G097200.1	MLLYTVQFLCSVVASFARLVRALRKAMASVLCSPPVPVPAATTTSPASAPLSMRRKVHPPALGVAAGDAHALRDQREACREQLLIAPAVDAFAACNGGGGAAQQVGSAKKAAWGARKRPSMLLIPVAPQAVEVAAGWGAVVAEKEAEVEVEGQGFSLASRRGARHAMEDAYGVITHKDSQLAFYGVYDGHGGRAAVDFVSDHLGKNVVAAVLATTTTEAEPPSTDAVMAAIRAAYLATDSELVKQGLRGGSCAATALVKDGDVYVANLGDCRAVMCCDGVATAVTSDHTAARDDERSRIENSGGYVSCGSNGVWRVQDCLAVSRAFGDADLKRWVISEPEIRRVPLTAGSEFLVLASDGLWNKVSNQEAVDAVSRSSATGCCKELVDMARCRGSRDDIT…	410	6.66	42963.9	Chloroplast
Horvu_HHOR_4H01G242400.1	MGSCLPADQRPMEVTALPGKVGGGRRRGEEAPGRIAGIGTGNVACLFTRQGKKGTNQDAMVAWENFNGRSDTVFCGVFDGHGPHGHLVARKVRDTLPLKLCDLIYDDYGASPISNSDGSVLEESLSPYPDAGDKSPTFTAQKEEHLEFFDSMKESFRKAFRVMDKELKLHRNIDSICSGTTAVTLIKQGQDLFVGNLGDSRAVLGTRDQNGHLVAHQLTVDLKPDHPREARRIKRCNGRVFAHQDEPDVARLWLPNCNSPGLAMARAFGDFCLKDFGLISVPEVTYRRIMEKDQFIVLATDGVWDVLSNQEVVEVVASCSGRSGAARAVVDLANQTWKFKYPTSKTDDCAVICLFLSKDAAAGGLSGLSVASKGIGSNPRMPTRLRTPQHFSKRVIPED…	438	6.8	47799.1	Cytosol
Horvu_HHOR_4H01G283600.1	MDGDATAKCSAGEENDRIKYAASSMRGFRYEMEDALTAVLDLDGCSSTSFFGVYDGHGGADVALYCSRQFHIELIKEPDYRKNLHTALEHVYFRIDEKLKRSDEWKREPAHSPGNSTLKKLLKAALCAVKDRYVPPQHEGTTACVALIRGNQIFVANVGDSRCVLSRNGQANDLSIDHKPDLQHERERIERAGGQVTRDGNPQRDISGRIVRVDVGIHRVGGILAISRAIGDFQFKRNKTLSPAQQIVTCCPDIHTVDITDDAEFLIIASDGIWEAKASQEAVDFVRQRLQSGETDLSVICERLLDSCLGRRMSDNMSVILVQFKASARIRSSPGANPTATAEARADEIKVNIELGGQSSNTNANEEGGQSSNPNANEDDDGSVNGCVGCFSRMDLFDA…	402	5.26	44040.1	Chloroplast
Horvu_HHOR_4H01G288300.1	MEGASNEEMLPPALPLATLIGRELRGGGSERPLVRYGHSGFAKRGEDYFLVKPDCLRIPGDPSSSFSVFAVFDGHNGVSAAVFSKEHLLDDVMNAVPQGISREDWLQVLPRALVAGFVKTDIDFQRKGEMSGTTATLVVIDGFTVTVASVGDSRCILDTQGGVVSLLTVDHRLEENAEERERVTASGGEVSRLNLCGGQQVGPLRCWPGGLCLSRSIGDTDVGEFIVPIPHVKQVKLSSAGGRLIIASDGIWDAVSSEIAAQACRGLPAELAAKLVVKQALKTTGLKDDTTCVVVDIIPSDHCSTPPPSSPKQNQNKLRSLLFGRRSHSSVGKLGNKQKSASFGFVEELFEEGSAMLEERLGRNSLSKAILPPFRCAICQVDQVPFEDLITDNGGGYCS…	433	6.22	46162.6	Chloroplast
Horvu_HHOR_4H01G298400.1	MSCSVAIPSSPVFSPSRRPLSCKAASASPESVSVSVSSPAPSTAGSPLRPFGLLRAQIRDEASPSPKTSSAAPSGSVLKRRRPAPLMVPVDGAAAAAAAAAAVAAVESDPSNEVEEEGDEFAAYCRRGRGRRRVEMEDRHVAKLALGGDPQVALFAVFDGHGGKNAAEFAAQNMPKFMAEEVRKVDAGHSDEIEGAVKKCYLKTDDEFLKREESGGACCVTALIQKGGLTVSNTGDCRAVLSRAGTAEALTSDHRASREDERERIENLGGFVVNNRGTWRVQGSLAVSRGIGDAHLKQWVVADPDTRTLLVDPQCEFLVLASDGLWDKVDNQEAIDIARPLCIGNDKASSMAACRRLVETAGSRGSTDDISVLIIQLHKFSGSS	384	5.97	40515.5	Chloroplast
Horvu_HHOR_4H01G323300.1	MSEICCDVPAGAGAEGKGADCQDGSRAARRRRMEIRRHRLVAERGAEETSRKRRKLEEEPSSTDEEEIEPAKYGVTSVCGRRRDMEDSVSLRPEFLPGHHFFGVFDGHGCSHVATSCGERMHEIVADEARSSGSDDAERWTGVMERSFARMDAEAVGSRSRASGAEAAPNCRCELQLPKCDHVGSTAVVAVVGPRHLIVANCGDSRAVICRGGAAIPLSSDHKPDRPDELERIQAAGGRVIFWDGARVFGVLAMSRAIGDSYLKPFVIPDPEVRVLERKDGEDEFLILASDGLWDVVSNEVACHVVRSCVRSKAKRRGGRSSPTSNLSPRQSSGSGSSSGDEAQNESGGCAAGAGSESDDEEVDEACAEAAILLTKLAIARQSPDNVSVVVVNLRRRPRF	400	5.71	43044	Nuclear
Horvu_HHOR_4H01G384700.1	MRGSRWCCCCFGRGGGGAGRSGSVADDGLVWDVGLKAHASGEYSVAVAQANEALEDQAQVLVSPASTLVGVYDGHGGPDAARFVNARLFSLIQELASQSGGLSAQVIKRAFGATEEEFMGMVEKSWPSQPRLMSVGSCCLVGAIEDGTLHVANLGDSRAVLGRLASTAGKKRRARAVVAERLSRDHNVADEEVRREVAEAHPDDPHIVMSSHGVWRIKGIIQVSRSIGDAYLKRPDLCSPAVMQSLCPFPLRRPVMSAVPSVTSRRLRPGDQFIIFASDGLWEQLSDDAAVGIVSRSPRKGVAMRLVRAAQLEAARKKDMRYESIAAIEKGRRRRFHDDITVVVLFLDNRCEGTPQSTVGAGEIDGTRAPVDVFSLGPDDHGDDPTRPVLR	391	8.08	42049.7	Chloroplast
Horvu_HHOR_4H01G400400.1	MAEVPGAAGALGSRPREVVDAPERAPAPPRELPSAADAVKEAPGSWEVSGAADADKAAGPCSGADLGSAEPGASDARLEAPAVRIHQQRLGCGSTGSDEAAAISHIPSPVEPSPSEASSNSDTNTTTGAIGGSSSPVEGPQAEAAVASSELRVESRGDFDGQNGLIQGESESRAGGVLRGEGAGTEPEAPEAPQAKEGVDRMETSLDDSEASDGSTTQEDSDTDVETESSSSSAGEQDTGYRVHVPLMEQVIREVSGENNASEAKSSDRMDSVAVSTLVLASGAAMLPHPSKVHTGGEDAYFIACDGWFGVADGVGQWSFEGINAGLYARELMDSSKKIAMENQGPPGMRTEEVLAKAAVEARSPGSSTVLVAHFDGQVLHVSNIGDSGLLVIRNGQVY…	524	4.39	53974.9	Cytosol
Horvu_HHOR_4H01G458700.1	MAAVMDYFRSCWGARSRSGRRGKKGSDAAGRQDGLLWYKDAGQAATGEFSMAVVQANNLLEDQSQVESGSLSMADPGPQGTFVGVYDGHGGPETSRFINDNMFHHLRRFATEHKCMSADVIRKAFQATEDGFLSVVSKEWSVKPQIAAVGSCCLVGVICSGTLYIANAGDSRAVLGRLVKATGQVVAMQLSAEHNACYEEVRQELQSSHPHDPQIVVLKHNVWRVKGLIQISRSIGDVYLKRPEYNRTPLHSKFRLRETFKKPILSSEPAIAVHQIQPSDQFVIFASDGLWEHLSNQEAVDLVQTNPRNGIARKLVKAAMQEAAKKREMRYSDLKKIERGVRRHFHDDITVVVVFLDASAVSRAGWSKSPSVSVRGGGVSVPANSLAPFSAPTMVSSTY	399	9.3	43787.8	Chloroplast
Horvu_HHOR_4H01G526300.1	MGNGITKNSGNTSASVVSSDQVPGDIHGNSFMYVPIAIAFNKSPMGTVLSSKTPFFSLFGAAINANQATSSSMSSFRLLNELMGPQSSGCTVKSSCSFAAAPLQATPTRSSMYGRFFNSSGTASTIANQLAGRPFMSAMSSRRCNERPIDKFLDASASKLDFRVPHNKLLSEGPTEASVMDSSSNGNHHSPPSHSVQWTQGMAGEDRFQVALSEEHGWVFVGIYDGFIGPDATDYLFANLHVAVHHALKGVLWDNIQCNEPATTDDHLFFLDGGNHSLEFDRKPAKRGRTEHHEADNSATSGGGLPMHDKVLKALEQALRETEEAFFEAAEQGAADNPEIGLMGSCVLVMLMKGEDVYVMNVGDSRAMLVSRREPSRNNIHGKVVAQDLQQSKTKIMHS…	584	6.27	64173.4	Nuclear
Horvu_HHOR_5H01G106800.1	MLRWLARPAERCLGRGGCGCGSGVGGGGDGLLWHAELRPHASGEYSFAVAQANESLEDQGQVATSPASTFVGVYDGHGGPEASRFLSSRLFPNLHKFATEQGGVSTDAIKKAFHATEEEFLHLVKGTWLKRPKIASVGSCCLVGAIANNKLYVANLGDSRAVLGHRGANGRGVVAERLSNDHNVSDEAVRKEVSQQHPDDSHIVVYSRGVWRIKGIIQVSRSFGDVYLKKPEFARDPIFQQYVCPVPLKRAVITAEPSIKVRQIGQQDLFVIFASDGLWEQLTDKAAVEIVFRNPRAGIARRLVRAAISEAARKREMRYADMQHIERGIKRHFHDDITVVVLYLDSHKHVVQTKFGNLDSFKFTNAPVDIFSSSGGTVEPTVL	383	9.06	41993.7	Cytosol
Horvu_HHOR_5H01G114700.1	MVAGPEVMHQVVPMLEASFRRFPVKGVDEVVVGVGVSTPPPVDSPSQVDLQVPDLVKTPLETLQFVPKIRSGSFADIGPRRYMEDEHIRIDNLSGHLGSLLLCPSPNAFYGVFDGHGGSDAAAYMKRHAMKLFFEDSEFPEGLQEDEYFSESVANSIRKAFLSADLALADDSVISRSSGTTALTALIFGRQLLVANAGDCRAVLCRKGMAMEMSCDHRPTYEAERQRVTECGGYIEDGYLNGVLSVTRALGDWDMKMPQGSASPLIAEPEFQQTILTEDDEFLIIGCDGIWDVMTSQQAVTLVRKGLRRHDDPERCARELAMEAKRLQTFDNLTVIVICFASELGGCLPPSEQASSRRIRSCKSLSAEALCNLRRLLESDQ	381	4.91	41886.7	Cytoskeleton
Horvu_HHOR_5H01G289700.1	MTHQKREASSSNEDWESKRPKGAATSTEKDCHVETASSQEANGEKRDTSQKGSNLPLDPCISDEKSTTISKVPSQQEMILTSIEADAAEDKGCRHTMEDAWVVLPDASMGSPGNLRCAHFAIYDGHGGRLAAEYAQKHLHPHVIAAGLPRELINGKVAKKAIIEGFRRTDESLLQESAEGNWQDGATAVCVWVLGQTVIVANAGDAKAVLARSTSTDGEGAVADIKNPLKAIVLTREHKAIFPQERSRIQKAGGSVGPNGRLQGRIEVSRALGDRHFKKVGLIATPDVHSFELTMKDHFIILGCDGLWGVFGPSDAVEFVQQQLKETSSATLAVRRLVKEAVRERRCKDNCTAVLIVFKH	360	6.9	39089.2	Nuclear
Horvu_HHOR_5H01G294600.1	MSMAQVCCDSASSAVVVGAEAEARARARAGRRRRAGDAAARWKVAAEVPQGADEAAATRKRRPAGGEVVAAKRHGFTSVAGRRREMEDAVSIREAFTVPAEEGKPGRDFYGVFDGHGCSHVADACRERMHELVAEELAGAARPESWTAAMVRSFARMDAEVTAGGGGDSASCRCEVNKCDHVGSTAVVAVVEEQRVLVANCGDSRAVLCRDGAPVVLSSDHKPDRPDELERIEAAGGRVIFWEGARVLGVLAMSRAIGDGYLKPFVTAVPEVTVTDRAAGDECLILASDGLWDVVSNETACQVARACLRRGRERWCAEAAAMLTKMALTKNSSDNISVVVVDLRPKNHL	349	6.42	37102	Peroxisome
Horvu_HHOR_5H01G375700.1	MAMAAETVPLGVLLRREVTSERMERPDVLCGEASRSRKGEDVTLLLADAGQRVAGDPSTSFSVFALFDGHHGSGAAIYAKNNLLNNVLRATPSGLTRDEWLAVLPRSLVAAFVKTDKDLQAAAESSGTTVTFVIIDEWVVTVASVGDSRCILESADGSLYHLSADHRFDSNRDEVERVTACGSKVGKLNVVGGPEVGPLRCWPGGLCLSRSIGDIDVGECIIPVPHVKQVKLSNAGGRIIIASDGVWDDLTFEMALECSRGYPSDIAANRIVNEATLPRGLRDDTTCIVVDILPPEKLAPSPPAKWQGKTVLNNMFRVDLKNNMFRRKNSDASFKIDREYAEPDVVEEIFEDGSAMLSRRLSTGYALRNMFEPSSCAICQFRLKSGQGISIHANPLQQE…	429	5.91	46804.3	Chloroplast
Horvu_HHOR_5H01G497400.1	MGTYLSTPKTDKQSADGEGARVRYGLASMQGWRTTMEDAHTAVPQLDECTSFFAVYDGHGGKAVAKFCAKHLHMQFLRNELSSSGDLASSARKAFLRMDEMMKGQRGWRELAELGEKGPKFAGMLESMIWSPKGGDADKIVDGWQTEEGPHSDFSGPTCGSTACVAIIRNDQLVVANAGDSRCVISRKGQAHDLSRDHKPELESEKERIQNAGGYIVAGRVNGSLNLTRAIGDMEMKENKLLPAEKQTVSAEPEVNTVTLSEDDEFIVLACDGIWDCMSSQQVVDFVREKLNTEESLSAVCEKVLDRCLAPESGGEGCDNMTMILVVLKKPTNSAATSSPEQSVVTPTNSAATSSLEQSAVTPTKSAATSSLEQSAVTNEEMRPSEPDAPMTPLSK	396	4.96	42695.9	Chloroplast
Horvu_HHOR_5H01G544200.1	MLRAVARCCGHWPPGAAAADGMLWQTELRPHAAGEFSMAAAQANLVMEDQAQVLASPAATLVGVYDGHGGPDASRFLRSALFPHVQRFAKEQGGVTAEAIRRAFGAAEEDFLHEVRQAWPKRPRMAAVGSCCLLGAIAGDTLYVANLGDSRAVLGRRVVGGGVAVAERLSTDHNVASEEVRMEVSSQNPDDGQIVVHTRGAWRIKGIIQVSRSIGDVYLKKPEYSLDPLFRQIGPVIALKRPALSAEPQIHVRKLKPTDQFIIFASDGLWEHLSDDAAVQIVFKNPRTGIANRLVRSALKEATKKREVSVHDLRTIERGVRRHFHDDISVVVVYLDRHRGRRQTKVVDSSSNCTSAPVDIYSSSSSVQSAQPRQAYRDSG	380	9.33	41476.1	Chloroplast
Horvu_HHOR_5H01G612400.1	MLAGSGGGSSSSSHLSSPSSHRDLRGGRSFLFGNTWFMLSAYPARLLHTADRRAPAAAFVAAAIHRTPRVVRAHGGTGQGLLQRGIVMAACGYAFGRADLGAAAKRQLDKDSSVVAHASRVVAMGSAGSAARPDVSFRYRGVEYCKKVGVSLRCREQWGPARTFWTSAVGPGRQLSFSVDPWARDFSTSCAAPYSAGAAESQLTLDEALQEKQTDNSTVAADEKSPAPEKLKLVSGSCYLPHPAKEATGGEDGHFICIDEQAIGVADGVGGWADHGVDAGLYAKELMSKSISAIKDEPEGAIDPSRVLEKAFTGTKARGSSTACIITLKEQGLHAVNLGDSGFIVVRDGRTVLKSPSQQHDFNFTYQLESGGGSDLPSSADVFHYSVAPGDVIIAGTDG…	479	6.9	50204.1	Chloroplast
Horvu_HHOR_5H01G634600.1	MGNSLACFCCAGGAVAAAKTRRRHVAPAALPSDPAYDEGLGHSFCYVRPDKLPPPHCYYPAAADDGDLLVPDAKAAAEEATTFRAISGAALSANVSTPLSTSALLLLPDDSTASSGFESSESFAAVPLQPVPRFPSGPISSAPFSGGFLSGPIERGFLSGPLDAALLSGPLPGAVSSGRMGGGGGGAVPAMRRSLSHGGRRIRDFTRALLARTDRFQGHPDLGSPDAAAAVAACGGDSNGLQWAQGKAGEDRVHVVVSEERGWVFVGIYDGFNGPDATDFLVSNLYAAVHRELRGLLWEQSQEDQPGSAPSTTAPDHQDQCTRRRRARRSRPPRSGSGSVDDNDQRQWRCEWERDCSSLKPPTQPPPPPRSNGENDHIAVLKALARALRKTEDAYLGIA…	640	5.57	68918.4	Chloroplast
Horvu_HHOR_5H01G654700.1	MLGALLRFLSACGGSWQTSPAPPHAAPASDPASDSSASASDGRDGLLWWRDLARCAAGDVSAALVQANHTLEDQCRLHSAPPLGTLLAVFDGHAGHAAARFACDHFLPNLLEAASGPGGVTADAIRDAFAATEAAFIAQVSSQWDTNPDLATVGSCCLVGVVHDRTLFVANLGDSRAVLGKKVGRSGQIVAEQLSTEHNANDEAIRQELMAQHPDDPQIVALKHGVWRVKGIIQVSRSLGDAYLKDAKYNTERIKPKFRVSEPFSRPIMSAEPTIVSHSIQPNDCFVIFASDGLWEHLTNQEAVEIVHNNQRAGSAKRLIKAALQEAARKREMRYSDLMRIDKKVRRHFHDDITVIVLFINHELLAKGNAQVPPLSIRSALDH	383	6.49	41433.9	Cytosol
Horvu_HHOR_6H01G119600.1	MSPAIALRRAAAWLLRGGAGAGAPRAASSATLPGLGGAPLSPARGLQGREAAGFLGIWGGPAAGGVSGGVSWWFRCAASSVPRPGLLVEQLLVGGGRSFATGAAPVEVSFSPAAREADVSQPEKSVGASDKTMLGDRSLKLVSGVCYLPHPDKEETGGEDAHFIWDEQAIGIADGVGGWASYGIDAGQYARDIMSNAVTAIEEEPKDSIDLTRVLEKAHSSTTVPGSSTACIIALTDQELQAINLGDSGFIVIRDGCTLCRSPVQQHDFNFSYQLESGNSNDLPNAAQVFKVPVASGDVIVAGTDGLFDNLYNNDITAVVVHATRAGLEPQVAAQKIAALARQRAQDKNRQSPFSTAAQDAGFRYYGGKLDDITVVVSYVTAFGNS	386	5.04	39976.7	Chloroplast
Horvu_HHOR_6H01G132600.1	MHERSPGPSLAAAATRLRSASLVLLLLSLSLLAGPARCWWCREDDEGCSLMGFRGDDSPATGGGISEKGRFSYGFASCAGKRASMEDFYETRVDDVDGETVGLFGVFDGHGGARAAEYVKKHLFSNLIKHPKFMTDTKAAIAETFNHTDSEFLKADSSHTRDAGSTASTAILVGGRLVVANVGDSRAVVSKGGKAIAVSRDHKPDQTDERQRIEEAGGFVMWAGTWRVGGVLAVSRAFGDKLLKQYVVADPEIKEEVVDSSLEFLILASDGLWDVVTNDEAVAMVKPIEDPEQAAKGLLQEASRRGSADNITVVIVRFLDGTTTSAGDGPSEEVAKDQSEDVAKDQSS	348	4.98	37119.5	Chloroplast
Horvu_HHOR_6H01G176400.1	MHWNVVNKVHSYLNCGIHSTSQISFLAKMGVYLSTPKTDKLSEDGENDKLKFGLSSMQGWRASMEDAHSALLDLDNETAFFGVFDGHGGRVVAKFCAKYLHSQVLKSEAYSSGDLGTAVHKAFFRMDEMMRGQRGWRELSALGDKMNKFSGMIEGLIWSPRGSDSKNVEDDWALEEGPHSDFDGPTCGSTACVALVRNNQLVVANAGDSRCVISRAGQAYNLSRDHKPELVAERERILKAGGFIRMGRINGSLNLARAIGDMEFKQNKFLPPEKQIVTSNPDINVVELCNEDDFLVLACDGIWDCMSSQQLVDFIHEHIHTESTLSAVCERVLDRCLAPSTMGGDGCDNMTMILVQFKKPVSDKKNADAGEQSAKGKEES	380	5.58	41898.4	Chloroplast
Horvu_HHOR_6H01G238900.1	MGICASSEHLGQQGQDADESIVYVMDEEGGGGASSPRKVASLFSQKGKKGPNQDAVILCQGFGMEDGVFCGVFDGHGRCGHLVSKLVRDYLPFMVLSHRNALLLADAEANADDPVFSDASPSSSADSSGNSSPHPSQMLEEWTEACTNAFKAMDNELKLQANMDCAFSGTTAVCAIKQGKDLIIANLGDSRAVLATMSGACYLKAVQLTTDQKPGLPEEAERIKRCEGRVFALREEPGVMRVWLPGENLPGLAMARALGDSRLKHHGVISTPQVTGHRISEADLFIILATDGVWDVLSNEEVVSIVCATPRKQHASKAVAEAAVQRWKTKYPSSRVDDCSAVCLFLHDAAARKI	354	5.5	37863.9	Chloroplast
Horvu_HHOR_6H01G242200.1	MGCSPSKCCFCSHFKGCLQSHGCLDQTPESPRESRGKSSWRRAKTDASASDGSSDDLDGGDGFNQMNITRESNVGINRLSRVSSQFLPPEGSRKVRVPLGNYDLRYSYLSQRGYYPESLDKPNQDSFCIHTPFGTSPDDHFFGVFDGHGEYGAQCSQFVQRRLCENLLRDSRFHTDAVQALHSAFLATNSQLHADSLDDSMSGTTAITILVRGKTLYIANTGDSRALIAEKRGEDIIAVDLSIDQTPYRTDEVERVKECGARVLTLDQIEGLKNPYVQCWGNEESDDGDPPRLWVENGMYPGTAFTRSIGDSVAESIGVVANPEIFILELSASHPFFVIASDGVFEFLSSQTVVDMIAKYKDPRDACAAIVAESYRLWLQYETRTDDITIILVHINGLT…	1086	5.19	121108	Chloroplast
Horvu_HHOR_6H01G254000.1	MVEAAAGRRSGTSPRRPSGGGEQQQPLVAVALGTRVVMVTSAPPAGGGGEGGRAAADGRCLDDLLGCLLGVLRALGFPWAAPPQRQPRPVPPRVTIPSTADGRRLAAELMRIPGRIAGNGACAVASLYTMQGKKGVNQDAMIVWEKFCSRDDTIFCGVFDGHGPYGHLVAKRVRDLLPVKLGADMGTDGGRETPTSNMEGNTNEVCLPVNPERKETTTSEQDGEYPEIFTTFRTSFLRAFHIMDRDLKLHKNIDCFFSGTTAVAVLKQGHNLIIGNLGDSRAILGTRNEDGQLIAVQLTVDLKPNIPSEAQRIRQHRGRIFALPEEPEVARVWLPKYNSPGLAMARAFGDFCLKEYGLISMPEVSCHRVTEKDEFVVLATDGVWDVLSNIEVVSIISRS…	489	7.59	52494.7	Chloroplast
Horvu_HHOR_6H01G275500.1	MSTRSRSVQGNVGGGGSTAGGSAVPLAVLLRREVVSERTAAERPELQHGLFSQAKKGEDFVFLKPDCERLPGVPSSSFSAFGLFDGHNGNGAAIYTKENLLNNILGAVPADLNREDWLAALPRAMVAAFVKTDKDFQTVARSSGTTVTFVIIDGLVVTVASVGDSRCVLEAEGSIYQLSSDHRFDASKEEVDRVTEAGGDVGRLNVVGGAEIGPLRCWPGGLCLSRTIGDQDVGEFIVPVPLVKQVKLSTAGGRLIISSDGVWDALTAEQALNCSRGLPPEAAAEQIVKEAVHSKGLRDDTTCIVVDLVPEKGNPAMSAPKKQPGMGVFKNMFRKKTSSDSSSHADREYMDPDVVEEIFEDECALLSRRLDSEYPVRNMFKLFICAICQVELKPNQGIS…	447	5.42	48123.3	Chloroplast
Horvu_HHOR_6H01G277000.1	MVCIGRLRALVLRAAAGAGRRRWARVLCGRAVDVCVTPRARGHGWRGFRAVAGARTKMMLDSSDSDSGTPAGQLQLQRRAAAAGTQPQDGGYASAGWQREDGKLKCGYSSFRGKRATMEDFYDVKLTEIDGHTVSLFGVFDGHGGSRAAEYLKEHLFENLMKHPKFLTDTKLAISETYQKTDADFLESESSAFRDDGSTASTAVLVGDHLYVANVGDSRAVISKAGKARALSVDHKPNRTDERKRIENAGGVVIWAGTWRVGGVLAMSRAFGNRLLKPFVVAEPEIQEELVNGELESLVLASDGLWDAVENEEAVSLAKTEDVPESAARKLTEIAYSRGSADNITCIVVQFHHDKTAG	358	7.69	38786.7	Chloroplast
Horvu_HHOR_6H01G323600.1	MEALEPIHQTLSEIDKRIPDTLPADYGLEKRASRSSEDAIASVFPLYLEPPHRKRDDGSASQRDGEEPQALRMNWASCYVPRHDEDAHFGLHEAGVVGVADGVGGYRKHDVDASAFSRELMRSAFQQVLAIEPGTPVCPYTLLERACEETVASGADGGSTAVILSLAGTALRWAFIGDSAFAVFRDGKVVHRSQRQQKRFNCPFHLSATGKGDCVSKADVGQMAVRHGDVVVLGTDGLFDNMFDAELEVIVRMGTALGVSPKNMANVVAGMAYEMSMSKIKDSPYSTDSRRLQGGQRLGGKPDDITVVVAFIVSLYS	317	5.51	34335.7	Nuclear
Horvu_HHOR_6H01G373700.1	MGSGASRLLTACACSRPAPASVDAEPCLDDALGHSFCYASAAAYSSSFRHGISGAALSANSSVPVPLYLSSAAAGAGSMPQNYSSAFHTSSSFSSAPLQLSNLSSGPLFLSGPIDRGAQLSGPLDAAVPFSGPLPTKPTKRTSSSSRGLSSRFRKPLFGSLRRSVSEKHQPALMVPLRQDDGVQWAHGRAGEDRVHVVVSEDQRWLFVGIYDGFNGPEAPDFLVANLYRFLLRELRGIFYEEADRDSKRLWQFLADGDDDDNELDFSGSGRFAMSLARLKERRFNMWAHAAAVGDDEISREWGPKKLEAAPAVRDHGAVLGALTRALASAEAAYLDMTDQSMGTHPELAVTGACLLVALVRDDDVYVMNLGDSRAVVAQRADDDHGCGLGAMRMDDIGV…	597	5.34	65121.3	Chloroplast
Horvu_HHOR_6H01G514200.1	MCVEGFEDAQIERPADFVMERVCENTVSIDFKQTTVVTVIGESWHNFVPTIRSGDWSDIGGRDYMEDAHVCIPNLAKNFGFNMVDDEVISFYGVFDGHGGKDAAQYVRDNLPRVIVEDAAFPLELEKAVRRSFVQTDSQFAEKCSLHDGLSSGTTALTAMIFGRSLLVANAGDCRAVLSRRGAAIEMSKDHRACCLNERKRVESLGGYVDDGYLNGQLAVTRALGDWHLDGLKEMGEPGGPLSAEPELKMITLTKDDEFLIIGSDGIWDFFSNQNSVDFARRRLQEHNDLRRCCKEIVEEAIRRGATDNLTAVMVAFHQEAPPQIRVSRMGRVERSISAEGLHSLRVLLEGQ	352	5.01	39153.2	Chloroplast
Horvu_HHOR_7H01G038400.1	MANAGVNNVPAAVELGADDPALASVEGEVESPPPSSGYNASSEGSEEYLTSGEEGEGSGAVPAPLLPAEAAAAAAAVWSLAFGSASERGQDHGKRMEDAVSLRPFFCAWADGSPMHFFAVFDGHGGPQVSALCRDQMHVILAEELAGAATAYRKEHQEKDEEAERRAWEAALKRSFERADALGMGLSESGWPIVGSTAVVALLVRDSIVVANCGDSRAVLCRAGNAATLSEDHKLDRADERARADAAGGKVRRTEDGQLRVQGVLAMSRALGHKLLKPAVICQPDITMTTRSEDDDCLILASDGLWDVIENQMACNVVRNCLEFEQKNNQGAPRGGALLGQEEEVGCIHAATLLMNMAICKHSQDDISVVVLDLKARG	378	4.74	39889.7	Cytosol
Horvu_HHOR_7H01G038700.1	MGNGGLNNVPAAGEQGADAAVASEGGELQSPPPSSGYYASSEGSDGYLTGAEEGESSLAVPALPQPPAPAAAAVWPLAFGSASHKGQDDDEKMMEDTVSLRPFFCAWVDGSPMHFFAVFDGHGGPRVSALCRDQMHAILAEELAVAATAYRKEHPEKDEEAERRAWEAALKRSFERADALGMGLSESGWPVVGSTAVVALVVGGSILVANCGDSRAVLCRAGHAIPLSEDHKLERADERARVKAAGGKVWRSSDEQLRVGGLAMSRALGHRLLKPAVICEPDITMTTRSEDDDCMILASDGLWDVIENQKACNVASNSLEIEHQGAPGGGAPIGQEEEVGCVHAASLLVNMAIHGKSPDDISVVVLDLKARG	372	4.78	38881.5	Chloroplast
Horvu_HHOR_7H01G144900.1	MRADDAGRPDSSHAGAQKPAELPSPHMESVCENTTTADFKQSNFSNFLPSVRSGGWSDIGSRQYMEDTHVCIADLAKNFGYPTVDKEVVSFYGVFDGHGGKDAAHFVRDNLPRVIVEDADFPLELEKVVSKSFVHIDSQFADKCSHQRALSSGTTALTAMIFGRSLLVANAGDCRAVLSRCGIAMEMSMDHRPCSLSEKLRVESLGGYVDDGYLNGLLGVTRALGDWHLEGMKEASRPGGGPLSAEPEIKLTTLTKDDEFLVIGSDGLWDVFSNQNAVDFARRRLQEHNDVKLCCREIVEEAIRRGATDNLTAVLVSFHLVAPPQIRASQPRRVARSISADGLNSLRILLGSQ	353	5.58	38495.3	Cytosol
Horvu_HHOR_7H01G275700.1	MGSCLSTQPGDEPAWPLRWRKRPRGEHEGAAAGGAFFSGGGGGKKLPGEGEMTEEELARVAGRTCANGASAAACLHTQQGRKGTNQDAMVVWENFNSSDSIFCGVFDGHGPYGHFVAKKVRDSLPVKLLAQWKTSANGGTSPHLNGSISGSLNSEETTSAVDDDWGESADVEGSDTLPETFLPLKQSYLKAFKLMDKELKMHPTIDCFCSGSTAVTLVKQGWDLVVGNLGDSRAVMATRDAANNLTAVQLTVDLKPNLPKEAERIQQCRGRVFALQDEPEVSRVWLPNNDSPGLAMARAFGDFCLKDYGLISVPQISYRRLTEKDEFIILATDGVWDVLSNKEAIDIVAAAPSRATASRALVDCAVRSWRLKFPTSKSDDCAAVCLFLDHEKSPNLVEE…	521	5.21	56678.5	Nuclear
Horvu_HHOR_7H01G429300.1	MARAAAANLRGLVGIAAAGRRRVTASVATPRGSPGGRGFRAVASGSGGRTTPESPSSSSPALPQLQPRRGLATRRAVLRNLISGGLESEDGKLSCGYSSFKGRRPTMEDRYDVKFAKMKGQSISLFGVFDGHAGALAAEYLKEHLLDNLIEHPQFLKNTKLALKTTFLKTDADFLESVTTPYREDGSTALAAVLVGDQIYVANVGDSRAIALKGGKAIPLSDDHKPNLKNERTRIENAGGGVSYDGFTWRVDGILAMSRAFGNRSLKNYVIAEPDIQETQVSSDLEYLVLATDGLWDVVQNEDVISLMRATDEPEAAAVKLTEMAHSRHSSDNITCIVVRFHH	343	8.97	36911.7	Chloroplast
Horvu_HHOR_7H01G464000.1	MEELRLGSGGGGGGRGKPPIPSSASARKPVLSRHASFVRPPLNNTKSETERTFESTDVEYIPVVRSGGWADIGSRSAMEDVYICCDNFLQDFGPENCEEGPSSFYGVFDGHGGKHAADFVCSNLPRFIVEGDGFPGEIEKAVSSAFLQTDAAFADACSVNSSLASGTTALAALIIGRSLLVANAGDCRAVVCCRGKAIEMSRDHKPSCNREKMRIEASGGYVYDGYLNGLLNVARAIGDWHMEGMKACDGLGPLSAEPEVMMRNLTEEDEFLIIGCDGIWDVFRSQNAVDFARRRLQEHNDPIACCKELVDEAIKRKSGDNLSVVVVCFNSIAPPVLTAPRPRVQRSISAEGLKELQGFLDSLAD	365	5.05	39265.3	Cytosol
Horvu_HHOR_7H01G474800.1	MEALPQIRQTLSEISSRTPEALRIAVGIRFGSLPPSAAAGREDVARYAASLARQLQPRVRRNQPPTGPALRMNAASCYLPEHDEDAHFFHAVAGVIGVADGVGGCRLEGLDAAAFSRGLMASALSEVVASSSAAPSPGHICPYALLDKAYQQTAASGTPAASTAVIVSLAGRVLRWAYVGDSGFAVFRDGRILHRSSPQQSYFNCPFQLSSDSRDRYKVRDAAVGEIAVEEGDVVVVASDGLFDNVFDVMLEMIVQSGLALSFTPQNMADIIANQAYAAARRTQDTPFSIAAREYGRDKTGGKTDDTTVVVAFIEAQDMA	320	5.44	33999.3	Cytosol
Horvu_HHOR_7H01G474900.1	MEALPQIRQTLSEISSRTPEALRIAVGIRFGSLPPSAAAGREDVARYAASLARQLQPRVRRNQPPTGPALRMNAASCYLPEHDEDAHFFHAVAGVIGVADGVGGCRLEGLDAAAFSRGLMASALSEVVASSSAAPSPGHICPYALLDKAYQQTAASGTPAASTAVIVSLAGRVLRWAYVGDTGFAVFRDGRILHRSSPQQSYFNCPFQLSSDSRDRYKVRDAAVGEIAVEEGDVVVVASDGLFDNVFDVMLEMIVQSGLALSFTPQNMADIIANQAYAAARRTQDTPFSIAAREYGRDKTGGKTDDTTVVVAFIEAQDMV	320	5.44	34041.4	Cytosol
Horvu_HHOR_7H01G475000.1	MEALPQIRQTLSEISSRTPEALRIAVGIRFGSLPPSAAAGREDVARYAASLARQLQPRVRRNQPPTGPALRMNAASCYLPEHDEDAHFFHAVAGVIGVADGVGGCRLEGLDAAAFSRGLMASALSEVVASSSAAPSPGHICPYALLDKAYQQTAASGTPAASTAVIVSLAGRVLRWAYVGDSGFVVFRDGRILHRSSPQQSYFNCPFQLSSDSRDRYKVRDAAVGEIAVEEGDVVVVASDGLFDNVFDVMLEMIVQSGLALSFTPQNMADIIANQAYAAARRTQDTPFSIAAREYGWNKTGGKTDDTTVVVAFIEAQDMA	320	5.43	34056.4	Cytosol
Horvu_HHOR_7H01G554100.1	MGHRGDTRPVSGGGFSENGKFSYGYASCLGKRSSMEDFHETRIDGVDGETVGLFGVFDGHGGARAAEFVKQNLFSNLIKHPKFFTDTKSAIAETFTHTDSELLKADTAHNRDAGSTASTAILVGDRLVVANVGDSRAVICRGGDAIAVSRDHKPDQTDERQRIEDAGGFVMWAGTWRVGGVLAVSRAFGDKLLKQYVVADPEIKEEVVDSSLEFLILASDGLWDVVTNEEAVAMVKPIVDSQQAAKKLLVEATRRGSADNITCVVVRFLDQQPPAATNERPTPVVLGK	288	5.43	30982.8	Cytosol
Horvu_HHOR_7H01G639200.1	MGVYLSTPKTEKLSEDGENDKLKFGLSSMQGWRASMEDAHSALLDLDKDTSFFGVFDGHGGKVVAKFCAKYLHREVLKSEVYLAGDLGAAVHGAFFRMDEMMRGQRGWRELQALGDKINQFTGMIEGLIWSPRGSDSNDRHDDWAFEEGPHSDFSGPTCGSTACVAMVRNSQLVVANAGDSRCVISRNGQAYNLSRDHKPELEAERERILKAGGYIQMGRVNGTINLSRAIGDMEFKQNKFLSPDKQMLTANPDVNTVELCDDDDFLVLACDGIWDCMSSQQLVDFIHEHLKTESSLSAVCEKVLDRCLAPSTLGGEGCDNMTMILVQFKKPINHGKNASAGEKLAVEDKNASAGEQSATDDKSASSSEQSALKDKNSSAGGQSPGDIEQSANEEKNS	398	4.98	43371.3	Nuclear
Horvu_HHOR_7H01G674900.1	MIVTLMNFLRACWRPSSNRHARTGSDATGRQDGLLWYKDTGEHVNGDFSMAVVQANNLLEDQCQIESGPLSFLDSGPYGTFVGVYDGHGGPETACYINDNLFNHLKRFASEQNSMSADVLKKAYEATEDGFFSIVTKQWPVKPQIAAVGSCCLVGVICGGMLYVANVGDSRAVLGKHVKATGEVLAVQLSAEHNVSIESVRKELQSVHPEDRHVVVLKHNVWRVKGLIQVCRSIGDAYLKKQEFNREPLYAKFRLREPFNRPILSSEPSICVQPIQPHDEFLIFASDGLWEHLTNQEAVDIVQSSPRSGSARRLIKSALLEAAKKREMRYSDLKKIDRGVRRHFHDDITVIILYLDSSLVSRASTYRGPAVSLRGAGVSLRSSTLAPYGSQM	392	8.53	43535.6	Chloroplast
Horvu_7552_1H01G037200.1	MGNRAARLATPCFASGGRSAVDAAGEDGGGGSVGVGQILSFDGYEAFDGATIHGVLLPSNQSTVGTASSSLSRSASSSCDSSSSFSFRTLQPGLFSGSLDYCASPSSSSSGPNSGVLSSAASRRGARTEEDIMADLYATRRRRRCQLELDEAASVSPLLDRLRRAVASALRVGRAAKKQPAVTTLATSTNGDGGAIRSNGVNGHAAEDKVQWARGKAGEDRVHVVVSEERGWMFVGIYDGFNGPDATDYLVANLYASVCRELPGDGHPPPEDAGHEQRRPPPSSCNGRDNADLRRRGRHGEVLDALARALRRTEEGYFAEAEARAAECPELAMMGSCVLVLLMKGADVYSMNVGDSRAVLAHRAEPDLTSVIMPPRHRHQHSADGHVTEEIRRQFDECD…	583	6.3	63622.1	Chloroplast
Horvu_7552_1H01G103300.1	MVAEAEVMHQQPAPVLEVQYRRCVAKGAGMSAVAVPEVEVEVAVELPRMGLANTDGATSVSAEILQFVPNIRSGSFADIGPRRYMEDEHIRIDDLSAHLGSLLVCPLPSAFYGVFDGHGGPDAAAYMKRHAMRFLFEDREFPQALQVDDIFLQSVEECIRSAFLQADLALADNLDISRSSGTTALAALVFGRQLLVANTGDCRAVLCRRGIAMEMSRDHRANYAEECERVAASGGYIEDGYLNGVLSVTRALGDWDMKVPDCSTSPLIAEPEFQQATLGEDDEFLIMGCDGIWDVMTSQHAVSVVRRGLRQHDDPERCARELVMEAKRLETADNLTVIVVCFGSELGSPPQPPATVAARPRSCKGLSPEALCNLRSWLETDR	382	4.75	41717.4	Cytosol
Horvu_7552_1H01G132700.1	MTKMELMPLMEGREEIEQTLSEIDRRTPDALRSAFRLGYRSHSSSSKYPDMDAFIASVLPPPVSKDEIPSARVDCFCDVNASRALKMDWASCYLPHNDHDAHFGVADPGVIGVADGVGAYSAKGVDAGAFSRSLMASAHQDALETAPRPICPYTLLQRAYEGAASSDVQGASTVVLVSLVGDTLRWANMGDSGFAVLRGGAIVHRSRPQLARFNCPLQLAAKGADSITQAEVGETPVRDGDIVVVATDGLFDNMFDAELERVVRMGTALSFSPKNMADIIAGIAYEMSWSKDKDSPFSVGYRNYTGTQRCGGKEDDITVVVAFIVSTPRVGVDKVEDDDAALNSDWMDQVKRSKVAYQLKNVPGPSLAAKSDSEHSRNRRNTLQRSNSGPISRARGRWY	399	5.6	43306.7	Chloroplast
Horvu_7552_1H01G319000.1	MSGGVEPETPPSSGGGGATGSPMARKPPRHQLTAIRHCASSARIAAASTDLGLDSGTLSLISPTEIRPSFLPVYRSGSYANIGPKTYMEDEHVCIDSLIEHLGMRTPAIPAPGAFYGVFDGHGGTDAVCFVRKNLLKFIIEDGHFPNSMEKAIRSAFLKADHAIADSHSLDRSSGTTALTALIFGRTLLVANAGDCRAVLGKRGRAVELSKDHKPSCKSEKLRIENLGGIVFDGYLNGQLSVARAIGDWHVKGSKGSISPLTPEPEFQEVRLTEEDEFLIIGCDGLWDVMTSQCAVSMVRKELMAHNDPERCSRELVQEALRRDTCDNLTAVVVCFSADPPPQIEIPRFRVRRSISMEGLHMLKGALDSNA	371	6.32	39994.6	Chloroplast
Horvu_7552_1H01G323300.1	MLSSAMDYLRSCWGPTSSPDGRPRKGVDVAGRQDGLLWYKDAGQLVAGEFSMAVVQANNLLEDHSQVESGSLSTTDPDLQGSFVGVYDGHGGPETARYINDHMFNHLKGYASEQKCMSVDVIRKAFRATEEGFLSLVSNQWSMRPQLAAVGSCCLVGVICAGTLYVANVGDSRAILGRLVKGTGEVVAMQLSAEHNASFEEVRREMQAMHPDDPHIVVLKHNVWRVKGIIQITRSIGDVYLKRPEFNREPLHSKFRLPETFRRPLLSSEPAITVHQIQLTDQFIIFASDGLWEHLSNQKAVELVHSSPRNGIARKLVKAAMQEAAKKREMRYSDLKKIDRGVRRHFHDDITVVVVFFDSNAIAMDAWSRPTVSLRGGGVALPANSLAPFSGS	392	8.23	43327.4	Chloroplast
Horvu_7552_1H01G360600.1	MRQISSMLQGLARSMSLGKERKEAEEGHGTVLRSSGTLWGEGSETFAAVCSRRGEKGTNQDTSIVWEGYGCQDDTIFCGVFDGHGQWGHYVAKAVRESLPQSLLCRWQEAVALTSLIDGEKKLSDCQFDLLKQSYLAAAAAVDEELRRNRRLDAVNSGCTALSIVKQGELMVIANVGDSRAVLATMSDDGDVTAVQLTVDFKPDLPQEKARIMQCKGRVHCLGDEPGVHRVWLPDREAPGLAMSRAFGDYCVKDCGVISAPEVTQRRVTARDQFVILATDGVWDVLSNEEAVRIVAATPDREKAAKRLVECAVRGWRRKRRGIAVDDCSAVCLFFHSPAS	340	6.13	37251.3	Chloroplast
Horvu_7552_1H01G360800.1	MRQLSSLLQGLARSMALGKERKEEGQGTVLRTSGTLWGEGSETFAAVWSRRGEKGTNQDCSVVWEGFGCQEDTIFCGIFDGHGQWGHYVSKAVRDSLPPSLLCRWQEAVALTSLIDGEKKLGDCQFDLWKQSYLAAAAAVDEELRRSRRLDAVNSGSTALSIVKKGDTMVIANVGDSRAVLGTMSDDGSIAAVQLTIDFKPNLPQEKARIVQCKGRVYCHDDEPGMHRVWLPDREAPGLAMSRAFGDYCVKDYGVISAPEVTQRRINARDQFVILATDGVWDVISNEEAVQIVAGTPDREKAAKRLVQCAVRAWRRKRRGYAVDDCSAICLFFHSPPS	338	6.94	37261.3	Chloroplast
Horvu_7552_1H01G500200.1	MAAAAAICGEDEPAPRDPAAAAECAAAGGGVERLDLGDGRAALVAGGKRSVYLMECEPVWGCVATPGRGGEMEDACAAVPRFADVPVRLLARRQDLDGLGLDADALRLPSHLFAVFDGHGGSEVSNYCRERLHVVLSKELRRPPKDLGEMSDVDMKEHWDDLFTKCFQTVDDEVSGLASRLVDGEPRLEPIAAENVGSTAVAVVVCSSHVVVANCGDSRIVLSRGKEPVALSIDQKPDRKDERARIEAAGGKVIQWNGHRVSGILAMSRSIGDRYLKPYIIPKPEVTVVPRAKDDDCLILASDGLWDVVSNEEACKVARRQIQQWHKNNSVTTSSSDGGDGSTDPAAQAAADYLVRLALKKGSQDNITVIVVDLKPRRKSKNNS	384	5.43	41109.5	Chloroplast
Horvu_7552_1H01G515700.1	MAELPLAGGLLDLRPGKLSPKPPPLPMPCRRSPPRPQVAAAVASPCRAVPELHSTTELADGSVVFHFARPPVKDPAEPTASGPGPGHADASASRPELRVDEPNPHAAADAAEISLASPEAPQQAVSSASAGVEAEAGLVSGRAAPPADCQLETDGNGLELGALEESETVEAGTAAPAGLEEVDADAGASSERAITLDFDTAVGADSRGDDQGATESGATIPPPAGEVHNNVDCEKNTSEVKSSDRTVPVASSALLLTSGAAILPHPSKVATGGEDAYFIEHNGWFGVADGVGQWSFEGINAGLYARELMDGCKKVIAESGGGCELAPEQVLSKAAAEARSPGSSTVLVAHFDGQLLHASNIGDSGFLVIRNGEVHAKTKPMVYGFNFPHQIEKGVDPLT…	500	4.62	51278	Peroxisome
Horvu_7552_1H01G562200.1	MRQAVGAGEEGLPRKVVLAAGDAGEEGLPRKMVLAAGDADGAARRRRRLELRRHGRKVASGEDEPARKATDGSESESSADVGWLPACLSHGAVSVIGRRREMEDAVAVERTFLAPPCGGGDEGSGGEEDFFAVYDGHGGARVAEACRERMHVVLAEEVARLRCRPGARGWKEALEASFARVDGEVVGSAAAGADADADEESRSRTVGSTAVVAVVGRRRIVVANCGDSRAVLSRGGVAVPLSTDHKPDRPDELQRVEAAGGRVINWNGSRVLGVLSTSRSIGDYYLKPYVSAEPEVTAVERTDKDEFLVLASDGLWDVVSNEAACRVARSCLTGRAAAAFPESVSGRTAADAAALLAELAISRGSKDNISVVVVELKRLKSRVGRRRAVGSEVQL	395	6.32	41587.6	Nuclear
Horvu_7552_1H01G577900.1	MVHDGAVKDHHHQQQREEQQEEESSPDIPATSASAVVAEAGAGVVGAAGTSKPGSDKRLGVRHPVKYRRFRVKGKAMAEPGVTPAHQPLEEELEEGEGEVEEEASSPEREVRAGVVEVEVEMEVSSSSAAAVEMEVEEGADMDVSPAAAVAMVDSEHSSEEDDDEEEVSSPVLALPDQARGRLVATLVVPKDQDLEKEKKEKERQRERERADEVGYMSGGCKSDDGNLSCGYSSFRGKRASMEDFFDIKSSKIDDKQINLFGIFDGHGGSRAAEYLKEHLFENLMKHPQFMSDTKLAISETYKKTDSDFLESEINTHRDDGSTASTAVLLGNHLYVANVGDSRAVISKSGKAIALSDDHKPNRSDERKRIESAGGIVMWAGTWRVGGVLAMSRAFGNRL…	495	4.7	53822.4	Nuclear
[truncated: 728 more rows]

## Sheet: Table S4.
Table S4. Maximum Likelihood fits of 56 different amino acid substitution models
Model	Parameters	BIC	AICc	lnL	(+I)	(+G)	f(A)	f(R)	f(N)	f(D)	f(C)	f(Q)	f(E)	f(G)	f(H)	f(I)	f(L)	f(K)	f(M)	f(F)	f(P)	f(S)	f(T)	f(W)	f(Y)	f(V)	r(AR)	r(AN)	r(AD)	r(AC)	r(AQ)	r(AE)	r(AG)	r(AH)	r(AI)	r(AL)	r(AK)	r(AM)	r(AF)	r(AP)	r(AS)	r(AT)	r(AW)	r(AY)	r(AV)	r(RA)	r(RN)	r(RD)	r(RC)
[truncated: 61 more rows]
[truncated: 357 more columns]

## Sheet: Table S5
Table S5. HvPP2C subgroup classification and rename information
[truncated: 164 more rows]

[truncated: 4 more sheets: Table S6, Table S7, Table S8, Table S9]
